# Supplementary material for: Green synthesis and crystal structure of 3-(benzo­thia­zol-2-yl)thio­phene
Source: Acta Crystallogr E Crystallogr Commun. 2017 Oct 13;73(Pt 11):1647–51. doi: 10.1107/S2056989017014530 (PMC5683482; doi:10.1107/S2056989017014530)
Supplement: Supplementary file 1 [file e-73-01647-sup1.cif]

##############################################################################
#                                                                            #
# This CIF contains the data in a paper accepted for publication in          #
# Acta Crystallographica Section E. It conforms to the requirements of       #
# Notes for Authors for Acta Crystallographica Section E, and has been       #
# peer reviewed under the auspices of the IUCr Commission on Journals.       #
#                                                                            #
# Full details of the Crystallographic Information File format               #
# are given in the paper "The Crystallographic Information File (CIF):       #
# a New Standard Archive File for Crystallography" by S. R. Hall, F. H.      #
# Allen and I. D. Brown [Acta Cryst. (1991), A47, 655-685].                  #
#                                                                            #
# The current version of the core CIF dictionary is obtainable from          #
# ftp://ftp.iucr.org/pub/cif_core.dic.                                       #
#                                                                            #
# Software is freely available for graphical display of the structure(s)     #
# in this CIF. For information consult the CIF software page                 #
# http://www.iucr.org/resources/cif/software.                                #
#                                                                            #
# This file may be used for bona fide research purposes within the           #
# scientific community so long as proper attribution is given to the journal # 
# article from which it was obtained.                                        #
#                                                                            #
##############################################################################
data_I
_audit_creation_method
;
Olex2 1.2
(compiled 2017.08.10 svn.r3461 for OlexSys, GUI svn.r5381)
;
_journal_date_recd_electronic     2017-09-26
_journal_date_accepted     2017-10-09
_journal_name_full     'Acta Crystallographica, Section E'
_journal_year     2017
_journal_volume     73
_journal_issue     11
_journal_page_first     1647
_journal_page_last     1651
_journal_paper_category     GO
_journal_paper_doi     10.1107/S2056989017014530
_journal_coeditor_code     TX2001
_publ_contact_author_name     'Luc Van Meervelt'
_publ_contact_author_address
;
Department of Chemistry
KU Leuven
Biomolecular Architecture, Celestijnenlaan 200F
Leuven (Heverlee)
B-3001
Belgium
;
_publ_contact_author_email     'Luc.VanMeervelt@kuleuven.be'
_publ_contact_author_fax     ?
_publ_contact_author_phone     ?
_publ_section_title
;
Green synthesis and crystal structure of 3-(benzothiazol-2-yl)thiophene
;
_publ_section_title_footnote     .
loop_
    _publ_author_name
    _publ_author_footnote
    _publ_author_address
    'Nguyen Ngoc, Linh' .
;
Faculty of Chemistry
Hanoi National University of Education
136 Xuan Thuy
Cau Giay
Hanoi
Vietnam
;
    'Vu Quoc, Trung' .
;
Faculty of Chemistry
Hanoi National University of Education
136 Xuan Thuy
Cau Giay
Hanoi
Vietnam
;
    'Duong Quoc, Hoan' .
;
Faculty of Chemistry
Hanoi National University of Education
136 Xuan Thuy
Cau Giay
Hanoi
Vietnam
;
    'Vu Quoc, Manh' .
;
Faculty of Chemistry
Hanoi National University of Education
136 Xuan Thuy
Cau Giay
Hanoi
Vietnam
Faculty of Foundation Science
College of Printing Industry
Phuc Dien
Bac Tu Liem
Hanoi
Vietnam
;
    'Truong Minh, Luong' .
;
Faculty of Chemistry
Hanoi National University of Education
136 Xuan Thuy
Cau Giay
Hanoi
Vietnam
;
    'Thang Pham, Chien' .
;
VNU University of Science
Department of Inorganic Chemistry
19 Le Thanh Tong Street
Hoan Kiem District
Hanoi
Vietnam
;
    'Van Meervelt, Luc' .
;
Department of Chemistry
KU Leuven
Biomolecular Architecture, Celestijnenlaan 200F
Leuven (Heverlee)
B-3001
Belgium
;
_publ_section_synopsis
;
A solvent-free microwave-assisted synthesis of the title compound is presented
together with its crystal structure which is characterized by the herringbone
motif in the packing.
;
_chemical_name_systematic
;
3-(Benzothiazol-2-yl)thiophene
;
_chemical_name_common     ?
_chemical_formula_moiety     'C11 H7 N S2'
_chemical_formula_sum     'C11 H7 N S2'
_chemical_formula_iupac     'C11 H7 N S2'
_chemical_formula_weight     217.30
_chemical_melting_point     ?
_shelx_space_group_comment
;
The symmetry employed for this shelxl refinement is uniquely defined
by the following loop, which should always be used as a source of
symmetry information in preference to the above space-group names.
They are only intended as comments.
;
_space_group_crystal_system     monoclinic
_space_group_name_H-M_alt     'P 21/c'
_space_group_name_Hall     '-P 2ybc'
loop_
    _space_group_symop_operation_xyz
    'x, y, z'
    '-x, y+1/2, -z+1/2'
    '-x, -y, -z'
    'x, -y-1/2, z-1/2'
_cell_length_a     6.1368(4)
_cell_length_b     13.9799(9)
_cell_length_c     11.4609(7)
_cell_angle_alpha     90
_cell_angle_beta     100.193(2)
_cell_angle_gamma     90
_cell_volume     967.73(11)
_cell_formula_units_Z     4
_cell_measurement_reflns_used     9904
_cell_measurement_theta_min     2.91
_cell_measurement_theta_max     32.56
_cell_measurement_temperature     100(2)
_exptl_crystal_description     block
_exptl_crystal_colour     colorless
_exptl_crystal_size_max     0.443
_exptl_crystal_size_mid     0.355
_exptl_crystal_size_min     0.307
_exptl_crystal_density_diffrn     1.491
_exptl_crystal_density_meas     ?
_exptl_crystal_density_method     ?
_exptl_crystal_F_000     448
_exptl_absorpt_coefficient_mu     0.502
_exptl_absorpt_correction_type     multi-scan
_exptl_absorpt_process_details
;
(SADABS; Bruker, 2014)
;
_shelx_estimated_absorpt_T_min     ?
_shelx_estimated_absorpt_T_max     ?
_exptl_absorpt_correction_T_min     0.7026
_exptl_absorpt_correction_T_max     0.7465
_diffrn_ambient_temperature     100(2)
_diffrn_radiation_type     MoK\a
_diffrn_radiation_wavelength     0.71073
_diffrn_measurement_device_type     'Bruker APEXII CCD'
_diffrn_measurement_method     '\f and \w scans'
_diffrn_detector_area_resol_mean     ?
_diffrn_reflns_number     19256
_diffrn_reflns_av_R_equivalents     0.0335
_diffrn_reflns_theta_min     2.914
_diffrn_reflns_theta_max     28.277
_diffrn_reflns_theta_full     25.242
_diffrn_measured_fraction_theta_max     0.991
_diffrn_measured_fraction_theta_full     0.987
_diffrn_reflns_limit_h_min     -8
_diffrn_reflns_limit_h_max     8
_diffrn_reflns_limit_k_min     -18
_diffrn_reflns_limit_k_max     18
_diffrn_reflns_limit_l_min     -15
_diffrn_reflns_limit_l_max     15
_diffrn_standards_number     0
loop_
    _refln_index_h
    _refln_index_k
    _refln_index_l
    _refln_F_squared_meas
    -1 0 0 17.4
    -1 0 0 16.4
    -1 0 0 16.1
    1 0 0 16.2
    1 0 0 15.5
    1 0 0 13.8
    1 0 0 15.7
    2 0 0 1596.54
    2 0 0 1704.83
    2 0 0 1582.94
    2 0 0 1647.14
    -2 0 0 1561.04
    -2 0 0 1503.95
    -2 0 0 1648.83
    -2 0 0 1669.43
    -3 0 0 141.49
    -3 0 0 136.39
    3 0 0 136.19
    3 0 0 133.39
    3 0 0 141.39
    -3 0 0 134.49
    -3 0 0 137.19
    4 0 0 82.89
    4 0 0 84.29
    4 0 0 80.79
    4 0 0 81.89
    -4 0 0 81.29
    -4 0 0 80.49
    -4 0 0 79.79
    -5 0 0 79.29
    5 0 0 84.49
    5 0 0 82.59
    -5 0 0 78.39
    5 0 0 80.39
    5 0 0 82.29
    -5 0 0 82.59
    -6 0 0 33.9
    6 0 0 36
    6 0 0 37.3
    6 0 0 40.1
    6 0 0 38
    -6 0 0 36.1
    7 0 0 2.4
    7 0 0 5.4
    7 0 0 4.7
    -7 0 0 6.8
    8 0 0 -0.1
    8 0 0 -1.4
    9 0 0 9.3
    9 0 0 7
    9 0 0 4.5
    -1 -1 0 102.19
    -1 -1 0 98.79
    -1 -1 0 102.89
    -1 -1 0 100.49
    1 1 0 105.69
    1 1 0 97.89
    1 1 0 103.69
    1 1 0 99.29
    2 -1 0 250.07
    2 -1 0 242.08
    -2 -1 0 235.08
    -2 -1 0 271.67
    2 -1 0 238.98
    -2 -1 0 259.57
    -2 -1 0 264.97
    2 -1 0 235.98
    -2 1 0 281.07
    2 1 0 235.58
    -2 1 0 245.88
    2 1 0 251.17
    2 1 0 251.97
    -2 1 0 237.98
    3 -1 0 5.9
    3 -1 0 5.7
    -3 -1 0 5.2
    3 -1 0 4.4
    3 -1 0 5.8
    -3 -1 0 5
    -3 -1 0 4.5
    3 1 0 5
    -3 1 0 5.4
    3 1 0 5.6
    -3 1 0 5.8
    -3 1 0 5.9
    -4 -1 0 100.09
    4 -1 0 104.89
    -4 -1 0 101.79
    4 -1 0 106.19
    4 -1 0 96.69
    4 -1 0 106.59
    -4 -1 0 102.59
    -4 -1 0 103.29
    -4 1 0 113.39
    4 1 0 106.29
    -4 1 0 107.69
    4 1 0 101.99
    4 1 0 101.19
    -4 1 0 101.89
    4 1 0 102.79
    -5 -1 0 119.29
    5 -1 0 115.99
    5 -1 0 117.69
    -5 -1 0 113.99
    5 -1 0 117.69
    -5 -1 0 121.09
    5 -1 0 114.99
    -5 1 0 117.59
    5 1 0 121.79
    -5 1 0 113.19
    5 1 0 121.19
    5 1 0 120.69
    5 1 0 116.89
    -5 1 0 114.59
    -6 -1 0 47.9
    6 -1 0 53.69
    6 -1 0 53.19
    6 -1 0 55.39
    6 -1 0 50.39
    -6 -1 0 52.69
    6 1 0 55.99
    -6 1 0 49.9
    -6 1 0 49.2
    6 1 0 50.39
    6 1 0 55.39
    6 1 0 57.49
    7 -1 0 32
    7 -1 0 32.3
    -7 -1 0 35.8
    7 -1 0 39.6
    7 -1 0 35
    -7 1 0 32.8
    7 1 0 37.1
    7 1 0 36.8
    8 -1 0 31.6
    8 -1 0 30.7
    8 1 0 24.7
    8 1 0 32
    8 1 0 28.1
    9 -1 0 6.1
    9 -1 0 8.6
    9 -1 0 9.2
    9 1 0 9.2
    9 1 0 6
    9 1 0 11.7
    0 -2 0 690.43
    0 -2 0 693.23
    -1 -2 0 124.89
    -1 -2 0 126.49
    1 -2 0 114.79
    -1 -2 0 127.19
    -1 -2 0 130.29
    1 -2 0 109.29
    1 -2 0 113.99
    1 -2 0 112.09
    1 2 0 129.19
    1 2 0 121.39
    -1 2 0 112.89
    1 2 0 123.39
    -1 2 0 112.79
    1 2 0 124.69
    2 -2 0 110.19
    2 -2 0 116.29
    2 -2 0 121.99
    -2 -2 0 127.19
    -2 -2 0 113.29
    -2 -2 0 107.09
    2 2 0 100.39
    2 2 0 103.79
    2 2 0 105.39
    2 2 0 102.99
    -2 2 0 113.89
    -2 2 0 108.49
    3 -2 0 480.45
    -3 -2 0 520.85
    -3 -2 0 494.35
    3 -2 0 478.35
    3 -2 0 493.35
    3 -2 0 482.85
    -3 -2 0 498.05
    3 2 0 515.85
    -3 2 0 489.55
    3 2 0 492.15
    -3 2 0 466.65
    -3 2 0 459.35
    3 2 0 493.15
    3 2 0 485.45
    -4 -2 0 10.5
    4 -2 0 10.8
    -4 -2 0 12.6
    4 -2 0 10
    4 -2 0 10.3
    -4 -2 0 12.9
    4 -2 0 10.1
    -4 -2 0 14.3
    4 2 0 12.7
    4 2 0 12.1
    -4 2 0 9.3
    4 2 0 11.3
    -4 2 0 10.5
    4 2 0 12.7
    -4 2 0 10.9
    5 -2 0 1
    5 -2 0 0.4
    5 -2 0 1.5
    -5 -2 0 3.3
    5 -2 0 0.3
    -5 2 0 1.2
    -5 2 0 0
    -5 2 0 0.7
    6 -2 0 68.49
    -6 -2 0 66.29
    -6 -2 0 76.49
    6 -2 0 69.49
    6 -2 0 64.99
    6 -2 0 69.89
    6 2 0 68.89
    6 2 0 63.29
    -6 2 0 63.69
    6 2 0 68.09
    6 2 0 65.39
    -6 2 0 62.89
    7 -2 0 16.9
    -7 -2 0 27
    7 -2 0 20.4
    7 -2 0 18.1
    -7 2 0 18.4
    7 2 0 24
    7 2 0 24.2
    8 -2 0 24
    8 -2 0 24.1
    8 2 0 20.4
    8 2 0 24.4
    8 2 0 18.8
    9 -2 0 1.1
    9 -2 0 1.1
    9 -2 0 -2.6
    9 2 0 3.4
    9 2 0 1.4
    9 2 0 -1.9
    0 -3 0 31.1
    0 -3 0 32.2
    0 -3 0 32.3
    0 -3 0 32.7
    0 -3 0 32.1
    0 3 0 33.1
    0 3 0 31.8
    1 -3 0 6881.41
    -1 -3 0 6816.82
    -1 -3 0 6733.53
    1 -3 0 6539.25
    1 -3 0 6959.2
    -1 -3 0 6874.31
    -1 -3 0 6740.43
    1 3 0 6872.51
    -1 3 0 6732.03
    1 3 0 6605.04
    -1 3 0 6874.41
    1 3 0 6631.44
    -1 3 0 6726.63
    1 3 0 6760.52
    -2 -3 0 432.56
    -2 -3 0 431.26
    -2 -3 0 426.46
    2 -3 0 401.86
    -2 -3 0 410.56
    2 -3 0 426.26
    2 -3 0 413.66
    -2 3 0 392.76
    -2 3 0 403.36
    2 3 0 431.76
    2 3 0 454.05
    -3 -3 0 196.78
    -3 -3 0 208.08
    3 -3 0 209.38
    3 -3 0 219.98
    3 -3 0 209.18
    -3 -3 0 201.38
    3 -3 0 212.78
    3 -3 0 211.78
    -3 3 0 208.48
    3 3 0 189.48
    -3 3 0 192.78
    3 3 0 199.38
    3 3 0 198.68
    3 3 0 193.68
    4 -3 0 101.59
    4 -3 0 104.09
    -4 -3 0 117.99
    -4 -3 0 116.69
    -4 -3 0 113.89
    4 -3 0 98.09
    4 -3 0 103.89
    -4 -3 0 119.09
    4 -3 0 101.99
    4 3 0 111.19
    -4 3 0 101.99
    -4 3 0 100.49
    4 3 0 111.69
    4 3 0 110.59
    4 3 0 111.29
    5 -3 0 97.09
    5 -3 0 100.49
    -5 -3 0 89.09
    5 -3 0 98.59
    5 -3 0 99.09
    -5 -3 0 87.99
    5 -3 0 104.99
    -5 -3 0 89.99
    -5 -3 0 89.29
    5 3 0 86.99
    5 3 0 87.99
    5 3 0 86.89
    -5 3 0 97.89
    -5 3 0 92.19
    5 3 0 84.49
    -5 3 0 93.29
    6 -3 0 4.2
    6 -3 0 4
    6 -3 0 5.4
    -6 -3 0 3.1
    6 -3 0 5.9
    -6 3 0 5.4
    6 3 0 4
    6 3 0 3.9
    6 3 0 3.1
    6 3 0 4
    -6 3 0 4.3
    7 -3 0 14
    -7 -3 0 15
    7 -3 0 9.8
    7 -3 0 9.9
    7 3 0 11.2
    7 3 0 12.3
    7 3 0 10.8
    -7 3 0 11.7
    8 -3 0 -1.3
    8 -3 0 1.8
    8 -3 0 -0.3
    8 3 0 3.2
    8 3 0 5.7
    9 -3 0 -1.7
    9 -3 0 3.2
    9 3 0 -1.3
    9 3 0 1.3
    0 -4 0 23
    0 -4 0 20.2
    0 -4 0 22.2
    0 -4 0 21.3
    0 -4 0 22.3
    0 4 0 24
    0 4 0 24.1
    1 -4 0 1682.03
    -1 -4 0 1543.95
    1 -4 0 1570.34
    -1 -4 0 1659.63
    -1 -4 0 1586.04
    1 -4 0 1573.94
    1 -4 0 1467.75
    -1 -4 0 1578.44
    1 4 0 1513.15
    -1 4 0 1648.64
    -1 4 0 1581.04
    1 4 0 1554.94
    -1 4 0 1541.45
    1 4 0 1563.94
    1 4 0 1702.63
    2 -4 0 188.58
    -2 -4 0 182.38
    2 -4 0 193.28
    2 -4 0 188.28
    -2 -4 0 179.18
    2 4 0 184.58
    2 4 0 178.88
    2 4 0 180.88
    -2 4 0 186.28
    -2 4 0 187.68
    -3 -4 0 23.2
    -3 -4 0 23.9
    3 -4 0 28.1
    3 -4 0 28.7
    -3 -4 0 23
    3 -4 0 26.3
    3 -4 0 28.2
    3 4 0 22.8
    -3 4 0 28.3
    -3 4 0 28.7
    3 4 0 22.4
    3 4 0 23.1
    4 -4 0 175.48
    -4 -4 0 173.88
    -4 -4 0 165.78
    -4 -4 0 172.88
    4 -4 0 175.28
    4 -4 0 173.88
    4 -4 0 181.78
    4 -4 0 174.18
    -4 -4 0 173.48
    4 4 0 166.18
    4 4 0 173.68
    -4 4 0 179.18
    4 4 0 172.48
    4 4 0 180.28
    -4 4 0 170.98
    5 -4 0 9.9
    -5 -4 0 13
    -5 -4 0 10.1
    -5 -4 0 12.3
    5 -4 0 9.5
    5 -4 0 10.3
    5 -4 0 11.1
    -5 -4 0 11.3
    5 4 0 12.2
    5 4 0 13.1
    5 4 0 14.2
    5 4 0 14.6
    -5 4 0 11.3
    6 -4 0 31.1
    -6 -4 0 33.8
    6 -4 0 31.3
    6 -4 0 31.3
    6 -4 0 32.1
    6 4 0 33.2
    6 4 0 32.8
    6 4 0 29.9
    -6 4 0 27
    7 -4 0 3.2
    -7 -4 0 4.2
    7 -4 0 3.6
    7 -4 0 3.7
    7 4 0 3.3
    7 4 0 3.8
    7 4 0 4.5
    8 -4 0 2.1
    -8 -4 0 -0.6
    8 -4 0 0.8
    8 -4 0 1.6
    8 4 0 0.7
    8 4 0 2.6
    8 4 0 0.8
    9 -4 0 4.1
    9 -4 0 3.3
    9 4 0 2.8
    0 -5 0 8
    0 -5 0 9.1
    0 -5 0 8.5
    0 -5 0 8.7
    0 -5 0 8.2
    0 5 0 8.9
    0 5 0 9.1
    -1 -5 0 35.2
    1 -5 0 38.7
    -1 -5 0 36.4
    -1 -5 0 36
    1 -5 0 39.2
    1 -5 0 37.1
    1 5 0 35
    1 5 0 35
    1 5 0 37.4
    2 -5 0 192.78
    -2 -5 0 210.68
    2 -5 0 212.88
    2 -5 0 196.78
    2 -5 0 201.98
    -2 -5 0 193.28
    -2 -5 0 212.18
    -2 -5 0 218.38
    2 5 0 214.68
    2 5 0 205.48
    2 5 0 202.68
    -2 5 0 202.38
    2 5 0 202.58
    -3 -5 0 36.5
    -3 -5 0 36.7
    -3 -5 0 35.5
    -3 -5 0 36.4
    3 -5 0 29.3
    3 -5 0 29.6
    3 -5 0 29.2
    -3 5 0 30.5
    3 5 0 35.4
    -3 5 0 31.8
    3 5 0 33.2
    3 5 0 34.5
    4 -5 0 25.1
    4 -5 0 26.1
    4 -5 0 23
    4 -5 0 24.3
    -4 -5 0 26
    -4 -5 0 26.6
    -4 -5 0 25
    4 -5 0 24.8
    -4 -5 0 23.8
    4 5 0 24.7
    4 5 0 24.1
    -4 5 0 23.8
    -4 5 0 24.5
    4 5 0 24.7
    4 5 0 25.7
    5 -5 0 15.1
    -5 -5 0 12.6
    -5 -5 0 17.1
    5 -5 0 15.9
    -5 -5 0 14.5
    5 -5 0 17.5
    -5 -5 0 15.6
    5 -5 0 15.8
    5 5 0 16.3
    -5 5 0 17.5
    -5 5 0 16.2
    5 5 0 14.2
    5 5 0 13.9
    5 5 0 15.8
    -6 -5 0 3.5
    6 -5 0 0.3
    6 -5 0 0.9
    6 -5 0 -0.6
    -6 -5 0 3.7
    6 5 0 3.2
    -6 5 0 1
    -6 5 0 0.5
    7 -5 0 16
    7 -5 0 15.1
    -7 -5 0 19.8
    7 5 0 17.6
    7 5 0 15
    7 5 0 17
    8 -5 0 10.1
    8 -5 0 9.3
    -8 -5 0 11.4
    8 -5 0 8.1
    8 5 0 8.4
    8 5 0 8.2
    8 5 0 11.5
    0 -6 0 62.79
    0 -6 0 64.19
    0 -6 0 66.89
    0 6 0 62.79
    0 6 0 67.09
    1 -6 0 334.07
    1 -6 0 329.47
    -1 -6 0 330.27
    1 -6 0 343.37
    -1 -6 0 338.67
    1 -6 0 327.47
    -1 -6 0 337.77
    -1 -6 0 340.27
    1 6 0 339.67
    1 6 0 324.87
    1 6 0 333.67
    -1 6 0 323.27
    1 6 0 326.07
    1 6 0 334.27
    2 -6 0 13.1
    2 -6 0 10.8
    -2 -6 0 11.2
    2 -6 0 14.1
    -2 -6 0 12.2
    2 -6 0 11.9
    -2 -6 0 11.8
    -2 -6 0 13
    2 6 0 13.3
    2 6 0 12.9
    2 6 0 12.2
    -2 6 0 12.6
    -2 6 0 13.8
    2 6 0 11.9
    3 -6 0 15.8
    -3 -6 0 15.8
    3 -6 0 15.3
    3 -6 0 15.4
    -3 -6 0 16.1
    3 -6 0 14.4
    -3 -6 0 17.7
    -3 -6 0 16.2
    3 6 0 16.8
    3 6 0 16.1
    -3 6 0 16.2
    3 6 0 16
    3 6 0 15.7
    -4 -6 0 210.98
    -4 -6 0 197.68
    -4 -6 0 215.28
    4 -6 0 209.08
    4 -6 0 221.08
    4 -6 0 214.98
    4 -6 0 212.78
    -4 -6 0 194.48
    4 -6 0 213.98
    4 6 0 205.68
    -4 6 0 212.78
    4 6 0 199.78
    4 6 0 204.88
    4 6 0 200.08
    -4 6 0 221.88
    5 -6 0 2.7
    5 -6 0 2.3
    -5 -6 0 2.4
    5 -6 0 3
    5 -6 0 2.4
    -5 -6 0 2.7
    -5 -6 0 2
    5 6 0 4.2
    5 6 0 2.2
    -5 6 0 4
    5 6 0 2.6
    -5 6 0 2.6
    5 6 0 2.2
    6 -6 0 55.99
    -6 -6 0 47.4
    6 -6 0 54.59
    6 -6 0 57.19
    -6 -6 0 47.6
    6 -6 0 53.19
    -6 6 0 54.99
    6 6 0 49.1
    6 6 0 47.8
    6 6 0 50.29
    7 -6 0 2.7
    7 -6 0 1.5
    7 -6 0 0.7
    -7 -6 0 0.4
    7 6 0 0.4
    7 6 0 -0.4
    8 -6 0 9.3
    -8 -6 0 4.9
    8 -6 0 11.8
    8 -6 0 7.8
    8 6 0 7.5
    8 6 0 8.3
    8 6 0 6.1
    0 -7 0 1.8
    0 -7 0 2.2
    0 -7 0 2.6
    0 -7 0 1.7
    0 7 0 2.1
    0 7 0 2.3
    1 -7 0 104.09
    1 -7 0 99.59
    1 -7 0 98.89
    1 -7 0 101.59
    -1 -7 0 104.99
    -1 -7 0 110.19
    -1 -7 0 107.79
    -1 -7 0 107.69
    1 7 0 108.89
    -1 7 0 96.69
    1 7 0 103.09
    1 7 0 104.89
    1 7 0 106.29
    1 7 0 97.89
    -2 -7 0 831.62
    -2 -7 0 812.12
    -2 -7 0 803.42
    2 -7 0 849.52
    2 -7 0 838.42
    -2 -7 0 840.62
    2 -7 0 839.92
    2 -7 0 825.02
    2 7 0 816.32
    2 7 0 824.92
    2 7 0 799.82
    -2 7 0 848.22
    2 7 0 813.22
    -3 -7 0 20.6
    -3 -7 0 19.6
    3 -7 0 22.1
    -3 -7 0 19.7
    3 -7 0 21.5
    3 -7 0 21.1
    3 -7 0 20.3
    -3 -7 0 19.7
    3 -7 0 20.6
    -3 7 0 20.3
    3 7 0 19.1
    3 7 0 18.3
    -3 7 0 20.1
    3 7 0 19.5
    3 7 0 19.5
    -4 -7 0 7.4
    4 -7 0 9.5
    4 -7 0 9.4
    -4 -7 0 8.9
    4 -7 0 8.8
    -4 -7 0 6.8
    4 -7 0 7.4
    4 -7 0 8.6
    -4 -7 0 7
    4 7 0 7.4
    4 7 0 6.9
    -4 7 0 8.6
    -4 7 0 8.8
    4 7 0 5.6
    4 7 0 5.6
    5 -7 0 2.1
    5 -7 0 2.2
    5 -7 0 1.6
    5 -7 0 1.6
    -5 7 0 1.6
    -5 7 0 1.2
    -6 -7 0 7.4
    6 -7 0 4.9
    6 -7 0 5.7
    6 -7 0 5.3
    -6 -7 0 6
    6 -7 0 7.4
    -6 7 0 7.3
    6 7 0 8
    6 7 0 7.9
    6 7 0 7.2
    7 -7 0 1.7
    7 -7 0 1.5
    7 -7 0 -0.9
    -7 -7 0 1.4
    7 7 0 2.2
    7 7 0 3.1
    7 7 0 0.7
    8 -7 0 8.3
    8 -7 0 9.2
    8 -7 0 10
    8 7 0 7.9
    8 7 0 8.7
    8 7 0 7.2
    0 -8 0 19.3
    0 -8 0 17.9
    0 -8 0 18.3
    0 -8 0 17
    0 8 0 20.1
    0 8 0 17.7
    -1 -8 0 4.2
    -1 -8 0 5.4
    -1 -8 0 5.4
    1 8 0 7
    1 8 0 7
    1 8 0 6
    1 8 0 6.5
    2 -8 0 81.79
    -2 -8 0 96.89
    -2 -8 0 94.79
    2 -8 0 83.89
    -2 -8 0 94.29
    -2 -8 0 96.79
    2 -8 0 84.99
    2 -8 0 82.29
    -2 8 0 83.49
    2 8 0 91.69
    2 8 0 91.39
    2 8 0 96.09
    2 8 0 92.19
    -3 -8 0 305.07
    -3 -8 0 295.27
    3 -8 0 292.07
    -3 -8 0 292.97
    3 -8 0 285.37
    3 -8 0 282.27
    3 -8 0 285.97
    3 -8 0 280.97
    -3 -8 0 294.87
    3 8 0 287.27
    3 8 0 294.17
    3 8 0 292.87
    -3 8 0 286.87
    3 8 0 285.67
    -3 8 0 287.77
    4 -8 0 40.2
    -4 -8 0 45.1
    4 -8 0 37.8
    -4 -8 0 45.1
    4 -8 0 42.1
    -4 -8 0 40.9
    -4 -8 0 40.9
    -4 8 0 39.7
    4 8 0 47.2
    4 8 0 44.7
    -4 8 0 39.3
    4 8 0 44.4
    5 -8 0 5.7
    -5 -8 0 6.2
    5 -8 0 3.4
    -5 -8 0 7.3
    5 -8 0 6
    5 -8 0 6.1
    -5 8 0 5.1
    5 8 0 7.3
    5 8 0 5.4
    5 8 0 6.3
    -5 8 0 6.9
    6 -8 0 14.8
    -6 -8 0 17.1
    6 -8 0 14.9
    6 -8 0 17.5
    -6 -8 0 17.9
    6 -8 0 15.2
    6 8 0 21.8
    6 8 0 18.4
    6 8 0 18.7
    7 -8 0 8.2
    7 -8 0 9.3
    -7 -8 0 8.2
    7 -8 0 9.8
    7 8 0 9.2
    7 8 0 8.4
    7 8 0 8.9
    8 -8 0 1.8
    8 -8 0 0.2
    -8 -8 0 3
    8 -8 0 0
    8 8 0 -0.9
    8 8 0 4
    0 -9 0 8.6
    0 -9 0 8.9
    0 -9 0 8.9
    0 -9 0 7.5
    0 9 0 8.3
    0 9 0 7.5
    1 -9 0 112.19
    -1 -9 0 120.89
    -1 -9 0 119.99
    1 -9 0 111.39
    1 -9 0 112.49
    -1 -9 0 117.19
    -1 -9 0 111.89
    1 -9 0 113.49
    -1 9 0 111.09
    1 9 0 119.09
    1 9 0 116.09
    -2 -9 0 11.1
    -2 -9 0 9.4
    -2 -9 0 11.5
    -2 -9 0 12.1
    2 9 0 12.4
    2 9 0 12.1
    2 9 0 13
    2 9 0 13.4
    -3 -9 0 30.6
    -3 -9 0 29.4
    3 -9 0 33.1
    3 -9 0 30.1
    -3 -9 0 28.6
    -3 -9 0 32.2
    3 -9 0 29.6
    3 -9 0 28.5
    3 9 0 29.7
    3 9 0 29.9
    3 9 0 28.1
    3 9 0 28.4
    -4 -9 0 30.6
    4 -9 0 29.2
    4 -9 0 30.1
    -4 -9 0 29.6
    -4 -9 0 32.6
    4 -9 0 30.2
    -4 9 0 30.1
    -4 9 0 30.8
    4 9 0 31.1
    4 9 0 31.8
    4 9 0 33
    5 -9 0 21.7
    5 -9 0 23.3
    5 -9 0 19
    -5 -9 0 20.4
    -5 -9 0 18
    5 -9 0 21.4
    5 9 0 22.3
    -5 9 0 20.6
    5 9 0 18.2
    5 9 0 18.8
    6 -9 0 14.5
    6 -9 0 14.3
    6 -9 0 15.2
    -6 -9 0 14.8
    6 9 0 12.1
    6 9 0 13.8
    7 -9 0 2.3
    7 -9 0 1.4
    -7 -9 0 0.2
    7 9 0 1.4
    7 9 0 1.1
    7 9 0 0.1
    -8 -9 0 9.5
    8 -9 0 9.8
    8 -9 0 13.2
    8 -9 0 9.7
    8 9 0 11
    8 9 0 12.3
    0 -10 0 740.63
    0 -10 0 687.13
    0 -10 0 730.73
    0 10 0 721.13
    0 10 0 720.53
    -1 -10 0 7.3
    1 -10 0 7.4
    1 -10 0 6.9
    1 -10 0 7.2
    -1 -10 0 5.6
    1 -10 0 7.4
    -1 -10 0 7
    -1 -10 0 6.3
    1 -10 0 7.3
    1 10 0 7.2
    -1 10 0 6.9
    1 10 0 6.2
    -2 -10 0 92.99
    -2 -10 0 100.49
    2 -10 0 84.79
    -2 -10 0 85.49
    2 -10 0 88.29
    -2 -10 0 96.89
    2 -10 0 84.59
    2 10 0 93.09
    2 10 0 86.79
    2 10 0 93.09
    2 10 0 92.99
    2 10 0 95.59
    -2 10 0 86.69
    -3 -10 0 14.5
    3 -10 0 10.7
    -3 -10 0 15.7
    -3 -10 0 15.2
    3 10 0 16.8
    3 10 0 16
    3 10 0 14.9
    -4 -10 0 10.6
    -4 -10 0 8.8
    4 -10 0 6.4
    4 -10 0 8.5
    4 -10 0 6.4
    4 10 0 10.4
    4 10 0 9.9
    4 10 0 8
    -5 -10 0 9.3
    -5 -10 0 10.4
    5 -10 0 5.3
    5 -10 0 4.5
    5 -10 0 6.1
    5 -10 0 6.1
    -5 10 0 6.7
    5 10 0 9.1
    6 -10 0 2.4
    6 -10 0 2.5
    6 -10 0 2.4
    -6 -10 0 3.2
    6 10 0 3.8
    6 10 0 2.3
    6 10 0 4.5
    -7 -10 0 8.5
    7 -10 0 8.6
    7 -10 0 6.9
    7 -10 0 9.8
    7 10 0 9.8
    7 10 0 9
    7 10 0 10.7
    8 -10 0 9.9
    -8 -10 0 9.4
    8 -10 0 9.8
    8 -10 0 12.7
    8 10 0 8.4
    8 10 0 11.2
    0 -11 0 0.8
    0 -11 0 1.4
    0 -11 0 1
    0 11 0 1
    0 11 0 0.7
    1 -11 0 2.3
    1 -11 0 2.9
    1 -11 0 1.9
    1 -11 0 2.9
    -1 -11 0 4.4
    1 -11 0 3.6
    -1 -11 0 5.1
    -1 11 0 2.7
    1 11 0 5.1
    -2 -11 0 17.4
    2 -11 0 13.7
    2 -11 0 14.3
    2 -11 0 15.4
    -2 -11 0 19
    -2 -11 0 17.8
    2 11 0 17.1
    -2 11 0 13.6
    2 11 0 19.8
    2 11 0 17
    2 11 0 17.5
    -3 -11 0 2.3
    -3 -11 0 2.8
    3 -11 0 0.5
    3 11 0 2.3
    3 11 0 2.3
    3 11 0 2.9
    4 -11 0 63.89
    4 -11 0 60.09
    4 -11 0 63.59
    -4 -11 0 71.59
    -4 -11 0 59.39
    4 11 0 65.19
    4 11 0 68.19
    4 11 0 64.69
    -5 -11 0 5.4
    5 -11 0 0.9
    -5 -11 0 4.3
    5 -11 0 1.3
    5 -11 0 5.7
    5 11 0 3
    5 11 0 3.8
    5 11 0 2.9
    6 -11 0 10.5
    6 -11 0 8.8
    -6 -11 0 7.6
    6 -11 0 9.4
    6 11 0 10
    6 11 0 8.9
    6 11 0 11.7
    7 -11 0 2.1
    7 -11 0 3
    7 -11 0 3.7
    -7 -11 0 0.6
    7 11 0 5.1
    7 11 0 6.1
    0 -12 0 21.5
    0 -12 0 19.9
    0 -12 0 24
    0 -12 0 21.2
    0 12 0 22.2
    1 -12 0 29.7
    -1 -12 0 25.2
    1 -12 0 31.5
    -1 -12 0 27.4
    1 12 0 29.6
    1 12 0 27.8
    -1 12 0 30.2
    -2 -12 0 18.5
    2 -12 0 14.1
    -2 -12 0 17.5
    2 -12 0 16.3
    2 12 0 17.5
    2 12 0 18.3
    -2 12 0 15.5
    3 -12 0 3
    3 -12 0 2.2
    -3 -12 0 0.7
    -3 -12 0 0.9
    3 -12 0 2.7
    3 12 0 1.1
    3 12 0 0.7
    3 12 0 1.4
    3 12 0 1.4
    -4 -12 0 57.69
    -4 -12 0 50.89
    4 -12 0 51.59
    4 -12 0 54.59
    4 12 0 54.99
    4 12 0 50.99
    4 12 0 53.99
    4 12 0 54.69
    5 -12 0 6.9
    5 -12 0 9.5
    5 -12 0 8.6
    -5 -12 0 12.9
    5 12 0 11.4
    5 12 0 11.1
    5 12 0 9.4
    -6 -12 0 4.1
    6 -12 0 2.7
    6 -12 0 3.5
    6 -12 0 1.2
    6 12 0 4.6
    6 12 0 2.2
    6 12 0 2.5
    7 -12 0 1
    7 -12 0 -2.5
    -7 -12 0 7.7
    7 -12 0 0.4
    7 12 0 2.3
    7 12 0 2.2
    0 -13 0 3.4
    0 13 0 3.7
    0 13 0 2.7
    1 -13 0 110.49
    1 -13 0 110.89
    -1 -13 0 110.09
    -1 13 0 113.79
    1 13 0 115.09
    1 13 0 114.99
    2 -13 0 34.3
    -2 -13 0 42.4
    -2 -13 0 41.4
    2 -13 0 33.7
    2 13 0 46.1
    -2 13 0 31.1
    2 13 0 44.7
    3 -13 0 1.5
    -3 -13 0 1.5
    -3 -13 0 1.8
    3 -13 0 2.6
    3 -13 0 3.5
    3 13 0 1.5
    3 13 0 1.9
    3 13 0 2.2
    4 -13 0 10.5
    4 -13 0 10.8
    4 -13 0 12
    4 13 0 10.5
    4 13 0 11.5
    4 13 0 11.4
    4 13 0 13.6
    -5 -13 0 43.1
    5 -13 0 36.5
    5 -13 0 40.8
    5 -13 0 41.2
    5 13 0 40.4
    5 13 0 39.1
    5 13 0 39.1
    6 -13 0 7.4
    -6 -13 0 6.8
    6 -13 0 5.6
    6 -13 0 6
    6 13 0 5.8
    6 13 0 3.7
    6 13 0 4.9
    7 -13 0 1.3
    7 -13 0 -0.1
    -7 -13 0 0.7
    7 -13 0 1.1
    7 13 0 -0.2
    7 13 0 -0.4
    0 -14 0 1.7
    0 14 0 2.1
    0 14 0 1.8
    1 -14 0 23.3
    1 -14 0 24.5
    1 14 0 22.4
    1 14 0 23.3
    -1 14 0 22.9
    2 -14 0 2.7
    2 -14 0 2.2
    2 14 0 1.2
    2 14 0 1.2
    3 -14 0 0.6
    3 -14 0 0.2
    3 14 0 0.3
    3 14 0 -0.1
    -4 -14 0 2
    4 -14 0 1
    4 -14 0 0.4
    4 -14 0 1.1
    4 14 0 0.5
    5 -14 0 5.3
    5 -14 0 2
    5 -14 0 4.5
    -5 -14 0 3.7
    5 14 0 3.7
    5 14 0 4.8
    5 14 0 2.8
    6 -14 0 1.5
    -6 -14 0 3.7
    6 -14 0 0.9
    6 -14 0 1
    6 14 0 5.5
    6 14 0 0.8
    0 -15 0 4.4
    0 15 0 5.3
    0 15 0 4.3
    1 -15 0 1.9
    -1 15 0 2
    1 15 0 2.4
    1 15 0 2.6
    2 -15 0 1.9
    2 -15 0 2.7
    2 15 0 2.9
    2 15 0 3
    3 -15 0 2.4
    3 -15 0 3.2
    3 -15 0 2.5
    -3 -15 0 5
    3 15 0 5.2
    3 15 0 3.3
    4 -15 0 1.5
    4 -15 0 0.1
    4 -15 0 1.4
    -4 -15 0 2.6
    4 15 0 2.1
    4 15 0 2
    5 -15 0 5.8
    -5 -15 0 4.2
    5 -15 0 4.6
    5 -15 0 3
    5 15 0 6.4
    5 15 0 5.9
    6 -15 0 19
    6 -15 0 21.8
    6 -15 0 18.6
    -6 -15 0 12.6
    6 15 0 15
    0 -16 0 3.2
    0 16 0 2.3
    0 16 0 2.8
    1 -16 0 14.5
    -1 -16 0 18
    1 16 0 15.8
    -1 16 0 11.2
    1 16 0 14
    2 -16 0 2.3
    2 -16 0 2.3
    2 16 0 2.5
    2 16 0 2.1
    3 -16 0 6.2
    3 -16 0 5.1
    3 -16 0 6.6
    3 16 0 5.7
    3 16 0 7.9
    4 -16 0 36.4
    -4 -16 0 42.2
    4 -16 0 36.1
    4 16 0 33.4
    4 16 0 35.5
    5 -16 0 3.5
    5 -16 0 3.4
    5 -16 0 0.5
    -5 -16 0 2.5
    5 16 0 3.7
    6 -16 0 12
    6 16 0 10
    0 -17 0 1.3
    0 17 0 -0.2
    0 17 0 0
    1 -17 0 8.3
    -1 -17 0 7.5
    -1 17 0 10.4
    1 17 0 10.9
    1 17 0 10
    2 -17 0 17.9
    2 -17 0 21
    2 17 0 19.9
    2 17 0 17.1
    3 -17 0 1.2
    3 -17 0 2.3
    3 -17 0 1.9
    3 17 0 3.5
    3 17 0 0.5
    4 -17 0 1.8
    4 -17 0 0
    4 17 0 4.1
    4 17 0 3.7
    5 -17 0 14.7
    5 -17 0 12.1
    5 -17 0 11.9
    5 17 0 10.2
    0 -18 0 8.4
    0 18 0 10.4
    1 -18 0 5.2
    -1 -18 0 1.1
    -1 18 0 3.3
    1 18 0 1.7
    1 18 0 2.8
    2 -18 0 3.4
    2 18 0 4.5
    3 -18 0 2.3
    3 -18 0 5.6
    3 18 0 4.8
    4 -18 0 1.2
    4 -18 0 1.6
    4 18 0 3.2
    0 -19 0 0.5
    0 19 0 5.5
    1 -19 0 3.6
    -1 -19 0 5.1
    1 19 0 3.4
    1 19 0 5.6
    -2 -19 0 2.3
    2 -19 0 0.9
    2 19 0 1.1
    2 19 0 2.3
    3 -19 0 5
    3 -19 0 0.5
    3 19 0 2.2
    3 19 0 0.6
    4 -19 0 2.8
    4 -19 0 2.9
    4 19 0 0.5
    0 -20 0 9
    0 20 0 7.5
    -1 -20 0 2
    1 -20 0 0.3
    1 20 0 0.6
    1 20 0 3.3
    -2 -20 0 -2.1
    2 -20 0 1.5
    2 20 0 -0.3
    2 20 0 1.7
    3 -20 0 2.7
    3 20 0 2.9
    0 -21 0 2.1
    1 -21 0 2.8
    1 21 0 -0.1
    9 0 -1 -2.4
    9 0 -1 0
    9 0 -1 -1
    8 0 -1 -2.4
    8 0 -1 -0.3
    8 0 -1 1
    7 0 -1 0.6
    7 0 -1 -0.8
    7 0 -1 0.2
    7 0 -1 -0.2
    -7 0 1 0.9
    -6 0 1 1.7
    6 0 -1 -0.2
    6 0 -1 0.6
    -6 0 1 -1.8
    6 0 -1 -0.9
    6 0 -1 0.4
    6 0 -1 1.3
    5 0 -1 1.3
    -5 0 1 0.5
    5 0 -1 1.6
    5 0 -1 1.7
    5 0 -1 1.3
    -5 0 1 2.4
    4 0 -1 1
    -4 0 1 -0.2
    -4 0 1 0.1
    4 0 -1 0.5
    4 0 -1 0.5
    -4 0 1 0.1
    4 0 -1 0.7
    -3 0 1 3.4
    3 0 -1 4.6
    3 0 -1 2.9
    -3 0 1 3.5
    -3 0 1 3.6
    3 0 -1 4.2
    -2 0 1 0
    2 0 -1 0.1
    2 0 -1 0
    2 0 -1 0.1
    -2 0 1 0.1
    -2 0 1 0.2
    2 0 -1 0
    -1 0 1 4.8
    -1 0 1 5.1
    1 0 -1 4.6
    1 0 -1 4.5
    -1 0 -1 0
    1 0 1 -0.1
    1 0 1 -0.1
    -1 0 -1 0.1
    -1 0 -1 -0.1
    1 0 1 -0.1
    -1 0 -1 -0.2
    1 0 1 -0.1
    2 0 1 0.5
    -2 0 -1 0.4
    -2 0 -1 0.7
    2 0 1 0.7
    2 0 1 0.4
    -2 0 -1 0.6
    -2 0 -1 0.8
    -3 0 -1 0
    -3 0 -1 0
    -3 0 -1 -0.1
    3 0 1 -0.1
    3 0 1 -0.4
    -3 0 -1 0
    3 0 1 -0.4
    -4 0 -1 3.6
    -4 0 -1 4.5
    4 0 1 4.3
    4 0 1 4
    4 0 1 5
    4 0 1 3.3
    -4 0 -1 4.5
    -4 0 -1 5.3
    -5 0 -1 -0.3
    5 0 1 -0.1
    5 0 1 -0.1
    5 0 1 0.8
    -5 0 -1 0.1
    5 0 1 0.2
    -5 0 -1 -0.2
    6 0 1 1.3
    -6 0 -1 0.8
    -6 0 -1 1.5
    6 0 1 2
    6 0 1 1.5
    6 0 1 1.2
    7 0 1 -0.1
    7 0 1 1.2
    -7 0 -1 -0.3
    7 0 1 0.1
    8 0 1 1.2
    8 0 1 -0.3
    8 0 1 -0.7
    9 0 1 -3.2
    9 0 1 -1.2
    9 -1 -1 3.7
    9 -1 -1 3
    9 -1 -1 3.9
    9 1 -1 5.7
    9 1 -1 7.5
    9 1 -1 3.2
    8 -1 -1 5.6
    8 -1 -1 3.9
    8 -1 -1 5.3
    8 1 -1 7
    8 1 -1 5.8
    8 1 -1 7.9
    7 -1 -1 0.3
    7 -1 -1 0
    -7 -1 1 1.3
    7 -1 -1 0.5
    7 -1 -1 -0.4
    -7 1 1 2.3
    7 1 -1 0.4
    7 1 -1 1
    7 1 -1 0.9
    6 -1 -1 62.09
    6 -1 -1 73.69
    6 -1 -1 69.29
    6 -1 -1 73.99
    6 -1 -1 77.19
    -6 -1 1 74.89
    -6 1 1 70.99
    6 1 -1 67.59
    6 1 -1 69.69
    6 1 -1 71.49
    -6 1 1 71.29
    6 1 -1 73.19
    5 -1 -1 43.9
    5 -1 -1 41.6
    -5 -1 1 41.4
    5 -1 -1 45
    5 -1 -1 43.1
    5 -1 -1 41.2
    -5 -1 1 44.7
    -5 -1 1 45
    5 1 -1 43.7
    5 1 -1 43.7
    -5 1 1 43.4
    -5 1 1 43.8
    5 1 -1 46.4
    5 1 -1 45.7
    -5 1 1 45.5
    -4 -1 1 494.75
    4 -1 -1 525.95
    -4 -1 1 520.45
    4 -1 -1 509.75
    4 -1 -1 499.25
    4 -1 -1 528.45
    -4 1 1 493.85
    4 1 -1 505.25
    -4 1 1 515.75
    4 1 -1 489.55
    4 1 -1 491.15
    -4 1 1 529.85
    4 1 -1 502.55
    -3 -1 1 70.29
    3 -1 -1 81.09
    3 -1 -1 79.29
    -3 -1 1 67.99
    -3 -1 1 74.09
    3 -1 -1 80.39
    -3 1 1 83.29
    3 1 -1 75.69
    3 1 -1 71.89
    3 1 -1 68.39
    -3 1 1 80.89
    3 1 -1 72.59
    -3 1 1 89.39
    -2 -1 1 53.59
    -2 -1 1 56.89
    2 -1 -1 54.59
    -2 -1 1 53.59
    2 -1 -1 50.49
    2 -1 -1 54.49
    2 1 -1 50.69
    2 1 -1 53.19
    -2 1 1 54.09
    -2 1 1 51.59
    2 1 -1 51.79
    2 1 -1 52.99
    -1 -1 1 34.8
    -1 -1 1 32.1
    1 -1 -1 39.2
    -1 -1 1 35.7
    1 -1 -1 40.9
    -1 -1 1 32.7
    -1 1 1 39
    1 1 -1 30.9
    -1 1 1 39.4
    1 1 -1 32.9
    1 1 -1 33.4
    -1 1 1 37.8
    1 1 -1 33.2
    1 -1 1 244.88
    1 -1 1 244.08
    1 -1 1 242.38
    1 -1 1 243.18
    -1 -1 -1 248.88
    -1 -1 -1 248.68
    -1 -1 -1 243.98
    -1 -1 -1 247.18
    1 1 1 241.28
    -1 1 -1 253.77
    -1 1 -1 241.08
    -1 1 -1 250.07
    1 1 1 246.08
    1 1 1 257.77
    1 1 1 247.38
    -2 -1 -1 91.79
    -2 -1 -1 89.89
    2 -1 1 95.89
    -2 -1 -1 90.39
    2 -1 1 92.39
    2 -1 1 96.09
    -2 -1 -1 88.69
    -2 1 -1 98.59
    2 1 1 91.19
    -2 1 -1 94.59
    -2 1 -1 96.39
    2 1 1 88.89
    2 1 1 91.19
    3 -1 1 60.79
    -3 -1 -1 67.69
    3 -1 1 58.69
    3 -1 1 60.79
    -3 -1 -1 74.09
    -3 -1 -1 69.39
    3 -1 1 61.09
    -3 -1 -1 70.59
    3 1 1 65.49
    -3 1 -1 62.59
    3 1 1 68.09
    -3 1 -1 61.49
    3 1 1 65.49
    -3 1 -1 62.19
    -3 1 -1 62.39
    4 -1 1 44.2
    -4 -1 -1 33.2
    -4 -1 -1 36.7
    -4 -1 -1 35.9
    4 -1 1 43.2
    4 -1 1 47.7
    4 -1 1 45.1
    -4 -1 -1 36
    -4 1 -1 42.1
    -4 1 -1 43.5
    -4 1 -1 42.3
    4 1 1 35.9
    4 1 1 37.6
    4 1 1 37.2
    5 -1 1 8.8
    -5 -1 -1 9.1
    5 -1 1 8.3
    5 -1 1 9.4
    -5 -1 -1 9.8
    -5 -1 -1 10.9
    -5 1 -1 10.2
    5 1 1 10.2
    5 1 1 8.8
    5 1 1 9.4
    -5 1 -1 10
    -5 1 -1 7.9
    5 1 1 8
    6 -1 1 126.39
    6 -1 1 121.99
    6 -1 1 122.69
    -6 -1 -1 115.49
    -6 -1 -1 100.29
    6 -1 1 121.89
    6 1 1 109.09
    -6 1 -1 112.89
    6 1 1 112.19
    -6 1 -1 112.79
    6 1 1 109.39
    6 1 1 112.49
    7 -1 1 3.9
    -7 -1 -1 2.1
    7 -1 1 1.2
    7 -1 1 2.9
    7 1 1 2.1
    -7 1 -1 3
    7 1 1 2.1
    7 1 1 1.2
    7 1 1 2.8
    8 -1 1 -0.2
    8 -1 1 0.3
    8 -1 1 3.4
    8 1 1 1
    8 1 1 0.2
    9 -1 1 3.9
    9 -1 1 0.7
    9 1 1 2.9
    9 1 1 0
    9 -2 -1 25.9
    9 -2 -1 14.2
    9 -2 -1 15
    9 2 -1 14.4
    9 2 -1 15.4
    8 -2 -1 6.8
    8 -2 -1 8.4
    8 -2 -1 7.8
    8 2 -1 6.8
    8 2 -1 4
    8 2 -1 8.2
    7 -2 -1 16.6
    7 -2 -1 22.4
    -7 -2 1 16.4
    7 -2 -1 18.2
    7 -2 -1 17.5
    -7 2 1 12.3
    7 2 -1 14
    7 2 -1 14.3
    7 2 -1 14
    6 -2 -1 22.4
    -6 -2 1 23.8
    6 -2 -1 27.1
    6 -2 -1 26.3
    6 -2 -1 26.9
    6 2 -1 26
    6 2 -1 28.2
    -6 2 1 31.4
    -6 2 1 29
    6 2 -1 23.2
    6 2 -1 26.9
    -5 -2 1 19.9
    5 -2 -1 18.2
    -5 -2 1 20.4
    5 -2 -1 19.4
    5 -2 -1 19.6
    5 -2 -1 20.1
    5 -2 -1 20.5
    -5 -2 1 20.2
    -5 2 1 19
    -5 2 1 17.2
    5 2 -1 21.2
    -5 2 1 19.2
    5 2 -1 19.5
    5 2 -1 22.6
    5 2 -1 21.5
    4 -2 -1 45.7
    -4 -2 1 45.4
    4 -2 -1 45.5
    -4 -2 1 42
    -4 -2 1 42.4
    4 -2 -1 44
    4 -2 -1 41.4
    4 -2 -1 45
    -4 2 1 43
    4 2 -1 42.5
    4 2 -1 44.5
    -4 2 1 43.3
    4 2 -1 43.3
    -4 2 1 46.6
    4 2 -1 42.5
    3 -2 -1 186.68
    3 -2 -1 183.18
    -3 -2 1 178.88
    3 -2 -1 188.28
    3 -2 -1 188.98
    -3 -2 1 183.68
    3 -2 -1 183.68
    -3 -2 1 202.18
    -3 2 1 189.08
    3 2 -1 190.58
    -3 2 1 183.68
    -3 2 1 186.28
    3 2 -1 167.18
    3 2 -1 187.98
    3 2 -1 188.38
    2 -2 -1 10
    -2 -2 1 8.3
    -2 -2 1 8
    2 -2 -1 9.9
    2 -2 -1 9.7
    -2 -2 1 8.9
    -2 -2 1 8.1
    2 -2 -1 10.2
    -2 2 1 9.3
    2 2 -1 9.4
    2 2 -1 8.6
    2 2 -1 8.8
    -2 2 1 7.3
    2 2 -1 10.1
    -1 -2 1 69.39
    1 -2 -1 72.99
    1 -2 -1 72.09
    1 -2 -1 74.09
    -1 -2 1 68.09
    1 -2 -1 72.59
    -1 -2 1 68.39
    -1 -2 1 70.69
    1 2 -1 75.99
    -1 2 1 72.99
    1 2 -1 71.99
    1 2 -1 73.69
    0 -2 -1 188.18
    0 -2 -1 200.28
    0 -2 -1 207.78
    0 -2 -1 197.98
    0 -2 1 199.38
    0 -2 1 198.38
    0 -2 1 198.78
    0 2 -1 191.98
    0 2 -1 202.68
    0 2 1 197.28
    0 2 1 188.58
    -1 -2 -1 3930.01
    -1 -2 -1 4077.29
    1 -2 1 3987.4
    1 -2 1 3869.51
    1 -2 1 4165.48
    -1 -2 -1 4126.59
    -1 -2 -1 4104.09
    1 -2 1 4162.58
    1 2 1 4162.28
    1 2 1 4043
    1 2 1 4090.79
    -1 2 -1 4133.59
    -1 2 -1 4103.19
    1 2 1 4026.8
    -1 2 -1 4134.89
    2 -2 1 512.55
    -2 -2 -1 550.04
    2 -2 1 561.34
    -2 -2 -1 570.44
    -2 -2 -1 570.64
    2 -2 1 541.95
    2 -2 1 549.15
    -2 -2 -1 541.85
    2 2 1 527.95
    -2 2 -1 565.54
    2 2 1 527.25
    2 2 1 546.35
    -2 2 -1 581.44
    -2 2 -1 576.34
    3 -2 1 7.4
    -3 -2 -1 5.7
    -3 -2 -1 5.2
    3 2 1 4.9
    3 2 1 6.8
    3 2 1 4.6
    3 2 1 5.3
    -4 -2 -1 76.29
    4 -2 1 80.49
    4 -2 1 82.09
    -4 -2 -1 79.39
    4 -2 1 86.39
    -4 -2 -1 77.09
    -4 -2 -1 75.99
    4 -2 1 81.59
    4 2 1 76.59
    -4 2 -1 83.99
    4 2 1 76.69
    -4 2 -1 79.09
    -4 2 -1 81.09
    4 2 1 76.79
    4 2 1 75.39
    -5 -2 -1 4.4
    -5 -2 -1 5.4
    -5 -2 -1 4.5
    -5 -2 -1 4.1
    5 2 1 4.6
    5 2 1 6
    5 2 1 4.2
    5 2 1 4.6
    6 -2 1 0.4
    6 -2 1 -0.1
    6 -2 1 1
    -6 -2 -1 1.4
    6 -2 1 1
    -6 -2 -1 2
    -6 2 -1 1.6
    6 2 1 1.9
    -6 2 -1 0.2
    6 2 1 1.2
    6 2 1 1.7
    6 2 1 2.5
    7 -2 1 9.6
    7 -2 1 10.3
    7 -2 1 11.7
    -7 -2 -1 8.1
    -7 2 -1 8.3
    7 2 1 11.1
    7 2 1 11.9
    7 2 1 11.6
    8 -2 1 8.1
    8 -2 1 6.9
    8 -2 1 5.8
    8 2 1 6.3
    8 2 1 8
    9 -2 1 -1
    9 -2 1 -0.8
    9 2 1 1
    9 2 1 -1.7
    9 -3 -1 4.1
    9 -3 -1 -0.2
    9 -3 -1 -2.6
    9 3 -1 1.3
    9 3 -1 -0.4
    -8 -3 1 5.3
    8 -3 -1 4.7
    8 -3 -1 2
    8 -3 -1 3.3
    8 3 -1 5
    8 3 -1 4
    8 3 -1 4.8
    7 -3 -1 17.2
    7 -3 -1 15.6
    -7 -3 1 14.7
    7 -3 -1 14.7
    -7 3 1 14.7
    7 3 -1 13.7
    7 3 -1 15.8
    7 3 -1 10.9
    6 -3 -1 88.09
    6 -3 -1 92.99
    -6 -3 1 92.19
    6 -3 -1 93.89
    6 -3 -1 88.19
    6 3 -1 91.19
    6 3 -1 86.79
    6 3 -1 81.09
    -6 3 1 92.49
    6 3 -1 90.39
    -5 -3 1 9.7
    5 -3 -1 6.6
    5 -3 -1 7.9
    5 -3 -1 7.3
    -5 -3 1 6.2
    5 -3 -1 6.6
    -5 -3 1 6.9
    5 -3 -1 6.6
    5 3 -1 7
    5 3 -1 6.5
    5 3 -1 5.8
    5 3 -1 7.3
    -5 3 1 7.1
    -5 3 1 6.9
    -5 3 1 7.3
    4 -3 -1 22.8
    -4 -3 1 16.8
    -4 -3 1 17.6
    4 -3 -1 23.9
    4 -3 -1 23.1
    -4 -3 1 18
    -4 -3 1 17.9
    4 -3 -1 22.4
    4 -3 -1 21.5
    4 3 -1 16.9
    4 3 -1 16
    4 3 -1 17.7
    -4 3 1 22.7
    -4 3 1 21.9
    -4 3 1 23
    4 3 -1 15.8
    3 -3 -1 354.56
    3 -3 -1 367.26
    3 -3 -1 372.76
    -3 -3 1 377.46
    -3 -3 1 374.26
    3 -3 -1 350.56
    -3 -3 1 382.96
    3 3 -1 369.16
    -3 3 1 367.96
    3 3 -1 377.16
    3 3 -1 382.36
    3 3 -1 369.06
    -2 -3 1 587.84
    2 -3 -1 554.64
    -2 -3 1 571.24
    -2 -3 1 502.35
    -2 -3 1 548.45
    2 -3 -1 539.85
    2 3 -1 564.74
    2 3 -1 502.65
    2 3 -1 577.54
    2 3 -1 574.84
    -2 3 1 545.95
    -1 -3 1 9462.95
    1 -3 -1 9460.65
    1 -3 -1 9600.54
    1 -3 -1 8673.73
    -1 3 1 9999
    -1 3 1 9917.61
    -1 3 1 9572.04
    0 -3 1 27.2
    0 -3 1 27.1
    0 -3 1 26.3
    0 3 -1 28.6
    0 3 -1 28.7
    0 3 -1 28.9
    -1 -3 -1 740.93
    1 -3 1 718.63
    -1 -3 -1 736.23
    -1 -3 -1 741.33
    1 -3 1 715.83
    -1 -3 -1 706.93
    1 -3 1 740.93
    1 3 1 738.43
    1 3 1 699.53
    1 3 1 712.33
    1 3 1 715.03
    2 -3 1 1.4
    2 -3 1 1.6
    2 -3 1 1.3
    2 -3 1 2.4
    -2 3 -1 2
    -2 3 -1 1.9
    -2 3 -1 1.4
    2 3 1 2.6
    -4 -3 -1 62.99
    4 -3 1 67.89
    -4 -3 -1 62.99
    -4 -3 -1 65.59
    4 -3 1 66.39
    4 -3 1 69.39
    4 -3 1 70.39
    -4 -3 -1 62.29
    4 3 1 61.39
    4 3 1 59.29
    4 3 1 61.79
    -4 3 -1 67.59
    -4 3 -1 71.79
    4 3 1 63.59
    5 -3 1 51.29
    5 -3 1 50.79
    5 -3 1 53.39
    -5 -3 -1 54.99
    -5 -3 -1 55.79
    -5 -3 -1 50.69
    5 -3 1 51.09
    -5 -3 -1 52.89
    5 3 1 53.69
    5 3 1 55.39
    -5 3 -1 53.49
    5 3 1 55.49
    5 3 1 60.69
    6 -3 1 16.6
    6 -3 1 16.2
    -6 -3 -1 14.6
    6 -3 1 17.2
    -6 -3 -1 16.4
    6 -3 1 17.1
    6 3 1 18.7
    -6 3 -1 17.4
    6 3 1 14.8
    6 3 1 19.1
    6 3 1 16.7
    7 -3 1 22.5
    -7 -3 -1 20.3
    7 -3 1 26.1
    7 -3 1 24.9
    7 3 1 25
    7 3 1 21.5
    7 3 1 20.5
    8 -3 1 1.6
    8 -3 1 0.3
    8 -3 1 0.1
    8 3 1 2
    8 3 1 2.3
    8 3 1 2.4
    9 -4 -1 3
    9 -4 -1 0.5
    9 -4 -1 -0.8
    9 4 -1 2.7
    9 4 -1 0.4
    -8 -4 1 13.6
    8 -4 -1 11.2
    8 -4 -1 9.4
    8 -4 -1 7.3
    8 4 -1 11
    8 4 -1 16.7
    8 4 -1 11.3
    7 -4 -1 17.2
    7 -4 -1 18.7
    -7 -4 1 29.2
    7 -4 -1 23.1
    7 4 -1 24
    7 4 -1 24.5
    7 4 -1 24.3
    -7 4 1 15.6
    -6 -4 1 2.4
    6 -4 -1 1.1
    6 -4 -1 1.6
    6 -4 -1 3.2
    6 -4 -1 2.5
    6 4 -1 3
    6 4 -1 3.6
    6 4 -1 3
    -6 4 1 1.7
    5 -4 -1 142.79
    -5 -4 1 126.59
    -5 -4 1 116.49
    -5 -4 1 131.79
    5 -4 -1 140.09
    5 -4 -1 134.09
    5 -4 -1 134.29
    5 -4 -1 137.69
    -5 -4 1 126.09
    5 4 -1 122.69
    5 4 -1 124.49
    5 4 -1 123.19
    -5 4 1 133.69
    5 4 -1 121.39
    -4 -4 1 255.17
    -4 -4 1 260.97
    -4 -4 1 254.17
    4 -4 -1 249.48
    4 -4 -1 239.38
    4 -4 -1 249.68
    4 -4 -1 260.37
    -4 -4 1 249.58
    4 -4 -1 252.27
    4 4 -1 249.48
    4 4 -1 248.88
    4 4 -1 258.27
    -4 4 1 258.77
    4 4 -1 262.97
    3 -4 -1 99.49
    -3 -4 1 98.79
    3 -4 -1 103.89
    3 -4 -1 102.89
    -3 -4 1 105.29
    -3 -4 1 95.49
    -3 -4 1 100.29
    3 4 -1 100.29
    3 4 -1 96.19
    -3 4 1 100.89
    3 4 -1 98.39
    3 4 -1 103.99
    -3 4 1 98.59
    -2 -4 1 1297.17
    -2 -4 1 1270.97
    2 -4 -1 1300.77
    -2 -4 1 1205.38
    -2 -4 1 1335.87
    2 -4 -1 1307.57
    2 -4 -1 1274.77
    2 -4 -1 1262.37
    -2 4 1 1235.98
    2 4 -1 1246.28
    2 4 -1 1253.37
    -2 4 1 1326.07
    2 4 -1 1292.87
    -2 4 1 1228.68
    2 4 -1 1244.38
    -1 -4 1 24.6
    1 -4 -1 24.1
    1 -4 -1 24.6
    1 -4 -1 24.8
    -1 -4 1 23.2
    1 -4 -1 23.7
    -1 -4 1 26
    -1 -4 1 25.5
    1 4 -1 26.3
    1 4 -1 26.3
    -1 4 1 23.7
    -1 4 1 24.1
    -1 4 1 26.8
    1 4 -1 25.4
    1 4 -1 27.7
    0 -4 1 196.88
    0 -4 -1 184.68
    0 -4 -1 195.58
    0 -4 1 198.58
    0 -4 1 196.28
    0 4 -1 192.68
    0 4 -1 197.28
    0 4 1 190.48
    0 4 1 195.88
    0 4 1 199.78
    0 4 -1 194.48
    0 4 1 191.38
    1 -4 1 978.5
    1 -4 1 997.1
    -1 -4 -1 948.21
    -1 -4 -1 1033.5
    1 -4 1 980.2
    -1 -4 -1 1101.39
    1 4 1 963.4
    1 4 1 1009.7
    1 4 1 974.2
    1 4 1 974.7
    -2 -4 -1 43.9
    2 -4 1 47.4
    2 -4 1 45.6
    -2 -4 -1 44.3
    2 -4 1 47.8
    -2 -4 -1 42.9
    2 -4 1 47.2
    -2 -4 -1 42.4
    -2 4 -1 46.3
    2 4 1 42.2
    2 4 1 43.7
    2 4 1 43.2
    3 -4 1 0.3
    3 -4 1 0.6
    -3 -4 -1 0
    -3 -4 -1 -0.1
    3 -4 1 0.7
    3 -4 1 0.7
    -3 -4 -1 0.6
    -3 -4 -1 0.1
    3 -4 1 0.6
    3 4 1 0
    3 4 1 0
    3 4 1 0.6
    -3 4 -1 0.6
    3 4 1 -0.1
    -3 4 -1 0.4
    -4 -4 -1 117.19
    4 -4 1 111.49
    -4 -4 -1 115.29
    4 -4 1 110.99
    4 -4 1 109.59
    -4 -4 -1 117.29
    4 -4 1 115.89
    4 -4 1 105.09
    -4 -4 -1 117.49
    4 4 1 113.69
    -4 4 -1 106.89
    4 4 1 110.19
    -4 4 -1 107.49
    4 4 1 118.19
    4 4 1 112.29
    -4 4 -1 110.29
    -5 -4 -1 142.19
    5 -4 1 144.29
    5 -4 1 151.18
    5 -4 1 147.09
    -5 -4 -1 137.09
    -5 -4 -1 143.59
    5 -4 1 145.69
    5 4 1 143.69
    5 4 1 146.29
    -5 4 -1 139.59
    5 4 1 145.49
    5 4 1 141.49
    -5 4 -1 149.69
    6 -4 1 5.8
    6 -4 1 7.6
    -6 -4 -1 6.5
    6 -4 1 6.4
    6 -4 1 7
    6 4 1 8.4
    -6 4 -1 6
    6 4 1 5
    -6 4 -1 7.1
    6 4 1 5.2
    7 -4 1 131.69
    7 -4 1 137.19
    -7 -4 -1 127.69
    7 4 1 122.79
    7 4 1 129.69
    7 4 1 128.09
    8 -4 1 3.2
    8 -4 1 6.1
    8 -4 1 5.7
    8 4 1 7.3
    8 4 1 6.3
    8 4 1 9.5
    -8 -5 1 9.6
    8 -5 -1 10.9
    8 -5 -1 10.7
    8 -5 -1 7.6
    8 5 -1 9.2
    8 5 -1 7.5
    8 5 -1 10.6
    7 -5 -1 11.1
    7 -5 -1 11.1
    7 -5 -1 13.1
    -7 -5 1 15.7
    7 5 -1 10.4
    7 5 -1 15
    7 5 -1 12.4
    6 -5 -1 4.2
    -6 -5 1 3.6
    6 -5 -1 3.8
    6 -5 -1 3
    6 -5 -1 5
    -6 5 1 5.8
    6 5 -1 4.6
    6 5 -1 4.9
    6 5 -1 3.6
    -5 -5 1 9.6
    -5 -5 1 13.8
    -5 -5 1 12.4
    -5 -5 1 9
    5 5 -1 12.2
    5 5 -1 11
    5 5 -1 12.1
    5 5 -1 10.6
    -4 -5 1 2.1
    4 -5 -1 1.3
    -4 -5 1 2.9
    4 -5 -1 1.5
    4 -5 -1 1.1
    -4 -5 1 2
    -4 -5 1 1.7
    4 -5 -1 0.5
    4 5 -1 2.9
    4 5 -1 2.9
    -4 5 1 1.5
    -4 5 1 1
    4 5 -1 2.8
    4 5 -1 2.5
    3 -5 -1 20
    3 -5 -1 18.5
    3 -5 -1 21.4
    3 -5 -1 20.5
    -3 5 1 17.5
    -3 5 1 17.8
    -2 -5 1 204.88
    2 -5 -1 207.48
    2 -5 -1 208.48
    2 -5 -1 216.98
    2 -5 -1 209.48
    -2 -5 1 206.98
    -2 -5 1 200.08
    -2 -5 1 203.28
    -2 5 1 212.88
    2 5 -1 197.48
    -2 5 1 216.28
    2 5 -1 202.08
    -2 5 1 211.58
    2 5 -1 204.18
    2 5 -1 194.88
    -1 -5 1 140.49
    1 -5 -1 160.18
    -1 -5 1 159.08
    -1 -5 1 151.98
    1 -5 -1 147.89
    1 -5 -1 157.48
    1 5 -1 158.88
    1 5 -1 155.28
    -1 5 1 165.68
    -1 5 1 166.18
    1 5 -1 150.28
    1 5 -1 156.78
    0 -5 -1 1104.69
    0 -5 -1 1118.19
    0 -5 1 1085.69
    0 -5 1 1195.08
    0 -5 -1 1065.29
    0 5 1 1073.39
    0 5 -1 1100.99
    0 5 -1 1095.29
    0 5 1 1096.99
    0 5 1 1112.29
    -1 -5 -1 111.09
    1 -5 1 130.69
    1 -5 1 127.59
    -1 -5 -1 125.29
    -1 -5 -1 118.59
    1 -5 1 125.59
    1 -5 1 130.49
    1 5 1 120.09
    1 5 1 120.19
    1 5 1 118.69
    -2 -5 -1 1229.58
    -2 -5 -1 1224.18
    2 -5 1 1205.98
    -2 -5 -1 1246.38
    2 -5 1 1158.28
    -2 -5 -1 1137.89
    2 -5 1 1180.88
    2 5 1 1158.68
    2 5 1 1186.68
    -2 5 -1 1163.58
    2 5 1 1209.58
    -2 5 -1 1152.88
    3 -5 1 167.08
    -3 -5 -1 168.48
    3 -5 1 173.38
    -3 -5 -1 167.88
    3 -5 1 160.98
    3 -5 1 162.28
    -3 -5 -1 159.68
    -3 -5 -1 168.68
    3 -5 1 169.28
    3 5 1 162.98
    3 5 1 157.58
    3 5 1 160.98
    3 5 1 162.18
    -3 5 -1 171.28
    -3 5 -1 167.88
    -4 -5 -1 128.39
    -4 -5 -1 127.09
    4 -5 1 124.69
    4 -5 1 129.19
    4 -5 1 129.69
    4 -5 1 124.59
    -4 -5 -1 121.19
    -4 -5 -1 126.89
    4 -5 1 130.09
    -4 5 -1 129.09
    4 5 1 119.09
    4 5 1 124.79
    4 5 1 122.59
    4 5 1 123.49
    -4 5 -1 126.69
    5 -5 1 55.09
    -5 -5 -1 50.39
    -5 -5 -1 52.89
    5 -5 1 53.29
    5 -5 1 52.09
    5 -5 1 52.49
    -5 -5 -1 56.89
    -5 5 -1 53.99
    5 5 1 53.39
    5 5 1 54.49
    5 5 1 55.49
    5 5 1 54.69
    -5 5 -1 52.89
    6 -5 1 15.6
    6 -5 1 16.3
    -6 -5 -1 18.5
    6 -5 1 18.7
    6 -5 1 19.4
    -6 5 -1 15.8
    -6 5 -1 15.6
    -7 -5 -1 30.7
    7 -5 1 32.3
    7 -5 1 34.4
    7 -5 1 32.3
    7 5 1 32.3
    7 5 1 32.5
    7 5 1 31.7
    8 -5 1 1.6
    8 -5 1 0.4
    8 -5 1 1.6
    8 5 1 1.6
    8 5 1 -0.7
    8 5 1 3.7
    8 -6 -1 9.4
    8 -6 -1 9.2
    -8 -6 1 7.7
    8 -6 -1 12
    8 6 -1 11.3
    8 6 -1 9.8
    8 6 -1 9.2
    7 -6 -1 5
    -7 -6 1 5.4
    7 -6 -1 7.5
    7 6 -1 5.7
    7 6 -1 7.1
    7 6 -1 5.3
    -6 -6 1 5.3
    6 -6 -1 5.4
    6 -6 -1 8.4
    -6 -6 1 6.1
    6 -6 -1 6.7
    6 -6 -1 5.2
    6 6 -1 6
    6 6 -1 4.9
    -6 6 1 6.7
    6 6 -1 4.8
    5 -6 -1 53.29
    -5 -6 1 45.8
    -5 -6 1 55.79
    5 -6 -1 51.89
    5 -6 -1 51.19
    5 -6 -1 53.09
    -5 -6 1 50.39
    5 6 -1 51.79
    5 6 -1 51.39
    -5 6 1 53.09
    5 6 -1 50.49
    -5 6 1 53.29
    -4 -6 1 92.99
    -4 -6 1 89.19
    -4 -6 1 91.49
    4 -6 -1 76.19
    4 -6 -1 77.19
    4 -6 -1 78.79
    -4 -6 1 86.29
    4 -6 -1 80.79
    4 6 -1 86.59
    -4 6 1 75.89
    4 6 -1 87.09
    4 6 -1 86.69
    -4 6 1 75.99
    4 6 -1 87.59
    -3 -6 1 41
    -3 -6 1 42.1
    3 -6 -1 49.2
    3 -6 -1 48.8
    -3 -6 1 41.2
    3 -6 -1 53.29
    3 -6 -1 48.4
    -3 -6 1 40.4
    3 6 -1 41.6
    -3 6 1 48.8
    3 6 -1 40.4
    3 6 -1 41.3
    -3 6 1 51.99
    3 6 -1 44.3
    2 -6 -1 2946.71
    -2 -6 1 3113.89
    2 -6 -1 2913.41
    -2 -6 1 2946.21
    -2 -6 1 3005
    2 -6 -1 3058.69
    2 -6 -1 2969.2
    2 6 -1 2874.81
    -2 6 1 3037.5
    2 6 -1 3025.5
    2 6 -1 3052.79
    -2 6 1 3007.4
    -2 6 1 2937.51
    2 6 -1 2953.4
    -1 -6 1 15.9
    1 -6 -1 11.6
    -1 -6 1 14.2
    -1 -6 1 13.7
    -1 -6 1 14.5
    1 -6 -1 11.2
    1 -6 -1 11.6
    1 6 -1 14.1
    -1 6 1 12
    1 6 -1 14
    1 6 -1 15.8
    -1 6 1 12.1
    1 6 -1 14.4
    1 6 -1 13.8
    0 -6 1 285.27
    0 -6 -1 304.57
    0 -6 -1 288.37
    0 -6 -1 294.67
    0 -6 1 286.27
    0 -6 -1 296.47
    0 6 -1 284.67
    0 6 1 284.77
    0 6 1 273.07
    0 6 1 305.47
    0 6 -1 289.17
    0 6 1 306.17
    -1 -6 -1 8.8
    -1 -6 -1 8.8
    -1 -6 -1 8
    1 -6 1 7.9
    -1 -6 -1 7.6
    1 -6 1 8.3
    1 -6 1 8.7
    1 -6 1 8.1
    -1 6 -1 8.5
    1 6 1 8.8
    1 6 1 8.5
    1 6 1 9.7
    -2 -6 -1 518.15
    2 -6 1 537.65
    2 -6 1 529.75
    2 -6 1 546.25
    -2 -6 -1 497.75
    -2 -6 -1 551.64
    -2 -6 -1 519.85
    2 -6 1 530.55
    2 6 1 519.75
    2 6 1 525.15
    2 6 1 518.45
    2 6 1 527.35
    -3 -6 -1 39.1
    3 -6 1 37.2
    -3 -6 -1 39.6
    -3 -6 -1 39.3
    3 -6 1 35.3
    3 -6 1 38.5
    3 -6 1 35.6
    -3 -6 -1 38
    3 -6 1 37.2
    -3 6 -1 35.9
    3 6 1 37.8
    3 6 1 35.3
    -3 6 -1 37.2
    3 6 1 37.4
    3 6 1 37.9
    -4 -6 -1 2.6
    4 -6 1 0.8
    4 -6 1 1.4
    -4 -6 -1 2.5
    4 -6 1 1.3
    4 -6 1 1.7
    4 -6 1 1.4
    -4 -6 -1 2.3
    -4 6 -1 2
    4 6 1 3.6
    -4 6 -1 1.8
    4 6 1 3.5
    5 -6 1 36.9
    5 -6 1 35.2
    -5 -6 -1 40.9
    -5 -6 -1 44.6
    -5 -6 -1 39.9
    5 -6 1 39.1
    5 -6 1 37.4
    -5 6 -1 38.3
    5 6 1 42.1
    5 6 1 42.7
    5 6 1 40.8
    -5 6 -1 36.9
    5 6 1 50.49
    6 -6 1 5.5
    6 -6 1 5.5
    -6 -6 -1 2.7
    6 -6 1 4.7
    6 -6 1 4.7
    -6 6 -1 3.4
    6 6 1 4.6
    -6 6 -1 4.1
    6 6 1 4.4
    6 6 1 5.3
    -7 -6 -1 46
    7 -6 1 38.1
    7 -6 1 35.6
    7 -6 1 36
    7 6 1 42.6
    7 6 1 42.4
    7 6 1 39.6
    8 -6 1 4.9
    8 -6 1 3.6
    8 6 1 2.8
    8 6 1 5.1
    8 6 1 3.2
    8 -7 -1 15.6
    8 -7 -1 12.7
    8 -7 -1 13.8
    -8 -7 1 11.3
    8 7 -1 14.3
    8 7 -1 18.2
    7 -7 -1 2.5
    -7 -7 1 3.2
    7 -7 -1 1
    7 -7 -1 -0.2
    7 7 -1 3.5
    7 7 -1 3.2
    7 7 -1 3.6
    6 -7 -1 35.5
    -6 -7 1 44.4
    6 -7 -1 37.2
    -6 -7 1 41.7
    6 -7 -1 38
    6 -7 -1 36.2
    6 7 -1 45.9
    6 7 -1 45
    6 7 -1 46.6
    -6 7 1 33.9
    5 -7 -1 9.9
    -5 -7 1 8.4
    -5 -7 1 11
    -5 -7 1 10.5
    5 -7 -1 8.4
    5 -7 -1 7.7
    5 -7 -1 10.4
    -5 7 1 10
    -5 7 1 10.1
    5 7 -1 10.7
    5 7 -1 7.8
    5 7 -1 9.4
    -4 -7 1 41
    -4 -7 1 42.3
    4 -7 -1 34.6
    -4 -7 1 40.2
    4 -7 -1 33.4
    4 -7 -1 31.9
    -4 -7 1 44.6
    4 7 -1 45.4
    4 7 -1 41.9
    -4 7 1 31.7
    4 7 -1 45.1
    -4 7 1 33.9
    4 7 -1 43.3
    3 -7 -1 449.66
    3 -7 -1 470.15
    3 -7 -1 454.65
    -3 -7 1 447.16
    -3 -7 1 465.05
    3 -7 -1 438.16
    3 -7 -1 445.36
    -3 -7 1 447.66
    -3 -7 1 461.75
    3 7 -1 454.65
    -3 7 1 443.96
    -3 7 1 433.26
    3 7 -1 461.85
    3 7 -1 454.25
    2 -7 -1 435.16
    -2 -7 1 453.45
    -2 -7 1 443.06
    -2 -7 1 444.76
    -2 -7 1 455.45
    2 -7 -1 445.66
    2 -7 -1 456.15
    2 -7 -1 451.75
    -2 7 1 466.15
    -2 7 1 449.16
    2 7 -1 448.86
    -2 7 1 408.76
    2 7 -1 439.06
    2 7 -1 463.85
    2 7 -1 447.56
    -1 -7 1 325.37
    -1 -7 1 342.17
    1 -7 -1 350.46
    1 -7 -1 367.76
    1 -7 -1 351.86
    -1 -7 1 338.87
    -1 -7 1 340.67
    -1 7 1 350.86
    1 7 -1 338.37
    -1 7 1 360.96
    1 7 -1 337.57
    -1 7 1 346.27
    1 7 -1 331.37
    -1 7 1 398.06
    0 -7 -1 45.8
    0 -7 -1 44.6
    0 -7 -1 46.7
    0 -7 1 46
    0 -7 1 45.1
    0 -7 1 46.5
    0 -7 1 46.6
    0 -7 1 46
    0 7 1 44.5
    0 7 -1 44.2
    0 7 1 44.6
    0 7 1 49.99
    0 7 -1 44.3
    0 7 1 47.9
    1 -7 1 24.9
    -1 -7 -1 24.7
    -1 -7 -1 25.1
    1 -7 1 26
    -1 -7 -1 23.9
    1 -7 1 24.6
    1 -7 1 25.4
    1 -7 1 23.3
    -1 -7 -1 23.5
    1 7 1 26.6
    1 7 1 25.1
    1 7 1 25
    1 7 1 24
    -1 7 -1 23.6
    2 -7 1 31.6
    -2 -7 -1 24.8
    -2 -7 -1 29.2
    -2 -7 -1 23.2
    2 -7 1 31
    -2 -7 -1 23.7
    2 7 1 24.1
    2 7 1 24.8
    2 7 1 25.4
    2 7 1 24.2
    3 -7 1 61.39
    -3 -7 -1 62.49
    -3 -7 -1 60.69
    -3 -7 -1 67.19
    3 -7 1 57.99
    3 -7 1 60.69
    3 -7 1 56.29
    -3 -7 -1 65.89
    3 7 1 61.79
    -3 7 -1 57.99
    -3 7 -1 58.29
    3 7 1 62.09
    3 7 1 62.59
    3 7 1 64.09
    -4 -7 -1 76.19
    -4 -7 -1 78.09
    -4 -7 -1 81.09
    4 -7 1 79.69
    -4 -7 -1 77.89
    4 -7 1 76.19
    4 -7 1 76.19
    4 -7 1 77.89
    4 7 1 76.69
    -4 7 -1 75.79
    4 7 1 76.49
    4 7 1 75.69
    4 7 1 75.89
    -5 -7 -1 72.89
    5 -7 1 63.19
    5 -7 1 66.49
    5 -7 1 69.39
    5 -7 1 67.69
    -5 -7 -1 68.19
    5 7 1 70.79
    -5 7 -1 63.69
    5 7 1 67.99
    5 7 1 70.39
    6 -7 1 29.9
    6 -7 1 32.4
    6 -7 1 32.8
    -6 -7 -1 33.9
    6 -7 1 28.5
    -6 7 -1 27.3
    6 7 1 32.2
    6 7 1 32.2
    6 7 1 30.5
    7 -7 1 7.1
    7 -7 1 6.1
    -7 -7 -1 8.6
    7 -7 1 7.7
    7 7 1 9.8
    7 7 1 7.5
    7 7 1 10.1
    8 -7 1 36.4
    8 -7 1 33.3
    8 -7 1 31.5
    8 7 1 29.8
    8 7 1 30.1
    8 7 1 22.9
    -8 -8 1 4
    8 -8 -1 6.1
    8 -8 -1 8.2
    8 -8 -1 7.1
    8 8 -1 7.4
    8 8 -1 8.1
    -7 -8 1 1.5
    7 -8 -1 -0.7
    7 -8 -1 0.1
    7 8 -1 3.2
    7 8 -1 2.1
    7 8 -1 0.2
    -6 -8 1 5.3
    6 -8 -1 7
    6 -8 -1 7.2
    -6 -8 1 5.7
    6 -8 -1 8.7
    6 -8 -1 7.6
    6 8 -1 6.5
    6 8 -1 5.7
    6 8 -1 4.3
    5 -8 -1 0.3
    -5 -8 1 2.5
    5 -8 -1 0.4
    -5 -8 1 1.7
    5 -8 -1 0.1
    5 8 -1 2.1
    5 8 -1 1.9
    -5 8 1 0.2
    5 8 -1 2.2
    -4 -8 1 17.2
    -4 -8 1 19.9
    4 -8 -1 12.5
    -4 -8 1 17.1
    -4 -8 1 15.6
    -4 8 1 14.4
    4 8 -1 17.5
    4 8 -1 17.1
    4 8 -1 18.1
    3 -8 -1 166.68
    -3 -8 1 158.68
    -3 -8 1 165.38
    3 -8 -1 160.88
    3 -8 -1 155.78
    -3 -8 1 159.08
    3 -8 -1 161.78
    3 -8 -1 161.58
    -3 -8 1 159.48
    3 8 -1 163.28
    -3 8 1 151.88
    3 8 -1 158.68
    -3 8 1 156.28
    3 8 -1 157.38
    3 8 -1 155.48
    -2 -8 1 28.1
    -2 -8 1 25.9
    -2 -8 1 27.5
    -2 -8 1 27.4
    2 8 -1 27
    2 8 -1 27.2
    2 8 -1 27
    2 8 -1 27.7
    -1 -8 1 9.6
    -1 -8 1 9.9
    -1 -8 1 9.3
    1 -8 -1 12.8
    1 -8 -1 12.3
    1 -8 -1 13.7
    -1 -8 1 8.6
    1 -8 -1 13.2
    1 8 -1 9.8
    -1 8 1 12.9
    1 8 -1 10.3
    -1 8 1 13.1
    1 8 -1 9.8
    0 -8 1 62.99
    0 -8 1 60.59
    0 -8 1 61.89
    0 -8 -1 48.2
    0 -8 1 61.49
    0 -8 -1 50.09
    0 -8 -1 47.3
    0 8 -1 62.69
    0 8 1 49.5
    0 8 1 47.8
    0 8 -1 62.09
    0 8 1 46.1
    0 8 1 48.8
    -1 -8 -1 392.96
    1 -8 1 377.66
    -1 -8 -1 383.76
    -1 -8 -1 371.06
    1 -8 1 376.86
    1 -8 1 375.86
    1 -8 1 333.07
    1 -8 1 380.06
    -1 -8 -1 387.56
    -1 8 -1 359.66
    1 8 1 378.76
    1 8 1 387.06
    1 8 1 373.76
    1 8 1 369.36
    -2 -8 -1 109.29
    2 -8 1 107.29
    -2 -8 -1 112.89
    2 -8 1 108.59
    -2 -8 -1 108.69
    2 -8 1 112.29
    -2 -8 -1 108.99
    2 -8 1 111.89
    2 -8 1 108.59
    2 8 1 109.89
    2 8 1 112.29
    2 8 1 107.79
    2 8 1 107.79
    3 -8 1 60.39
    -3 -8 -1 57.89
    3 -8 1 59.29
    -3 -8 -1 61.99
    -3 -8 -1 57.79
    -3 -8 -1 62.59
    3 -8 1 58.99
    3 -8 1 58.19
    3 -8 1 58.49
    3 8 1 59.39
    3 8 1 60.09
    3 8 1 59.69
    3 8 1 57.69
    4 -8 1 6.7
    4 -8 1 7.8
    -4 -8 -1 7.4
    4 -8 1 4.5
    -4 -8 -1 6.8
    -4 -8 -1 8.8
    -4 -8 -1 6.7
    4 -8 1 7.8
    4 8 1 8
    4 8 1 9.2
    -4 8 -1 7.7
    -4 8 -1 6.8
    4 8 1 7
    -5 -8 -1 8.8
    5 -8 1 6.8
    5 -8 1 6.6
    -5 -8 -1 11
    5 -8 1 4.7
    5 -8 1 7
    -5 8 -1 5.9
    5 8 1 8.7
    5 8 1 8
    5 8 1 7.9
    6 -8 1 46.3
    6 -8 1 47
    -6 -8 -1 51.69
    6 -8 1 49.2
    6 -8 1 51.79
    6 8 1 51.69
    6 8 1 48.9
    6 8 1 51.99
    7 -8 1 1.3
    -7 -8 -1 2.6
    7 -8 1 0.8
    7 -8 1 2.6
    7 8 1 0.9
    7 8 1 1.4
    7 8 1 1.2
    8 -8 1 9.1
    8 -8 1 9.7
    8 8 1 10.4
    8 8 1 13.1
    8 -9 -1 6.6
    -8 -9 1 2.6
    8 -9 -1 6.9
    8 -9 -1 5.4
    8 9 -1 1.6
    8 9 -1 6.8
    -7 -9 1 8.9
    7 -9 -1 10.3
    7 -9 -1 12.3
    7 -9 -1 8.9
    7 9 -1 11.6
    7 9 -1 10.8
    7 9 -1 9.6
    6 -9 -1 7.3
    6 -9 -1 6.7
    -6 -9 1 4.4
    6 -9 -1 4.2
    6 9 -1 4.6
    6 9 -1 7.7
    6 9 -1 6.1
    5 -9 -1 15.2
    5 -9 -1 17.4
    -5 -9 1 17.1
    -5 -9 1 13
    5 -9 -1 14.8
    5 -9 -1 17.7
    5 9 -1 16.6
    5 9 -1 15.1
    -5 9 1 15.4
    5 9 -1 16.5
    4 -9 -1 7.3
    -4 -9 1 8.6
    4 -9 -1 6.5
    -4 -9 1 8.8
    4 -9 -1 6.1
    -4 -9 1 7.2
    -4 9 1 8
    4 9 -1 7.6
    4 9 -1 7.3
    4 9 -1 7.5
    -4 9 1 9.1
    -3 -9 1 147.29
    3 -9 -1 146.09
    3 -9 -1 136.99
    3 -9 -1 142.89
    3 -9 -1 138.19
    -3 -9 1 156.38
    -3 -9 1 151.48
    -3 -9 1 151.08
    3 9 -1 150.88
    3 9 -1 150.78
    3 9 -1 150.48
    3 9 -1 147.09
    -3 9 1 142.69
    -3 9 1 143.29
    2 -9 -1 112.79
    2 -9 -1 117.59
    2 -9 -1 120.39
    2 -9 -1 115.79
    -2 -9 1 109.99
    -2 -9 1 106.79
    -2 -9 1 111.39
    -2 -9 1 108.89
    2 9 -1 108.79
    2 9 -1 107.99
    2 9 -1 111.69
    2 9 -1 109.89
    -2 9 1 118.09
    1 -9 -1 1.3
    1 -9 -1 1.6
    -1 -9 1 0.6
    1 -9 -1 1
    -1 -9 1 0.4
    -1 -9 1 0.7
    -1 -9 1 0.5
    -1 9 1 1.7
    1 9 -1 0.4
    -1 9 1 1.3
    1 9 -1 0.3
    0 -9 1 3.4
    0 -9 1 3
    0 -9 1 3.1
    0 -9 1 4.7
    0 -9 1 3.2
    0 9 -1 2.5
    0 9 -1 3
    -1 -9 -1 58.59
    1 -9 1 64.29
    1 -9 1 64.49
    -1 -9 -1 58.89
    1 -9 1 61.89
    -1 -9 -1 59.49
    1 -9 1 64.59
    1 -9 1 61.99
    1 9 1 57.99
    1 9 1 59.29
    -1 9 -1 65.59
    1 9 1 55.99
    1 9 1 58.19
    2 -9 1 8.2
    2 -9 1 6.8
    -2 -9 -1 5.7
    2 -9 1 7.1
    2 -9 1 6.4
    -2 -9 -1 5.8
    -2 -9 -1 4.7
    2 9 1 6.1
    2 9 1 5.1
    2 9 1 4.9
    2 9 1 5.5
    2 9 1 4.4
    -3 -9 -1 350.16
    3 -9 1 384.96
    -3 -9 -1 348.87
    3 -9 1 365.06
    3 -9 1 381.46
    -3 -9 -1 345.77
    -3 -9 -1 352.86
    3 -9 1 350.36
    3 9 1 348.57
    3 9 1 351.46
    3 9 1 352.46
    3 9 1 335.67
    4 -9 1 7.4
    4 -9 1 8.7
    4 -9 1 9
    4 -9 1 8.5
    -4 -9 -1 4.5
    -4 -9 -1 7.1
    4 9 1 7
    4 9 1 5.9
    4 9 1 5.4
    5 -9 1 0.8
    -5 -9 -1 -0.1
    5 -9 1 0.4
    5 -9 1 0.5
    -5 -9 -1 0.1
    5 -9 1 0.8
    5 9 1 0.3
    -5 9 -1 0
    5 9 1 0.8
    5 9 1 0.6
    6 -9 1 18.7
    -6 -9 -1 23.8
    6 -9 1 18.1
    6 -9 1 16.1
    6 9 1 21
    6 9 1 21.8
    6 9 1 19.8
    -7 -9 -1 1.7
    7 -9 1 1.3
    7 -9 1 1.3
    7 -9 1 -0.9
    7 9 1 -0.4
    7 9 1 2
    7 9 1 2.8
    8 -9 1 1
    8 -9 1 2.1
    -8 -9 -1 2.5
    8 9 1 2.8
    8 9 1 2.8
    8 -10 -1 2.4
    -8 -10 1 4.1
    8 -10 -1 5.7
    8 -10 -1 4.3
    8 10 -1 7.6
    8 10 -1 3.7
    7 -10 -1 2.7
    -7 -10 1 0.3
    7 -10 -1 2
    7 -10 -1 0.4
    7 10 -1 0.7
    7 10 -1 2.4
    6 -10 -1 13.9
    6 -10 -1 17.1
    -6 -10 1 14.2
    6 -10 -1 16.3
    6 10 -1 16.2
    6 10 -1 12.8
    6 10 -1 10.9
    -5 -10 1 4.1
    -5 -10 1 4.4
    5 -10 -1 1.4
    5 -10 -1 2.1
    5 -10 -1 1.4
    5 10 -1 3.9
    -5 10 1 2.9
    5 10 -1 5.2
    5 10 -1 3.9
    4 -10 -1 8.9
    4 -10 -1 11.1
    -4 -10 1 4.8
    -4 -10 1 7.1
    4 -10 -1 9.2
    -4 -10 1 7.6
    4 10 -1 6.4
    -4 10 1 7.7
    4 10 -1 6.1
    4 10 -1 5.8
    -3 -10 1 498.35
    3 -10 -1 499.15
    3 -10 -1 484.45
    -3 -10 1 506.15
    3 -10 -1 479.85
    -3 -10 1 513.15
    3 10 -1 502.85
    3 10 -1 507.75
    3 10 -1 494.55
    -2 -10 1 15.9
    -2 -10 1 15.6
    2 -10 -1 17.7
    -2 -10 1 16.3
    2 -10 -1 15.5
    2 -10 -1 17.2
    -2 -10 1 17.1
    2 -10 -1 16.3
    2 10 -1 16.7
    2 10 -1 16.3
    2 10 -1 15.9
    2 10 -1 16.3
    -2 10 1 17.5
    2 10 -1 15.7
    1 -10 -1 3.2
    -1 -10 1 4.8
    1 -10 -1 2.7
    1 -10 -1 3.2
    1 -10 -1 2
    1 10 -1 5
    -1 10 1 2.9
    -1 10 1 2.4
    1 10 -1 5.2
    0 -10 -1 38.7
    0 -10 -1 37.3
    0 -10 1 33.7
    0 -10 1 32.8
    0 -10 -1 37.8
    0 -10 1 36.7
    0 10 1 40.5
    0 10 1 38.2
    0 10 -1 34.8
    1 -10 1 2.5
    -1 -10 -1 3
    1 -10 1 1.9
    1 -10 1 1.3
    1 -10 1 1.8
    -1 -10 -1 3.2
    1 -10 1 1.9
    -1 -10 -1 3.5
    1 10 1 3.8
    -1 10 -1 2
    1 10 1 3.2
    1 10 1 2.6
    1 10 1 3.8
    -2 -10 -1 0.9
    2 -10 1 3.5
    -2 -10 -1 2.2
    -2 -10 -1 -0.2
    -2 -10 -1 -0.5
    2 10 1 1.1
    2 10 1 0.4
    2 10 1 0.9
    3 -10 1 44.7
    -3 -10 -1 34.5
    -3 -10 -1 34.7
    -3 -10 -1 36.6
    3 -10 1 43.2
    3 10 1 35
    3 10 1 38.6
    3 10 1 37.5
    -4 -10 -1 8
    -4 -10 -1 6.5
    4 10 1 6.6
    4 10 1 7.2
    4 10 1 6.3
    -5 -10 -1 12.5
    5 -10 1 11.3
    5 -10 1 13.2
    5 -10 1 14.9
    5 10 1 11.7
    5 10 1 10.9
    5 10 1 12.8
    -6 -10 -1 10
    6 -10 1 12.9
    6 -10 1 14.6
    6 -10 1 14.2
    6 10 1 14.5
    6 10 1 14.1
    6 10 1 15.7
    7 -10 1 1.9
    7 -10 1 2.3
    -7 -10 -1 3.6
    7 10 1 5.1
    7 10 1 2.6
    7 10 1 3.3
    7 -11 -1 -1.9
    7 -11 -1 -3.2
    -7 -11 1 -1.5
    7 -11 -1 0.9
    7 11 -1 1.9
    7 11 -1 2.5
    6 -11 -1 0.6
    6 -11 -1 0.5
    -6 -11 1 0.7
    6 11 -1 0.5
    6 11 -1 1.2
    6 11 -1 1.7
    5 -11 -1 1.6
    5 -11 -1 -0.7
    -5 -11 1 1.2
    5 -11 -1 0.2
    -5 -11 1 0.5
    5 11 -1 1.4
    5 11 -1 -0.4
    4 -11 -1 227.38
    -4 -11 1 205.88
    -4 -11 1 227.58
    4 -11 -1 227.88
    4 -11 -1 233.08
    4 11 -1 213.38
    4 11 -1 220.68
    4 11 -1 209.68
    3 -11 -1 12.3
    3 -11 -1 11.1
    -3 -11 1 9
    -3 -11 1 10
    -3 -11 1 7.7
    3 11 -1 9.7
    3 11 -1 9.2
    3 11 -1 10.7
    -2 -11 1 6
    -2 -11 1 5.5
    2 -11 -1 7.8
    -2 -11 1 6.5
    2 -11 -1 8.3
    2 11 -1 5.8
    2 11 -1 3.9
    -2 11 1 7.7
    2 11 -1 5
    1 -11 -1 10.3
    -1 -11 1 10.1
    1 -11 -1 11.8
    -1 -11 1 9.5
    1 -11 -1 10
    -1 -11 1 10.5
    1 -11 -1 10.5
    -1 -11 1 12.5
    1 -11 -1 10.6
    1 11 -1 10.8
    -1 11 1 11
    -1 11 1 12
    1 11 -1 11.2
    0 -11 -1 8.3
    0 -11 1 5.2
    0 -11 -1 6
    0 -11 -1 7.8
    0 -11 1 4.3
    0 -11 1 5
    0 11 -1 5.1
    0 11 1 8.7
    0 11 1 7.4
    0 11 -1 6.4
    -1 -11 -1 32.9
    -1 -11 -1 32.6
    1 -11 1 36.1
    1 -11 1 34.9
    1 -11 1 36.6
    -1 -11 -1 30.1
    1 -11 1 34
    1 11 1 31.6
    1 11 1 31.2
    1 11 1 33.2
    1 11 1 32
    -1 11 -1 37.1
    2 -11 1 20.5
    -2 -11 -1 25.3
    2 -11 1 21.5
    -2 -11 -1 23.4
    2 -11 1 19.6
    2 -11 1 20.2
    -2 -11 -1 24.4
    2 11 1 24.4
    2 11 1 23.8
    2 11 1 23.8
    -3 -11 -1 5.7
    -3 -11 -1 7.2
    3 -11 1 9.4
    3 -11 1 8.7
    3 11 1 5.5
    3 11 1 6.5
    3 11 1 6.4
    3 11 1 5.1
    -4 -11 -1 8.1
    -4 -11 -1 9.9
    4 -11 1 12.4
    4 -11 1 12.1
    4 11 1 8.4
    4 11 1 8.4
    4 11 1 8.2
    -5 -11 -1 7
    5 -11 1 4.2
    5 -11 1 5.6
    5 -11 1 6.1
    5 -11 1 6
    5 11 1 8
    5 11 1 8.2
    5 11 1 7.1
    6 -11 1 23.7
    -6 -11 -1 27.1
    6 -11 1 21.8
    6 -11 1 20.7
    6 11 1 22.8
    6 11 1 22
    6 11 1 22.4
    7 -11 1 11.1
    7 -11 1 9.8
    -7 -11 -1 10.4
    7 -11 1 10.4
    7 11 1 12.2
    7 11 1 10.3
    7 11 1 12.4
    7 -12 -1 17.2
    -7 -12 1 13.7
    7 -12 -1 17.7
    7 -12 -1 17
    7 12 -1 12.8
    7 12 -1 15.9
    -6 -12 1 5.4
    6 -12 -1 2.8
    6 -12 -1 3.5
    6 -12 -1 3
    6 12 -1 5.1
    6 12 -1 4.6
    6 12 -1 3.7
    5 -12 -1 1.3
    5 -12 -1 3
    5 -12 -1 2.2
    -5 -12 1 -0.5
    5 12 -1 1.8
    5 12 -1 2.8
    5 12 -1 2.3
    4 -12 -1 12.5
    -4 -12 1 14.2
    -4 -12 1 12.4
    4 -12 -1 14.1
    4 -12 -1 13.8
    4 12 -1 14.3
    4 12 -1 15.9
    4 12 -1 13.8
    -3 -12 1 5.8
    -3 -12 1 6.3
    3 -12 -1 4.8
    3 -12 -1 5.2
    3 12 -1 5.4
    3 12 -1 5.9
    3 12 -1 5.4
    3 12 -1 4.5
    2 -12 -1 10.4
    -2 -12 1 6.1
    2 -12 -1 9.3
    -2 -12 1 9.4
    -2 -12 1 8.7
    2 12 -1 9.2
    2 12 -1 8.2
    -2 12 1 11
    -1 -12 1 31.8
    -1 -12 1 34.8
    -1 -12 1 31.9
    1 -12 -1 26.2
    -1 12 1 27.9
    1 12 -1 36
    1 12 -1 34.6
    -1 12 1 25.8
    0 -12 -1 16
    0 -12 -1 16
    0 -12 1 16.1
    0 -12 1 16.2
    0 -12 1 15.6
    0 -12 -1 19.8
    0 12 -1 16.7
    0 12 1 15.2
    0 12 -1 15
    0 12 1 16.4
    1 -12 1 30.4
    1 -12 1 25.2
    -1 -12 -1 29.2
    1 -12 1 28.5
    1 -12 1 28
    1 -12 1 30.2
    1 12 1 29.5
    1 12 1 30.7
    -1 12 -1 28.8
    -2 -12 -1 83.79
    2 -12 1 92.09
    2 -12 1 91.99
    2 -12 1 84.29
    2 12 1 84.29
    2 12 1 88.09
    2 12 1 88.29
    -3 -12 -1 1.5
    -3 -12 -1 1.6
    3 -12 1 2.3
    3 -12 1 2.6
    3 -12 1 1.2
    3 12 1 0.8
    3 12 1 2.1
    3 12 1 1.4
    4 -12 1 3.8
    4 -12 1 4.9
    4 -12 1 5.6
    -4 -12 -1 6.2
    4 12 1 6.9
    4 12 1 5.3
    4 12 1 5.3
    4 12 1 6.2
    5 -12 1 1.2
    5 -12 1 1.1
    -5 -12 -1 1.3
    5 -12 1 0.3
    5 12 1 1.2
    5 12 1 1.7
    5 12 1 1.1
    6 -12 1 5.7
    6 -12 1 11.1
    6 -12 1 7.1
    -6 -12 -1 8.4
    6 12 1 8.5
    6 12 1 8.7
    6 12 1 8
    7 -12 1 -0.1
    -7 -12 -1 6.5
    7 -12 1 0
    7 -12 1 -1.2
    7 12 1 3.4
    7 12 1 2.7
    7 -13 -1 2.8
    7 -13 -1 3.7
    7 -13 -1 3.2
    -7 -13 1 0.7
    7 13 -1 1.2
    7 13 -1 2.9
    6 -13 -1 1.6
    6 -13 -1 -0.2
    -6 -13 1 1.5
    6 -13 -1 2.3
    6 13 -1 -0.4
    6 13 -1 0.4
    5 -13 -1 32.6
    5 -13 -1 35.7
    -5 -13 1 32.7
    5 13 -1 33.2
    5 13 -1 30.5
    -4 -13 1 15.5
    4 -13 -1 15.5
    -4 -13 1 12.7
    4 -13 -1 14.2
    4 13 -1 14.3
    4 13 -1 13.2
    4 13 -1 13.3
    4 13 -1 14.8
    3 -13 -1 1.5
    -3 -13 1 0.5
    -3 -13 1 0.9
    3 -13 -1 0.6
    3 13 -1 0.7
    3 13 -1 0.1
    3 13 -1 0.3
    -2 -13 1 21
    -2 -13 1 19.1
    2 13 -1 20.2
    2 13 -1 21.6
    1 -13 -1 38.2
    -1 -13 1 35.5
    1 -13 -1 39.5
    1 13 -1 40.8
    1 13 -1 35.9
    -1 13 1 37.6
    -1 13 1 39.5
    0 -13 1 4.6
    0 -13 1 4.5
    0 -13 -1 2.7
    0 13 1 3.3
    0 13 1 2.6
    0 13 -1 4.6
    0 13 -1 4
    1 -13 1 15.3
    1 -13 1 15
    1 13 1 15
    1 13 1 16.2
    -1 13 -1 14.5
    2 -13 1 71.19
    2 -13 1 70.09
    2 13 1 69.79
    2 13 1 71.89
    2 13 1 70.79
    -3 -13 -1 21.4
    3 -13 1 13.9
    3 -13 1 15.8
    3 -13 1 16
    3 13 1 19.9
    3 13 1 19.9
    3 13 1 21.6
    4 -13 1 11.9
    4 -13 1 11.7
    4 -13 1 10.4
    4 13 1 10.5
    4 13 1 11
    5 -13 1 9.6
    5 -13 1 8.3
    -5 -13 -1 10.1
    5 -13 1 9.1
    5 13 1 10.5
    5 13 1 11
    5 13 1 7.6
    6 -13 1 4.1
    6 -13 1 4.1
    6 -13 1 3.9
    -6 -13 -1 1.7
    6 13 1 4.2
    6 13 1 4.3
    6 13 1 4.9
    7 -13 1 10.9
    -7 -13 -1 10.5
    7 -13 1 10.2
    7 13 1 11.1
    7 13 1 9.2
    -6 -14 1 -1
    6 -14 -1 -0.3
    6 -14 -1 1.3
    6 -14 -1 -0.4
    6 14 -1 1.2
    6 14 -1 -0.1
    5 -14 -1 24.3
    5 -14 -1 24.5
    -5 -14 1 22.2
    5 14 -1 19.9
    5 14 -1 20.5
    5 14 -1 23.2
    4 -14 -1 9.5
    -4 -14 1 11.3
    4 -14 -1 9.6
    4 14 -1 15.2
    4 14 -1 12.1
    4 14 -1 12.4
    -3 -14 1 16.7
    3 -14 -1 21.1
    3 -14 -1 23.1
    3 14 -1 18.2
    3 14 -1 19.8
    2 -14 -1 7.3
    -2 -14 1 7.1
    -2 -14 1 6.9
    2 -14 -1 7.4
    2 14 -1 8.4
    2 14 -1 11.3
    -2 14 1 8
    1 -14 -1 16
    1 -14 -1 15.5
    1 14 -1 12.1
    -1 14 1 15.1
    1 14 -1 13.9
    0 -14 1 4.4
    0 -14 -1 5.1
    0 14 -1 3.1
    0 14 1 6.1
    0 14 1 5.3
    1 -14 1 5
    1 14 1 6.6
    -1 14 -1 3.2
    1 14 1 6.9
    2 -14 1 7.2
    2 -14 1 7.2
    2 14 1 5.4
    2 14 1 7
    3 -14 1 1
    3 -14 1 1.2
    3 14 1 -0.4
    3 14 1 -0.2
    3 14 1 1.6
    4 -14 1 21.3
    -4 -14 -1 20.5
    4 -14 1 20
    4 -14 1 22.5
    4 14 1 19.6
    4 14 1 19.1
    -5 -14 -1 3.3
    5 -14 1 6.9
    5 -14 1 4.8
    5 -14 1 2.5
    5 14 1 3.8
    5 14 1 5.6
    6 -14 1 3.8
    6 -14 1 7.3
    -6 -14 -1 2.1
    6 -14 1 1.9
    6 14 1 3.3
    6 14 1 4
    6 -15 -1 5.2
    6 -15 -1 1.8
    -6 -15 1 3.2
    6 -15 -1 2.3
    6 15 -1 2.7
    6 15 -1 2.9
    5 -15 -1 39.6
    5 -15 -1 33.7
    -5 -15 1 46.2
    5 15 -1 42.9
    5 15 -1 38.4
    5 15 -1 39.8
    -4 -15 1 9.3
    4 -15 -1 8.3
    4 -15 -1 9.1
    4 -15 -1 7.6
    4 15 -1 5.4
    4 15 -1 7.3
    -3 -15 1 6.9
    3 15 -1 7.4
    3 15 -1 7.8
    2 -15 -1 2.2
    2 -15 -1 0.8
    2 15 -1 1.1
    -2 15 1 2.2
    2 15 -1 1.2
    1 -15 -1 4.7
    1 -15 -1 5.4
    1 15 -1 2.7
    -1 15 1 4.6
    1 15 -1 4.1
    0 -15 1 61.59
    0 -15 -1 58.29
    0 15 -1 59.69
    0 15 1 55.29
    0 15 1 54.99
    0 15 -1 57.69
    -1 -15 -1 10.5
    1 -15 1 8.5
    1 15 1 12.2
    1 15 1 10.6
    2 -15 1 5
    2 -15 1 3.3
    2 15 1 5.7
    2 15 1 4.5
    3 -15 1 0.9
    3 -15 1 -0.2
    3 -15 1 0.6
    3 15 1 0.9
    3 15 1 2.6
    4 -15 1 4.5
    4 -15 1 2
    4 15 1 4.5
    4 15 1 3.9
    -5 -15 -1 7.5
    5 -15 1 4.8
    5 -15 1 8
    5 -15 1 6.4
    5 15 1 6
    5 15 1 6.2
    6 -15 1 1.8
    6 -15 1 4.7
    6 -15 1 2.2
    -6 -15 -1 7.4
    6 15 1 7.4
    6 -16 -1 4.4
    -6 -16 1 9.2
    6 -16 -1 8.9
    6 16 -1 7.3
    5 -16 -1 0.7
    5 -16 -1 0.5
    -5 -16 1 2.3
    5 16 -1 2.6
    4 -16 -1 4
    4 -16 -1 4.5
    -4 -16 1 3.3
    4 16 -1 4.5
    4 16 -1 3.5
    -3 -16 1 5.5
    3 -16 -1 2.2
    3 -16 -1 2.1
    3 16 -1 5
    3 16 -1 4.2
    2 -16 -1 1.7
    2 -16 -1 2.5
    -2 16 1 2.5
    2 16 -1 2.6
    2 16 -1 2.3
    1 -16 -1 2.4
    1 16 -1 1.1
    1 16 -1 2
    -1 16 1 0.4
    0 -16 -1 9.9
    0 -16 1 8
    0 16 1 9.4
    0 16 1 10
    0 16 -1 9.5
    -1 -16 -1 29.7
    1 16 1 29.8
    1 16 1 28.4
    2 -16 1 0.5
    2 -16 1 1.9
    2 16 1 1.7
    2 16 1 1.7
    3 -16 1 -0.2
    3 -16 1 1.2
    3 -16 1 0.4
    3 16 1 -0.7
    3 16 1 1.2
    4 -16 1 1
    4 -16 1 0.4
    4 16 1 1.1
    4 16 1 1
    5 -16 1 2.9
    5 -16 1 1.4
    5 -16 1 5.6
    5 16 1 1.7
    5 16 1 3.4
    5 -17 -1 1.1
    5 -17 -1 1.9
    -5 -17 1 1.6
    5 17 -1 3
    4 -17 -1 0.5
    -4 -17 1 2.3
    4 17 -1 3.9
    4 17 -1 3.8
    3 -17 -1 1.1
    3 -17 -1 1.4
    3 17 -1 -0.2
    3 17 -1 0.5
    2 -17 -1 2
    2 -17 -1 2.1
    -2 17 1 1.7
    2 17 -1 0.5
    2 17 -1 0.7
    -1 -17 1 6.7
    1 -17 -1 4.4
    1 17 -1 6.1
    1 17 -1 6
    -1 17 1 4.3
    0 -17 -1 31.2
    0 -17 1 35.4
    0 17 -1 34.6
    0 17 1 36.8
    1 -17 1 2.2
    -1 -17 -1 1
    1 17 1 1.5
    1 17 1 2.5
    2 -17 1 4
    2 -17 1 3.3
    2 17 1 4.1
    2 17 1 3.3
    3 -17 1 1.1
    3 -17 1 -0.7
    3 -17 1 -2
    3 17 1 0.2
    3 17 1 -1.2
    4 -17 1 0.9
    4 -17 1 1.2
    4 -17 1 1.1
    4 17 1 -1.8
    5 -17 1 4.2
    5 -17 1 3.2
    5 -17 1 7.7
    5 17 1 2.1
    4 -18 -1 1
    4 -18 -1 -0.5
    4 18 -1 3.1
    3 -18 -1 4.1
    3 -18 -1 2.3
    3 18 -1 4.5
    3 18 -1 4.9
    2 -18 -1 0.2
    2 18 -1 0.8
    2 18 -1 2.8
    1 -18 -1 2.1
    -1 -18 1 4.4
    1 18 -1 4.9
    1 18 -1 5.2
    -1 18 1 4.3
    0 -18 -1 0.2
    0 -18 1 0.1
    0 18 1 2.7
    0 18 1 1.3
    0 18 -1 2.1
    1 -18 1 3.5
    -1 -18 -1 3
    1 18 1 4.1
    1 18 1 4.7
    2 -18 1 5.1
    -2 -18 -1 4.5
    2 18 1 5.2
    2 18 1 5.1
    3 -18 1 -0.8
    3 -18 1 2.1
    3 -18 1 2.7
    3 18 1 2
    3 18 1 2.5
    4 -18 1 1.3
    4 -18 1 -0.5
    4 -18 1 2.4
    4 18 1 0.3
    4 18 1 2.4
    4 -19 -1 -0.6
    4 19 -1 1.8
    3 -19 -1 0.2
    3 -19 -1 2.7
    3 19 -1 1.7
    3 19 -1 -0.5
    2 -19 -1 6.3
    -2 -19 1 7.5
    2 19 -1 4.3
    2 19 -1 5.4
    1 -19 -1 0.7
    -1 -19 1 -0.1
    -1 19 1 3
    1 19 -1 2.3
    1 19 -1 2.3
    0 -19 1 4.7
    0 -19 -1 5.1
    0 19 1 3.4
    1 -19 1 3.4
    -1 -19 -1 2.4
    1 19 1 2
    1 19 1 0.1
    -2 -19 -1 -1.4
    2 -19 1 4.6
    2 19 1 3
    2 19 1 2.4
    3 -19 1 8.7
    -3 -19 -1 14.3
    3 -19 1 12.1
    3 19 1 10.2
    3 19 1 13.6
    3 -20 -1 8.2
    3 20 -1 6.8
    2 -20 -1 -0.8
    -2 -20 1 0.3
    2 20 -1 0.8
    2 20 -1 2.1
    1 -20 -1 -0.7
    -1 -20 1 1.9
    -1 20 1 -0.5
    1 20 -1 -0.1
    0 -20 -1 1.7
    0 -20 1 1.4
    0 20 1 1.8
    -1 -20 -1 7.5
    1 -20 1 2.6
    1 20 1 4.3
    1 20 1 3.9
    2 -20 1 -0.3
    2 -20 1 1.8
    -2 -20 -1 3.1
    2 20 1 3.7
    2 20 1 0.1
    1 -21 -1 5.1
    -1 -21 1 4.9
    0 -21 1 3.1
    0 -21 -1 1
    0 21 1 4.4
    1 21 1 7.8
    1 21 1 7.1
    9 0 -2 19.1
    9 0 -2 18.1
    9 0 -2 19
    8 0 -2 2.1
    8 0 -2 2.4
    8 0 -2 2.1
    7 0 -2 91.69
    7 0 -2 89.19
    7 0 -2 93.09
    -7 0 2 86.69
    7 0 -2 90.99
    6 0 -2 4.3
    6 0 -2 6.4
    6 0 -2 4.8
    6 0 -2 7.7
    6 0 -2 4.8
    -6 0 2 5.4
    5 0 -2 7.4
    5 0 -2 6.6
    5 0 -2 7.2
    -5 0 2 7.1
    -5 0 2 8.4
    -5 0 2 5.7
    5 0 -2 6.9
    5 0 -2 5.9
    4 0 -2 80.59
    4 0 -2 84.69
    4 0 -2 84.69
    -4 0 2 84.09
    4 0 -2 80.19
    -4 0 2 79.89
    4 0 -2 76.59
    -4 0 2 82.19
    -3 0 2 421.26
    3 0 -2 421.06
    3 0 -2 404.66
    3 0 -2 442.66
    3 0 -2 426.86
    3 0 -2 448.66
    -3 0 2 435.36
    -3 0 2 426.56
    -2 0 2 277.57
    -2 0 2 284.87
    -2 0 2 258.27
    2 0 -2 272.77
    2 0 -2 285.67
    2 0 -2 290.97
    2 0 -2 276.87
    1 0 -2 82.09
    -1 0 2 73.99
    1 0 -2 87.29
    -1 0 2 79.39
    1 0 -2 84.39
    -1 0 2 79.19
    0 0 -2 1226.58
    0 0 -2 1220.08
    0 0 2 1238.28
    0 0 2 1220.18
    0 0 2 1161.28
    0 0 -2 1261.27
    0 0 2 1212.28
    1 0 2 334.27
    1 0 2 327.97
    -1 0 -2 329.87
    1 0 2 334.77
    1 0 2 330.77
    -1 0 -2 326.77
    -1 0 -2 321.47
    2 0 2 67.89
    -2 0 -2 68.19
    -2 0 -2 71.69
    -2 0 -2 64.69
    2 0 2 69.29
    2 0 2 70.89
    -2 0 -2 72.09
    3 0 2 1832.82
    -3 0 -2 1690.63
    -3 0 -2 1851.21
    3 0 2 1871.11
    -3 0 -2 1759.12
    3 0 2 1825.62
    -3 0 -2 1939.91
    3 0 2 1837.82
    4 0 2 41.5
    -4 0 -2 45.7
    4 0 2 42.1
    -4 0 -2 45.8
    -4 0 -2 42.5
    4 0 2 39.3
    -4 0 -2 42.6
    4 0 2 43.5
    -5 0 -2 187.28
    5 0 2 192.88
    5 0 2 184.98
    5 0 2 191.18
    -5 0 -2 177.68
    5 0 2 196.28
    6 0 2 150.28
    -6 0 -2 152.58
    6 0 2 151.68
    -6 0 -2 141.49
    6 0 2 151.38
    6 0 2 146.89
    7 0 2 6.5
    7 0 2 6.8
    7 0 2 6.1
    8 0 2 15.2
    8 0 2 20.7
    8 0 2 17.6
    9 -1 -2 -1.8
    9 -1 -2 0.4
    9 -1 -2 0.1
    9 1 -2 -2.6
    9 1 -2 0
    8 -1 -2 8.2
    8 -1 -2 7.4
    8 -1 -2 8.8
    8 1 -2 6.4
    8 1 -2 9.7
    8 1 -2 8.1
    -7 -1 2 3.2
    7 -1 -2 9.2
    7 -1 -2 8.2
    -7 1 2 5.2
    7 1 -2 2.3
    7 1 -2 3.8
    7 1 -2 4.8
    6 -1 -2 15.9
    6 -1 -2 18.9
    -6 -1 2 18.9
    6 -1 -2 16.4
    6 -1 -2 18.2
    6 -1 -2 17.9
    6 1 -2 15.2
    6 1 -2 18
    6 1 -2 20.5
    -6 1 2 16.3
    6 1 -2 19
    6 1 -2 18.9
    -5 -1 2 343.07
    5 -1 -2 321.67
    5 -1 -2 318.77
    -5 -1 2 330.97
    5 -1 -2 320.47
    5 -1 -2 315.07
    -5 -1 2 327.97
    5 -1 -2 325.77
    5 1 -2 317.07
    5 1 -2 328.87
    5 1 -2 324.77
    -5 1 2 329.47
    -5 1 2 313.27
    5 1 -2 327.37
    -5 1 2 315.07
    5 1 -2 342.77
    4 -1 -2 212.38
    -4 -1 2 216.98
    4 -1 -2 204.28
    4 -1 -2 206.38
    -4 -1 2 212.08
    4 -1 -2 211.78
    4 -1 -2 202.88
    -4 -1 2 204.08
    4 1 -2 210.58
    4 1 -2 203.78
    -4 1 2 220.28
    4 1 -2 219.38
    -4 1 2 205.28
    -4 1 2 209.48
    3 -1 -2 438.26
    -3 -1 2 443.06
    -3 -1 2 436.46
    3 -1 -2 434.36
    3 -1 -2 401.96
    3 -1 -2 445.36
    3 -1 -2 411.76
    -3 -1 2 443.56
    -3 1 2 460.75
    3 1 -2 442.46
    3 1 -2 442.56
    3 1 -2 383.76
    -3 1 2 411.76
    -3 1 2 432.86
    3 1 -2 432.96
    2 -1 -2 581.64
    2 -1 -2 659.53
    -2 -1 2 638.14
    2 -1 -2 609.74
    -2 -1 2 663.33
    -2 -1 2 670.23
    2 -1 -2 653.43
    2 1 -2 698.13
    2 1 -2 671.13
    -2 1 2 664.93
    2 1 -2 633.74
    -2 1 2 655.13
    2 1 -2 650.43
    -2 1 2 599.14
    2 1 -2 642.44
    -1 -1 2 385.96
    1 -1 -2 378.96
    1 -1 -2 390.56
    -1 -1 2 405.26
    1 -1 -2 377.56
    1 -1 -2 378.36
    -1 -1 2 382.66
    1 1 -2 387.16
    -1 1 2 364.26
    1 1 -2 384.46
    1 1 -2 388.76
    -1 1 2 380.26
    -1 1 2 375.86
    0 -1 2 3006.2
    0 -1 2 2961.4
    0 -1 2 3101.69
    0 -1 -2 3023.6
    0 -1 -2 2907.41
    0 -1 -2 2993.2
    0 -1 -2 2801.02
    0 1 -2 3032.9
    0 1 2 3020.5
    0 1 -2 3003.1
    0 1 2 3002.8
    0 1 2 2967.4
    0 1 -2 3002.2
    0 1 2 2917.71
    -1 -1 -2 165.68
    -1 -1 -2 180.08
    1 -1 2 170.68
    1 -1 2 175.98
    -1 -1 -2 167.58
    -1 1 -2 178.88
    1 1 2 163.78
    1 1 2 168.18
    -1 1 -2 170.98
    1 1 2 177.08
    1 1 2 181.48
    -2 -1 -2 192.98
    2 -1 2 178.98
    -2 -1 -2 183.78
    2 -1 2 174.18
    2 -1 2 176.28
    -2 1 -2 176.98
    2 1 2 186.18
    2 1 2 189.78
    2 1 2 199.48
    -2 1 -2 182.98
    3 -1 2 108.19
    -3 -1 -2 114.69
    3 -1 2 104.89
    -3 -1 -2 110.89
    3 -1 2 106.09
    -3 -1 -2 106.69
    3 -1 2 99.79
    -3 -1 -2 104.49
    -3 1 -2 105.79
    3 1 2 104.29
    3 1 2 101.69
    -3 1 -2 108.19
    -3 1 -2 103.09
    -3 1 -2 111.29
    3 1 2 105.79
    3 1 2 105.59
    4 -1 2 14.6
    -4 -1 -2 13.5
    4 -1 2 14.6
    -4 -1 -2 14.7
    4 -1 2 14
    4 -1 2 13.6
    -4 -1 -2 13.6
    -4 -1 -2 13.4
    4 1 2 13.5
    -4 1 -2 12.9
    -4 1 -2 12
    4 1 2 14.1
    4 1 2 13.9
    -4 1 -2 13
    -4 1 -2 13.8
    -5 -1 -2 97.19
    -5 -1 -2 94.19
    -5 -1 -2 89.99
    5 -1 2 99.69
    5 -1 2 101.59
    5 -1 2 93.39
    5 -1 2 95.99
    -5 1 -2 103.89
    5 1 2 96.99
    -5 1 -2 98.89
    5 1 2 96.89
    5 1 2 96.39
    5 1 2 94.49
    6 -1 2 92.59
    6 -1 2 99.19
    6 -1 2 98.49
    6 -1 2 87.99
    -6 -1 -2 87.69
    6 1 2 84.89
    6 1 2 95.49
    6 1 2 96.49
    -6 1 -2 91.89
    6 1 2 96.89
    -6 1 -2 91.29
    7 -1 2 24.8
    7 -1 2 23.1
    7 -1 2 22.4
    -7 -1 -2 26.7
    7 1 2 28.3
    -7 1 -2 22
    7 1 2 27
    7 1 2 24.5
    8 -1 2 2
    8 -1 2 1.6
    8 -1 2 2.2
    8 1 2 1.4
    8 1 2 3.1
    8 1 2 4.9
    9 -2 -2 4.9
    9 -2 -2 2.8
    9 -2 -2 3.8
    9 2 -2 0.8
    9 2 -2 4.6
    8 -2 -2 2.1
    8 -2 -2 -0.1
    -8 -2 2 0.3
    8 -2 -2 0.7
    8 2 -2 -0.1
    8 2 -2 1.3
    8 2 -2 -0.4
    -7 -2 2 13.9
    7 -2 -2 16.8
    7 -2 -2 17.2
    7 -2 -2 16.8
    7 -2 -2 16.6
    7 2 -2 16.4
    7 2 -2 13.9
    7 2 -2 14.1
    7 2 -2 14.8
    -6 -2 2 48.3
    6 -2 -2 38.2
    6 -2 -2 38.4
    6 -2 -2 39.7
    6 -2 -2 39.2
    6 2 -2 52.89
    6 2 -2 50.29
    6 2 -2 51.79
    6 2 -2 49.7
    5 -2 -2 12
    5 -2 -2 9.2
    5 -2 -2 11.9
    5 -2 -2 12.8
    -5 -2 2 13
    -5 -2 2 11.3
    -5 -2 2 10.7
    5 -2 -2 12.5
    -5 2 2 9.5
    -5 2 2 13.1
    5 2 -2 10.2
    -5 2 2 7.6
    5 2 -2 12
    5 2 -2 11.9
    5 2 -2 10.8
    -4 -2 2 152.38
    4 -2 -2 131.59
    4 -2 -2 129.89
    -4 -2 2 141.19
    4 -2 -2 128.59
    -4 -2 2 142.79
    4 -2 -2 124.19
    4 2 -2 145.29
    -4 2 2 131.59
    -4 2 2 132.99
    4 2 -2 159.58
    4 2 -2 134.59
    4 2 -2 147.69
    -4 2 2 129.79
    -3 -2 2 53.69
    3 -2 -2 58.19
    3 -2 -2 59.79
    -3 -2 2 52.69
    3 -2 -2 58.09
    -3 -2 2 52.39
    3 -2 -2 57.79
    -3 2 2 56.89
    3 2 -2 49.99
    -3 2 2 57.69
    3 2 -2 48.2
    3 2 -2 49
    2 -2 -2 141.59
    -2 -2 2 129.09
    -2 -2 2 136.29
    -2 -2 2 130.19
    2 -2 -2 134.99
    2 -2 -2 128.69
    -2 2 2 130.29
    -2 2 2 135.89
    2 2 -2 140.09
    -2 2 2 131.89
    2 2 -2 134.99
    2 2 -2 132.39
    -1 -2 2 2698.93
    -1 -2 2 2747.82
    1 -2 -2 2710.23
    1 -2 -2 2791.62
    1 -2 -2 2766.22
    -1 -2 2 2762.72
    1 -2 -2 2806.12
    1 2 -2 2719.93
    -1 2 2 2638.54
    -1 2 2 2800.42
    -1 2 2 2743.33
    1 2 -2 2713.53
    1 2 -2 2874.81
    -1 2 2 2771.22
    0 -2 2 116.29
    0 -2 2 115.19
    0 -2 -2 115.99
    0 -2 2 115.39
    0 -2 -2 110.49
    0 -2 -2 113.39
    0 2 2 136.29
    0 2 -2 113.09
    0 2 2 127.69
    0 2 2 115.19
    0 2 2 116.89
    0 2 -2 114.89
    1 -2 2 449.86
    -1 -2 -2 462.25
    -1 -2 -2 466.45
    1 -2 2 477.35
    1 -2 2 471.95
    1 -2 2 449.06
    1 2 2 455.45
    1 2 2 469.65
    1 2 2 459.35
    1 2 2 446.36
    -1 2 -2 461.15
    2 -2 2 26.8
    2 -2 2 26.7
    -2 -2 -2 22.8
    2 -2 2 26.4
    -2 -2 -2 25.1
    -2 -2 -2 24.3
    2 -2 2 26.5
    -2 -2 -2 25.4
    2 2 2 24.2
    -2 2 -2 27.5
    -2 2 -2 27
    2 2 2 23.7
    -2 2 -2 27
    2 2 2 24
    -2 2 -2 27.9
    3 -2 2 224.58
    -3 -2 -2 222.48
    -3 -2 -2 221.18
    3 -2 2 215.88
    3 -2 2 216.78
    3 -2 2 234.98
    -3 -2 -2 221.48
    -3 -2 -2 227.08
    -3 2 -2 220.58
    3 2 2 215.88
    -3 2 -2 224.48
    3 2 2 202.78
    3 2 2 222.58
    3 2 2 221.78
    -4 -2 -2 0.3
    4 -2 2 1.2
    4 -2 2 0.4
    4 -2 2 0.5
    4 -2 2 0
    -4 -2 -2 0.4
    -4 -2 -2 1.8
    -4 2 -2 0.4
    4 2 2 0.6
    -4 2 -2 0.8
    4 2 2 0.6
    4 2 2 0.9
    4 2 2 0.6
    -4 2 -2 0.1
    5 -2 2 150.98
    -5 -2 -2 154.08
    5 -2 2 143.89
    -5 -2 -2 144.39
    5 -2 2 161.58
    -5 -2 -2 154.28
    5 -2 2 152.08
    5 2 2 147.89
    5 2 2 153.18
    -5 2 -2 149.39
    5 2 2 154.88
    5 2 2 156.88
    -5 2 -2 142.89
    6 -2 2 -0.3
    -6 -2 -2 -1.5
    -6 -2 -2 0.4
    6 -2 2 1.2
    6 -2 2 0
    6 -2 2 0.7
    -6 2 -2 0.4
    -6 2 -2 0.7
    6 2 2 0.8
    6 2 2 -0.5
    6 2 2 -0.2
    6 2 2 0
    7 -2 2 1.5
    -7 -2 -2 1.8
    7 -2 2 -0.8
    7 -2 2 -0.4
    7 2 2 3
    7 2 2 3.4
    7 2 2 2.7
    8 -2 2 6.6
    8 -2 2 7.7
    8 -2 2 10.2
    8 2 2 3
    8 2 2 3.2
    8 2 2 4.5
    9 -3 -2 2.8
    9 -3 -2 2.5
    9 -3 -2 0.4
    9 3 -2 0.2
    9 3 -2 0.4
    -8 -3 2 26.4
    8 -3 -2 19.3
    8 -3 -2 20.1
    8 3 -2 24.8
    8 3 -2 24
    8 3 -2 19.5
    7 -3 -2 1.3
    -7 -3 2 0.2
    7 -3 -2 0.3
    7 -3 -2 0
    7 3 -2 -0.4
    7 3 -2 0.7
    7 3 -2 0
    -7 3 2 0.2
    -6 -3 2 0.4
    6 -3 -2 1.9
    6 -3 -2 1.9
    6 -3 -2 2.3
    6 -3 -2 0.9
    6 3 -2 1.9
    -6 3 2 1.2
    6 3 -2 -0.2
    6 3 -2 0.6
    6 3 -2 0.8
    5 -3 -2 6.6
    5 -3 -2 7.2
    5 -3 -2 7.5
    5 -3 -2 7.3
    5 -3 -2 9.8
    5 3 -2 11.3
    -5 3 2 8.4
    -5 3 2 7.7
    4 -3 -2 5.5
    4 -3 -2 7.3
    4 -3 -2 5.2
    -4 -3 2 5
    4 -3 -2 5.7
    4 -3 -2 5.2
    -4 -3 2 5
    -4 -3 2 4
    -4 3 2 5.8
    -4 3 2 4.1
    4 3 -2 5.3
    4 3 -2 4.3
    4 3 -2 4.6
    4 3 -2 5.1
    -3 -3 2 25.9
    -3 -3 2 22.1
    -3 -3 2 27.1
    3 3 -2 25.4
    3 3 -2 25.6
    -3 3 2 18.8
    3 3 -2 26.3
    3 3 -2 26.7
    2 -3 -2 113.29
    2 -3 -2 113.79
    -2 -3 2 86.69
    -2 -3 2 85.39
    2 -3 -2 112.79
    2 3 -2 98.69
    -2 3 2 108.19
    2 3 -2 100.29
    -2 3 2 101.89
    2 3 -2 95.79
    2 3 -2 95.09
    1 -3 -2 32.2
    -1 -3 2 34.6
    -1 -3 2 35.3
    -1 -3 2 36.1
    -1 -3 2 34.8
    1 -3 -2 32.4
    1 -3 -2 28.2
    1 3 -2 35.2
    -1 3 2 33.4
    -1 3 2 30.6
    1 3 -2 35.2
    1 3 -2 34.4
    1 3 -2 34.2
    0 -3 2 72.09
    0 -3 2 70.89
    0 -3 -2 70.29
    0 -3 -2 70.59
    0 -3 -2 70.99
    0 -3 -2 69.69
    0 3 2 68.39
    0 3 2 71.49
    0 3 -2 71.39
    1 -3 2 48.1
    -1 -3 -2 43.2
    -1 -3 -2 42
    1 -3 2 50.49
    1 -3 2 50.19
    -1 -3 -2 43.2
    1 -3 2 51.29
    1 3 2 44.2
    1 3 2 39
    1 3 2 39.9
    2 -3 2 575.24
    2 -3 2 581.34
    2 -3 2 562.44
    -2 -3 -2 568.64
    -2 -3 -2 586.94
    2 -3 2 560.34
    -2 -3 -2 603.84
    -2 -3 -2 604.94
    2 3 2 520.15
    -2 3 -2 578.54
    2 3 2 552.74
    -2 3 -2 563.64
    2 3 2 565.14
    2 3 2 577.04
    -2 3 -2 565.14
    3 -3 2 15.9
    3 -3 2 16.2
    3 -3 2 15.4
    3 -3 2 16.2
    -3 3 -2 15.7
    -3 3 -2 18.2
    -3 3 -2 18.7
    4 -3 2 278.67
    -4 -3 -2 306.47
    4 -3 2 286.27
    4 -3 2 282.77
    -4 -3 -2 302.57
    4 -3 2 286.77
    -4 -3 -2 313.77
    -4 -3 -2 295.57
    4 3 2 299.57
    -4 3 -2 276.37
    4 3 2 297.97
    4 3 2 304.67
    -4 3 -2 290.37
    -4 3 -2 298.37
    4 3 2 310.87
    5 -3 2 149.88
    5 -3 2 148.39
    -5 -3 -2 159.98
    5 -3 2 142.09
    -5 -3 -2 148.39
    5 -3 2 149.99
    -5 -3 -2 154.48
    5 3 2 156.18
    5 3 2 154.58
    5 3 2 153.98
    5 3 2 164.98
    -5 3 -2 144.29
    6 -3 2 23.2
    -6 -3 -2 27.6
    6 -3 2 22.9
    6 -3 2 23.4
    -6 -3 -2 26.6
    6 3 2 30.3
    -6 3 -2 24.7
    6 3 2 26
    6 3 2 28
    6 3 2 26.9
    7 -3 2 3.7
    7 -3 2 4.8
    -7 -3 -2 6.8
    7 -3 2 4.6
    7 3 2 8.4
    7 3 2 7.1
    7 3 2 9.1
    8 -3 2 5.6
    8 -3 2 4.1
    8 -3 2 1.4
    8 3 2 1.6
    8 3 2 3.8
    9 -4 -2 -1.4
    9 -4 -2 2
    9 -4 -2 1.4
    9 4 -2 4.5
    9 4 -2 5.5
    -8 -4 2 6.4
    8 -4 -2 7.1
    8 -4 -2 5.1
    8 -4 -2 6
    8 4 -2 6.2
    8 4 -2 3.2
    8 4 -2 4.3
    7 -4 -2 8.4
    7 -4 -2 6.9
    -7 -4 2 8.8
    -7 4 2 5.1
    7 4 -2 9.9
    7 4 -2 12.2
    7 4 -2 9.6
    6 -4 -2 1.4
    6 -4 -2 1.5
    6 -4 -2 1.4
    -6 -4 2 0.7
    6 -4 -2 1.4
    6 4 -2 0.5
    6 4 -2 0.3
    -6 4 2 1.6
    6 4 -2 0.6
    5 -4 -2 348.77
    -5 -4 2 371.56
    -5 -4 2 334.37
    5 -4 -2 334.47
    5 -4 -2 345.57
    5 -4 -2 348.67
    5 -4 -2 349.87
    -5 -4 2 358.26
    -5 4 2 344.17
    5 4 -2 351.16
    5 4 -2 363.46
    5 4 -2 359.16
    -5 4 2 351.76
    5 4 -2 338.17
    4 -4 -2 124.99
    -4 -4 2 128.39
    4 -4 -2 122.29
    -4 -4 2 123.99
    -4 -4 2 128.49
    4 -4 -2 125.29
    -4 -4 2 133.69
    4 -4 -2 127.09
    4 4 -2 127.89
    -4 4 2 112.99
    4 4 -2 129.29
    4 4 -2 127.49
    4 4 -2 131.49
    -4 4 2 117.99
    -3 -4 2 350.86
    3 -4 -2 338.87
    -3 -4 2 343.77
    -3 -4 2 343.67
    -3 -4 2 337.17
    3 -4 -2 349.47
    3 -4 -2 363.86
    3 -4 -2 342.87
    3 4 -2 345.97
    3 4 -2 342.07
    -3 4 2 339.37
    3 4 -2 345.77
    3 4 -2 346.07
    2 -4 -2 96.59
    2 -4 -2 96.39
    -2 -4 2 92.69
    -2 -4 2 92.19
    2 -4 -2 97.99
    -2 -4 2 88.59
    -2 -4 2 93.79
    2 4 -2 91.89
    2 4 -2 90.99
    2 4 -2 92.99
    -2 4 2 96.79
    -2 4 2 99.59
    2 4 -2 86.89
    1 -4 -2 1895.41
    -1 -4 2 1898.01
    1 -4 -2 2083.09
    1 -4 -2 1909.51
    -1 -4 2 1923.91
    -1 -4 2 1979.6
    -1 4 2 1839.82
    1 4 -2 2003
    1 4 -2 1885.21
    -1 4 2 1945.51
    -1 4 2 1878.31
    1 4 -2 1771.52
    1 4 -2 1945.91
    0 -4 -2 13.9
    0 -4 2 12.4
    0 -4 -2 14.2
    0 -4 2 12.4
    0 -4 2 12
    0 -4 -2 15.4
    0 -4 -2 14.8
    0 4 -2 11.9
    0 4 2 14
    0 4 2 15.1
    1 -4 2 201.28
    -1 -4 -2 205.48
    1 -4 2 189.98
    1 -4 2 189.08
    1 -4 2 194.58
    -1 -4 -2 197.88
    1 -4 2 197.28
    1 4 2 191.58
    1 4 2 189.28
    1 4 2 183.78
    -2 -4 -2 1.6
    -2 -4 -2 1.2
    2 -4 2 1.3
    -2 -4 -2 2
    2 -4 2 1.2
    2 -4 2 1.5
    2 -4 2 1.5
    -2 -4 -2 1.3
    2 4 2 0.7
    2 4 2 0.5
    2 4 2 0.6
    2 4 2 0.8
    -2 4 -2 1.3
    -3 -4 -2 31.4
    -3 -4 -2 30.3
    -3 -4 -2 33.1
    3 -4 2 38.6
    3 -4 2 37.4
    3 -4 2 38.1
    -3 -4 -2 35.3
    3 4 2 32.3
    3 4 2 31.4
    -3 4 -2 39.6
    -3 4 -2 36.7
    3 4 2 31
    3 4 2 31.9
    -3 4 -2 36.9
    -4 -4 -2 22.9
    -4 -4 -2 23.6
    -4 -4 -2 22.6
    -4 -4 -2 22.3
    4 4 2 22.7
    4 4 2 21
    4 4 2 19.8
    4 4 2 23.1
    5 -4 2 12.2
    -5 -4 -2 10.7
    5 -4 2 11.2
    -5 -4 -2 10.5
    5 -4 2 11.7
    5 -4 2 10.7
    -5 -4 -2 8.8
    -5 4 -2 11.3
    -5 4 -2 11.4
    5 4 2 7.5
    5 4 2 11.1
    5 4 2 9.5
    5 4 2 9.7
    6 -4 2 15.6
    6 -4 2 15.2
    -6 -4 -2 16.5
    6 -4 2 16
    -6 -4 -2 20.7
    6 -4 2 16
    6 4 2 17.9
    -6 4 -2 13.9
    6 4 2 15.4
    6 4 2 17.6
    7 -4 2 16.7
    -7 -4 -2 17.8
    7 -4 2 21.1
    7 -4 2 18.4
    7 4 2 18.2
    7 4 2 17.9
    7 4 2 18.9
    8 -4 2 19.2
    8 -4 2 15.6
    8 -4 2 14.9
    8 4 2 16.9
    8 4 2 15.7
    8 4 2 20.4
    9 -5 -2 -1.7
    9 -5 -2 -3.7
    9 -5 -2 1.6
    9 5 -2 -0.6
    9 5 -2 -3.7
    8 -5 -2 4.2
    8 -5 -2 3.4
    -8 -5 2 4.3
    8 -5 -2 3.6
    8 5 -2 6.8
    8 5 -2 4.7
    8 5 -2 6.1
    7 -5 -2 0.2
    7 -5 -2 2.4
    -7 -5 2 -0.6
    7 -5 -2 1.8
    7 5 -2 2.4
    7 5 -2 1
    7 5 -2 1.7
    -6 -5 2 1.4
    6 -5 -2 2.4
    6 -5 -2 1.4
    6 -5 -2 1.6
    6 5 -2 1.1
    6 5 -2 1.9
    -6 5 2 -0.7
    6 5 -2 1.3
    5 -5 -2 16.5
    5 -5 -2 13.9
    -5 -5 2 13.1
    -5 -5 2 16.9
    5 -5 -2 12.8
    5 -5 -2 14
    5 -5 -2 13.4
    5 5 -2 15
    5 5 -2 13.6
    5 5 -2 15.1
    5 5 -2 15.2
    -5 5 2 15
    4 -5 -2 20.6
    4 -5 -2 20.8
    -4 -5 2 20.8
    -4 -5 2 22.1
    -4 -5 2 21.9
    4 -5 -2 22.1
    4 -5 -2 21.8
    -4 -5 2 20.5
    4 5 -2 20.2
    -4 5 2 22.8
    4 5 -2 21.5
    4 5 -2 22.4
    4 5 -2 21.2
    -3 -5 2 21.8
    -3 -5 2 23
    -3 -5 2 19.2
    -3 -5 2 21.9
    3 5 -2 21.2
    3 5 -2 20.8
    3 5 -2 21.4
    3 5 -2 20.6
    2 -5 -2 25.7
    -2 -5 2 25.5
    2 -5 -2 24.6
    2 -5 -2 25.3
    2 -5 -2 26.4
    -2 -5 2 26.5
    -2 -5 2 27.6
    -2 -5 2 27.1
    2 5 -2 27
    2 5 -2 26.5
    -2 5 2 24.6
    2 5 -2 27.3
    -2 5 2 26.2
    2 5 -2 25.9
    -2 5 2 27
    1 -5 -2 28.5
    1 -5 -2 27.7
    -1 -5 2 35
    -1 -5 2 34.4
    -1 -5 2 35.8
    1 -5 -2 29.4
    1 5 -2 35.9
    -1 5 2 28.2
    -1 5 2 28.3
    -1 5 2 30.1
    1 5 -2 34.2
    -1 5 2 26.8
    1 5 -2 34.6
    0 -5 2 5.9
    0 -5 2 5.2
    0 -5 -2 4.8
    0 -5 2 4.8
    0 -5 -2 4.8
    0 -5 -2 4.2
    0 -5 -2 3.9
    0 5 2 4.1
    0 5 -2 4.5
    0 5 2 4.5
    1 -5 2 80.99
    1 -5 2 83.99
    1 -5 2 82.69
    1 -5 2 83.39
    -1 -5 -2 91.49
    1 -5 2 75.89
    -1 -5 -2 82.09
    1 5 2 72.69
    1 5 2 81.79
    1 5 2 81.29
    2 -5 2 55.49
    -2 -5 -2 42.9
    2 -5 2 55.39
    2 -5 2 54.89
    -2 -5 -2 44
    -2 -5 -2 43.9
    2 5 2 45.2
    2 5 2 42.8
    2 5 2 42.4
    2 5 2 43.3
    3 -5 2 4.6
    3 -5 2 5.2
    3 -5 2 4.5
    3 -5 2 5
    -3 -5 -2 2.9
    -3 -5 -2 3.7
    -3 -5 -2 3.4
    -3 -5 -2 3.5
    3 5 2 2.6
    3 5 2 3.4
    -3 5 -2 4.6
    3 5 2 4.1
    3 5 2 3
    4 -5 2 1.3
    -4 -5 -2 1.6
    4 -5 2 1.7
    4 -5 2 1.6
    -4 -5 -2 2.6
    4 -5 2 1.7
    -4 -5 -2 2.6
    4 -5 2 3
    -4 -5 -2 2.4
    4 5 2 2.5
    4 5 2 3.2
    4 5 2 1.9
    -4 5 -2 2.3
    -4 5 -2 0.9
    4 5 2 2.8
    5 -5 2 27.3
    5 -5 2 26.9
    5 -5 2 27.9
    5 -5 2 27.1
    -5 -5 -2 21.4
    -5 -5 -2 27.9
    -5 -5 -2 23.1
    5 5 2 25.8
    -5 5 -2 23.9
    -5 5 -2 28.4
    5 5 2 28.2
    5 5 2 26.6
    5 5 2 25.2
    6 -5 2 0.5
    6 -5 2 1.1
    6 -5 2 1.4
    6 -5 2 0
    -6 5 -2 0.3
    -6 5 -2 1.8
    7 -5 2 1.7
    -7 -5 -2 2.4
    7 -5 2 2.6
    7 -5 2 1.4
    7 5 2 2.2
    7 5 2 1.5
    7 5 2 2.5
    8 -5 2 1.9
    8 -5 2 0
    8 5 2 -1.6
    8 5 2 2.1
    8 5 2 2.9
    8 -6 -2 1.2
    -8 -6 2 2.4
    8 -6 -2 1.3
    8 -6 -2 2.9
    8 6 -2 2.4
    8 6 -2 1.5
    7 -6 -2 3.3
    7 -6 -2 4.5
    7 -6 -2 4.9
    -7 -6 2 5.2
    7 6 -2 6
    7 6 -2 5.7
    7 6 -2 2.9
    6 -6 -2 1.1
    6 -6 -2 0.7
    -6 -6 2 0.8
    6 -6 -2 0.7
    6 -6 -2 0.4
    -6 6 2 -1.2
    6 6 -2 2.7
    6 6 -2 1.8
    6 6 -2 1.2
    -5 -6 2 7.9
    5 -6 -2 7.3
    -5 -6 2 6.8
    5 -6 -2 6.1
    5 -6 -2 8.9
    5 -6 -2 7.9
    -5 -6 2 8.3
    -5 6 2 7
    5 6 -2 6.6
    5 6 -2 7.3
    -5 6 2 6.5
    5 6 -2 8.5
    -4 -6 2 45.1
    4 -6 -2 49.7
    4 -6 -2 44.7
    -4 -6 2 42.2
    -4 -6 2 41.7
    4 -6 -2 46.4
    -4 -6 2 42.2
    4 -6 -2 45.9
    4 6 -2 40.6
    -4 6 2 42.7
    -4 6 2 46.9
    4 6 -2 42.2
    4 6 -2 43.6
    4 6 -2 41.9
    3 -6 -2 481.55
    -3 -6 2 480.15
    3 -6 -2 504.45
    3 -6 -2 497.35
    -3 -6 2 511.45
    3 -6 -2 502.45
    -3 -6 2 477.45
    -3 -6 2 467.05
    3 -6 -2 505.15
    -3 6 2 521.65
    3 6 -2 491.05
    3 6 -2 491.85
    -3 6 2 517.15
    -3 6 2 501.15
    3 6 -2 477.25
    3 6 -2 464.95
    2 -6 -2 1144.69
    2 -6 -2 1109.19
    -2 -6 2 1084.19
    -2 -6 2 1062.49
    2 -6 -2 1126.09
    2 -6 -2 1113.29
    -2 -6 2 1031
    -2 -6 2 1110.69
    -2 6 2 1110.39
    2 6 -2 1122.49
    2 6 -2 1055.39
    2 6 -2 1106.89
    2 6 -2 1123.69
    -2 6 2 1083.19
    -2 6 2 1150.88
    -1 -6 2 62.09
    1 -6 -2 63.39
    -1 -6 2 63.79
    1 -6 -2 69.19
    1 -6 -2 68.19
    1 -6 -2 67.29
    -1 -6 2 61.79
    -1 -6 2 63.49
    1 6 -2 57.89
    -1 6 2 69.19
    -1 6 2 66.19
    1 6 -2 59.79
    -1 6 2 69.49
    1 6 -2 62.49
    0 -6 2 8.9
    0 -6 -2 10.2
    0 -6 -2 10.1
    0 -6 2 8.9
    0 -6 -2 10.2
    0 -6 -2 9.7
    0 6 2 9.2
    0 6 2 10.4
    0 6 -2 8.7
    0 6 2 9.8
    0 6 2 10.6
    -1 -6 -2 34.9
    1 -6 2 31.1
    1 -6 2 36
    -1 -6 -2 35.6
    -1 -6 -2 36.1
    1 -6 2 33.4
    1 -6 2 35.3
    1 6 2 31
    1 6 2 34.1
    1 6 2 34.6
    1 6 2 33.6
    -2 -6 -2 35.5
    -2 -6 -2 38
    -2 -6 -2 39
    -2 -6 -2 37.7
    2 6 2 39.4
    2 6 2 38.8
    2 6 2 41.7
    2 6 2 38.5
    3 -6 2 23.2
    -3 -6 -2 24.5
    3 -6 2 21.4
    3 -6 2 23.1
    -3 -6 -2 28.6
    -3 -6 -2 28
    -3 -6 -2 27
    3 -6 2 22.6
    3 -6 2 21.8
    3 6 2 27
    3 6 2 25.8
    3 6 2 27.2
    -3 6 -2 23.8
    3 6 2 28
    4 -6 2 11.2
    4 -6 2 10.7
    4 -6 2 9.3
    -4 -6 -2 17.5
    -4 -6 -2 16.7
    4 6 2 17.3
    4 6 2 15.5
    4 6 2 16.6
    -4 6 -2 10.3
    -4 6 -2 11.8
    -5 -6 -2 33.5
    5 -6 2 28
    -5 -6 -2 28.5
    -5 -6 -2 30
    5 -6 2 29.5
    5 -6 2 29.5
    5 -6 2 30.4
    5 6 2 34.1
    -5 6 -2 33
    -5 6 -2 30.7
    5 6 2 32.3
    5 6 2 32.9
    6 -6 2 2.9
    -6 -6 -2 0.7
    6 -6 2 2.5
    6 -6 2 2.1
    6 -6 2 2.8
    -6 6 -2 2
    6 6 2 0.8
    6 6 2 1.2
    6 6 2 2.1
    -6 6 -2 3.4
    7 -6 2 32.8
    7 -6 2 28.9
    7 -6 2 29.4
    -7 -6 -2 37.2
    7 6 2 33
    7 6 2 32.9
    7 6 2 29.5
    8 -6 2 11.1
    8 -6 2 9.4
    8 6 2 9
    8 6 2 7.7
    8 6 2 9.2
    8 -7 -2 11.4
    -8 -7 2 6.4
    8 -7 -2 10.5
    8 -7 -2 9.8
    8 7 -2 7.8
    8 7 -2 7.2
    7 -7 -2 9
    -7 -7 2 8.1
    7 -7 -2 8.9
    7 7 -2 8.5
    7 7 -2 8.5
    7 7 -2 8
    6 -7 -2 51.29
    6 -7 -2 48.5
    6 -7 -2 50.39
    6 -7 -2 45.8
    -6 -7 2 47.9
    -6 7 2 49.9
    6 7 -2 44.2
    6 7 -2 46.3
    6 7 -2 47.7
    -5 -7 2 5.8
    5 -7 -2 3.6
    -5 -7 2 5.5
    5 -7 -2 5
    -5 -7 2 5.1
    5 -7 -2 5.6
    5 7 -2 4.1
    5 7 -2 5
    -5 7 2 4.1
    5 7 -2 5.4
    4 -7 -2 120.79
    -4 -7 2 147.19
    4 -7 -2 115.99
    4 -7 -2 118.79
    -4 -7 2 131.29
    4 -7 -2 122.69
    -4 -7 2 152.98
    4 -7 -2 127.39
    -4 -7 2 137.09
    4 7 -2 148.59
    -4 7 2 122.59
    -4 7 2 124.39
    4 7 -2 152.68
    4 7 -2 151.38
    4 7 -2 149.79
    -3 -7 2 16
    3 -7 -2 18.9
    -3 -7 2 15
    3 -7 -2 20.8
    -3 -7 2 16.6
    -3 -7 2 14
    3 -7 -2 21.6
    3 -7 -2 18.8
    -3 7 2 17.5
    -3 7 2 19.5
    3 7 -2 15.6
    3 7 -2 15.5
    3 7 -2 16.6
    3 7 -2 15.9
    -2 -7 2 222.58
    2 -7 -2 205.88
    -2 -7 2 214.98
    -2 -7 2 235.68
    2 -7 -2 214.98
    2 -7 -2 209.48
    -2 -7 2 226.18
    -2 7 2 211.18
    2 7 -2 229.08
    -2 7 2 222.08
    2 7 -2 231.58
    2 7 -2 217.88
    -2 7 2 216.08
    2 7 -2 219.78
    1 -7 -2 69.19
    -1 -7 2 64.49
    -1 -7 2 60.89
    1 -7 -2 71.19
    1 -7 -2 68.99
    -1 -7 2 60.69
    1 -7 -2 68.49
    -1 -7 2 62.39
    1 7 -2 61.79
    -1 7 2 68.59
    1 7 -2 62.29
    -1 7 2 71.69
    1 7 -2 61.69
    0 -7 -2 24.5
    0 -7 2 28.4
    0 -7 2 27.4
    0 -7 -2 24
    0 -7 -2 26.6
    0 -7 2 25.8
    0 -7 -2 27.4
    0 7 -2 26
    0 7 2 26.9
    0 7 -2 26.3
    0 7 2 28.1
    0 7 2 26
    1 -7 2 123.99
    1 -7 2 123.29
    -1 -7 -2 121.09
    -1 -7 -2 125.39
    1 -7 2 121.89
    -1 -7 -2 123.29
    1 -7 2 120.79
    1 7 2 124.19
    1 7 2 120.49
    1 7 2 121.69
    1 7 2 120.19
    -2 -7 -2 23.7
    -2 -7 -2 22.8
    -2 -7 -2 23.3
    -2 -7 -2 22.5
    2 7 2 22.8
    2 7 2 20.5
    2 7 2 22.2
    2 7 2 22.5
    -3 -7 -2 91.79
    3 -7 2 82.09
    -3 -7 -2 90.89
    -3 -7 -2 90.29
    3 -7 2 77.29
    3 -7 2 75.29
    -3 -7 -2 90.99
    3 -7 2 78.39
    3 7 2 87.59
    3 7 2 90.09
    3 7 2 90.59
    3 7 2 91.59
    -4 -7 -2 95.99
    4 -7 2 102.79
    4 -7 2 103.69
    -4 -7 -2 95.19
    4 -7 2 105.79
    -4 -7 -2 95.49
    4 -7 2 102.89
    4 7 2 96.49
    4 7 2 92.49
    4 7 2 96.39
    4 7 2 96.69
    -4 7 -2 100.79
    -5 -7 -2 53.39
    5 -7 2 61.29
    5 -7 2 58.99
    5 -7 2 59.09
    -5 -7 -2 47.9
    5 -7 2 59.59
    5 7 2 51.69
    5 7 2 54.59
    -5 7 -2 54.79
    5 7 2 52.49
    6 -7 2 2.3
    6 -7 2 3.5
    6 -7 2 3.8
    -6 -7 -2 3.7
    6 7 2 4.2
    6 7 2 4.1
    -6 7 -2 2.8
    6 7 2 1.9
    7 -7 2 3.2
    -7 -7 -2 5.9
    7 -7 2 1.2
    7 -7 2 3
    7 7 2 5
    7 7 2 3.4
    8 -7 2 -1
    8 -7 2 -1.1
    8 7 2 3.6
    8 7 2 1.9
    8 7 2 2.7
    -8 -8 2 5.1
    8 -8 -2 3.2
    8 -8 -2 3.2
    8 -8 -2 4
    8 8 -2 0.7
    8 8 -2 0.3
    7 -8 -2 3.9
    -7 -8 2 3.3
    7 -8 -2 3.5
    7 -8 -2 4.6
    7 8 -2 2.5
    7 8 -2 3.4
    7 8 -2 4.2
    6 -8 -2 28.8
    -6 -8 2 28.9
    6 -8 -2 25
    6 -8 -2 29.7
    6 -8 -2 29.7
    -6 8 2 29.8
    6 8 -2 29.6
    6 8 -2 27.6
    6 8 -2 29.6
    5 -8 -2 7.4
    -5 -8 2 7.6
    -5 -8 2 7.8
    5 -8 -2 9.2
    5 -8 -2 7.9
    -5 -8 2 7.9
    -5 8 2 8.3
    5 8 -2 8.3
    5 8 -2 7.4
    5 8 -2 9.4
    -4 -8 2 1.9
    -4 -8 2 3
    -4 -8 2 3.3
    4 -8 -2 0.9
    4 8 -2 2.9
    -4 8 2 1.3
    -4 8 2 2.8
    4 8 -2 4
    -3 -8 2 36.8
    3 -8 -2 31.5
    3 -8 -2 31.3
    -3 -8 2 37.1
    -3 -8 2 33
    3 -8 -2 31.9
    3 -8 -2 32.3
    -3 -8 2 38.4
    -3 8 2 31.2
    -3 8 2 29.9
    3 8 -2 35.5
    3 8 -2 33.8
    3 8 -2 35.5
    3 8 -2 37.6
    -2 -8 2 12.8
    -2 -8 2 14.2
    -2 -8 2 12.1
    -2 -8 2 13.4
    2 8 -2 13.1
    2 8 -2 11.9
    2 8 -2 13.7
    2 8 -2 13.7
    -1 -8 2 357.36
    -1 -8 2 350.86
    1 -8 -2 336.67
    -1 -8 2 349.67
    -1 -8 2 362.16
    1 -8 -2 336.57
    1 -8 -2 329.17
    1 -8 -2 331.47
    1 8 -2 359.26
    1 8 -2 344.87
    -1 8 2 338.97
    -1 8 2 326.97
    -1 8 2 320.37
    0 -8 -2 197.88
    0 -8 -2 200.48
    0 -8 2 219.68
    0 -8 2 223.28
    0 -8 2 216.68
    0 -8 -2 204.88
    0 -8 -2 194.08
    0 8 2 198.78
    0 8 -2 220.18
    0 8 -2 224.38
    0 8 2 196.68
    0 8 2 206.18
    -1 -8 -2 2.4
    1 -8 2 2.3
    -1 -8 -2 2.2
    1 -8 2 2.4
    1 -8 2 2
    -1 -8 -2 1.8
    1 -8 2 2.4
    1 8 2 2.3
    1 8 2 0.8
    1 8 2 1.4
    1 8 2 1.8
    -2 -8 -2 18
    2 -8 2 13.1
    -2 -8 -2 17.2
    2 -8 2 13.2
    -2 -8 -2 16.3
    2 -8 2 13.2
    2 -8 2 14.6
    2 8 2 17.4
    2 8 2 16.3
    2 8 2 17
    2 8 2 17.1
    -3 -8 -2 160.48
    -3 -8 -2 175.08
    3 -8 2 164.08
    3 -8 2 169.98
    3 -8 2 171.98
    -3 -8 -2 178.08
    3 -8 2 163.08
    -3 -8 -2 178.08
    3 8 2 176.08
    3 8 2 174.28
    3 8 2 175.68
    3 8 2 162.28
    4 -8 2 10.9
    4 -8 2 10.7
    4 -8 2 9.6
    -4 -8 -2 9
    4 -8 2 10.7
    -4 -8 -2 9.9
    -4 -8 -2 9.2
    4 8 2 9.9
    4 8 2 10.5
    4 8 2 10.6
    5 -8 2 48.4
    -5 -8 -2 60.99
    5 -8 2 49.2
    5 -8 2 50.59
    5 -8 2 49.2
    5 8 2 61.19
    -5 8 -2 45.3
    5 8 2 57.09
    5 8 2 55.49
    6 -8 2 2.3
    -6 -8 -2 3.2
    6 -8 2 3.2
    6 -8 2 2.4
    6 8 2 2.8
    6 8 2 1.8
    6 8 2 1.6
    7 -8 2 8.4
    7 -8 2 7.5
    7 -8 2 9
    -7 -8 -2 6.1
    7 8 2 4.2
    7 8 2 6.4
    7 8 2 6.8
    8 -8 2 7
    8 -8 2 6.3
    8 8 2 8.4
    8 8 2 8.2
    8 8 2 9.7
    8 -9 -2 1.9
    8 -9 -2 2.2
    -8 -9 2 3.3
    8 -9 -2 3
    8 9 -2 3.3
    8 9 -2 2.8
    -7 -9 2 13.4
    7 9 -2 12.3
    7 9 -2 17
    -6 -9 2 0.7
    6 -9 -2 0.9
    6 -9 -2 0.9
    6 -9 -2 0.2
    6 9 -2 0.9
    6 9 -2 2
    6 9 -2 1.2
    -5 -9 2 46.6
    -5 -9 2 47.5
    5 -9 -2 38.9
    5 -9 -2 40
    5 -9 -2 43.6
    5 9 -2 47.7
    5 9 -2 46.5
    5 9 -2 47.8
    -5 9 2 40.9
    4 -9 -2 13.6
    -4 -9 2 16.9
    -4 -9 2 16
    -4 -9 2 15.3
    4 -9 -2 13.8
    4 -9 -2 16.7
    -4 9 2 13
    4 9 -2 15.3
    4 9 -2 14.2
    4 9 -2 16.6
    -3 -9 2 635.94
    3 -9 -2 705.43
    -3 -9 2 701.83
    3 -9 -2 691.23
    -3 -9 2 673.93
    3 -9 -2 677.83
    -3 -9 2 686.23
    3 9 -2 664.53
    3 9 -2 665.33
    3 9 -2 669.23
    -3 9 2 703.73
    3 9 -2 654.73
    -3 9 2 683.53
    2 -9 -2 178.78
    2 -9 -2 175.88
    2 -9 -2 185.08
    -2 -9 2 185.38
    2 -9 -2 182.18
    -2 -9 2 181.48
    -2 -9 2 185.88
    -2 -9 2 186.48
    2 9 -2 184.98
    2 9 -2 183.28
    -2 9 2 176.18
    2 9 -2 188.38
    -1 -9 2 35.1
    -1 -9 2 33.5
    -1 -9 2 34.8
    1 -9 -2 32.4
    1 -9 -2 34.8
    1 -9 -2 36.1
    -1 -9 2 33.1
    1 -9 -2 34.5
    1 9 -2 35.3
    -1 9 2 35
    1 9 -2 33.7
    -1 9 2 35.5
    1 9 -2 34
    -1 9 2 33.2
    -1 9 2 36
    0 -9 -2 16.8
    0 -9 2 11.1
    0 -9 2 11.4
    0 -9 -2 17.8
    0 -9 -2 15.5
    0 -9 -2 15.9
    0 -9 -2 14.5
    0 9 2 18.2
    0 9 2 15.9
    0 9 -2 11.2
    0 9 2 15.9
    0 9 2 15.5
    0 9 -2 12
    -1 -9 -2 25.2
    -1 -9 -2 24.9
    -1 -9 -2 24.1
    1 9 2 25.1
    1 9 2 24.7
    1 9 2 26.3
    1 9 2 26.6
    2 -9 2 7.3
    2 -9 2 10.2
    2 -9 2 8.3
    2 -9 2 9.2
    -2 -9 -2 9.3
    -2 -9 -2 7.9
    2 -9 2 8.7
    -2 -9 -2 7.6
    -2 -9 -2 8.9
    2 -9 2 10.7
    2 9 2 8.8
    2 9 2 8.7
    2 9 2 10.1
    2 9 2 9.6
    3 -9 2 16.5
    -3 -9 -2 21.5
    -3 -9 -2 15.9
    3 -9 2 17.5
    3 -9 2 14.1
    -3 -9 -2 19.7
    3 -9 2 17.5
    -3 -9 -2 17.5
    3 9 2 20
    3 9 2 18
    3 9 2 18.8
    3 9 2 18.6
    -4 -9 -2 15.8
    -4 -9 -2 18.9
    4 9 2 14.4
    4 9 2 17.3
    4 9 2 16.4
    5 -9 2 27.2
    5 -9 2 22.6
    -5 -9 -2 24.1
    5 -9 2 24.6
    5 -9 2 24.8
    5 9 2 25.1
    5 9 2 22.3
    5 9 2 23.7
    6 -9 2 0.1
    -6 -9 -2 4.7
    6 -9 2 -0.2
    6 -9 2 1.5
    6 9 2 2.6
    6 9 2 3.3
    6 9 2 3.9
    7 -9 2 14.1
    -7 -9 -2 12.9
    7 -9 2 14.4
    7 -9 2 14
    7 9 2 11.2
    7 9 2 13.5
    7 9 2 12.7
    8 -9 2 -0.6
    8 9 2 2.8
    8 9 2 0.4
    8 -10 -2 1.9
    8 -10 -2 -2.1
    8 -10 -2 0.6
    -8 -10 2 0.6
    8 10 -2 1.5
    8 10 -2 -0.9
    7 -10 -2 22.9
    7 -10 -2 24.8
    7 -10 -2 24.9
    -7 -10 2 28.4
    7 10 -2 19.1
    7 10 -2 23.7
    6 -10 -2 13.6
    6 -10 -2 16.5
    6 -10 -2 14.3
    6 10 -2 14.6
    6 10 -2 14.9
    6 10 -2 13.8
    -5 -10 2 1.2
    5 -10 -2 -0.4
    -5 -10 2 1.7
    5 -10 -2 1.6
    5 -10 -2 1.8
    -5 10 2 1.7
    5 10 -2 1.8
    5 10 -2 2.5
    5 10 -2 2.2
    -4 -10 2 3.3
    4 -10 -2 3
    4 -10 -2 3.9
    -4 -10 2 3
    -4 -10 2 4
    4 -10 -2 4.8
    4 10 -2 4.6
    -4 10 2 3.9
    4 10 -2 4.2
    4 10 -2 3.5
    -3 -10 2 23.2
    -3 -10 2 24.9
    -3 -10 2 24
    3 10 -2 24.9
    3 10 -2 24.7
    3 10 -2 25.6
    2 -10 -2 6.7
    2 -10 -2 7
    -2 -10 2 5.3
    -2 -10 2 6.4
    2 -10 -2 6.7
    -2 -10 2 5.7
    -2 -10 2 6.6
    2 -10 -2 7.2
    2 10 -2 6.2
    -2 10 2 7.2
    2 10 -2 4.9
    2 10 -2 5.7
    -2 10 2 7
    -2 10 2 7.8
    1 -10 -2 0.6
    1 -10 -2 0.6
    1 -10 -2 1.8
    1 -10 -2 0.6
    -1 10 2 0.4
    -1 10 2 1.2
    -1 10 2 1.1
    0 -10 2 5.1
    0 -10 -2 6.8
    0 -10 -2 4.8
    0 -10 2 4.8
    0 -10 2 6.2
    0 -10 -2 6.1
    0 -10 2 6.1
    0 10 2 6.1
    0 10 -2 6.5
    0 10 -2 6
    0 10 2 6.8
    0 10 2 4.6
    0 10 2 5.8
    1 -10 2 129.49
    -1 -10 -2 117.99
    1 -10 2 126.19
    1 -10 2 126.39
    -1 -10 -2 123.19
    -1 -10 -2 116.59
    1 -10 2 126.09
    1 10 2 120.09
    1 10 2 115.39
    1 10 2 113.29
    1 10 2 117.39
    2 -10 2 110.79
    2 -10 2 104.89
    -2 -10 -2 114.69
    2 -10 2 104.89
    2 -10 2 108.79
    2 -10 2 106.19
    -2 -10 -2 114.29
    2 -10 2 98.79
    -2 -10 -2 113.09
    2 10 2 108.69
    2 10 2 114.69
    2 10 2 109.19
    2 10 2 111.69
    3 -10 2 172.78
    3 -10 2 168.98
    -3 -10 -2 159.18
    3 -10 2 172.28
    -3 -10 -2 160.58
    3 10 2 163.48
    3 10 2 156.28
    3 10 2 164.88
    4 -10 2 10.9
    4 -10 2 11.8
    -4 -10 -2 14.6
    4 -10 2 13
    4 -10 2 11
    4 10 2 12.8
    4 10 2 11
    4 10 2 14
    5 -10 2 18.6
    -5 -10 -2 23.6
    5 -10 2 18.8
    5 -10 2 18.7
    5 10 2 24.2
    5 10 2 21.9
    5 10 2 20.5
    6 -10 2 5.3
    -6 -10 -2 9.1
    6 10 2 9.7
    6 10 2 9.5
    6 10 2 9.1
    -7 -10 -2 2.7
    7 -10 2 1.4
    7 -10 2 2.7
    7 -10 2 3.8
    7 10 2 3.7
    7 10 2 3.2
    7 -11 -2 11.2
    7 -11 -2 13.7
    -7 -11 2 8.6
    7 -11 -2 8.4
    7 11 -2 9.2
    7 11 -2 9.8
    6 -11 -2 0.1
    6 -11 -2 2.1
    6 -11 -2 1.4
    -6 -11 2 1.1
    6 11 -2 2.4
    6 11 -2 1.4
    6 11 -2 0.9
    5 -11 -2 2.6
    5 -11 -2 2.8
    5 -11 -2 3.5
    -5 -11 2 5.5
    -5 -11 2 4.4
    5 11 -2 4.9
    -5 11 2 3.8
    5 11 -2 5.4
    5 11 -2 5.2
    4 -11 -2 33.4
    4 -11 -2 30.2
    4 -11 -2 33.4
    -4 -11 2 37.1
    -4 -11 2 30
    4 11 -2 36.5
    -4 11 2 31.9
    4 11 -2 38
    4 11 -2 36.3
    3 -11 -2 4.5
    -3 -11 2 5.3
    -3 -11 2 3.8
    -3 -11 2 6.7
    3 -11 -2 5.1
    3 11 -2 5
    3 11 -2 5.7
    3 11 -2 5.8
    -3 11 2 5.6
    3 11 -2 4.5
    -2 -11 2 8.3
    2 -11 -2 5.8
    -2 -11 2 6.3
    2 -11 -2 5.2
    -2 -11 2 7.2
    -2 11 2 5.7
    2 11 -2 8
    2 11 -2 7.2
    2 11 -2 7.4
    1 -11 -2 65.69
    1 -11 -2 62.69
    1 -11 -2 66.99
    -1 -11 2 75.69
    -1 -11 2 78.29
    1 -11 -2 69.19
    -1 -11 2 74.79
    -1 -11 2 74.69
    1 11 -2 77.39
    -1 11 2 71.39
    -1 11 2 68.39
    1 11 -2 78.19
    0 -11 2 14.7
    0 -11 2 14.8
    0 -11 -2 22.1
    0 -11 -2 22.2
    0 -11 -2 21.6
    0 11 -2 16
    0 11 2 22.1
    0 11 2 19.7
    0 11 2 20.6
    0 11 2 20.1
    0 11 -2 15.9
    -1 -11 -2 72.39
    -1 -11 -2 77.79
    -1 -11 -2 71.79
    1 -11 2 75.59
    1 -11 2 78.99
    1 -11 2 76.59
    1 -11 2 77.89
    1 11 2 75.19
    1 11 2 72.09
    1 11 2 78.49
    1 11 2 77.89
    2 -11 2 17.8
    -2 -11 -2 25.5
    2 -11 2 19.2
    2 -11 2 18.5
    2 -11 2 20.4
    2 -11 2 21
    2 11 2 26.4
    2 11 2 26.9
    3 -11 2 26.4
    3 -11 2 27.8
    -3 -11 -2 22.3
    -3 -11 -2 24.2
    3 -11 2 27.4
    3 -11 2 26.2
    3 11 2 25
    3 11 2 21.9
    3 11 2 24.4
    4 -11 2 8.2
    4 -11 2 10.3
    4 -11 2 11.1
    4 -11 2 11.9
    -4 -11 -2 14.9
    4 11 2 16
    5 -11 2 4.2
    5 -11 2 5.9
    5 -11 2 4.3
    -5 -11 -2 5.9
    5 -11 2 3.2
    5 11 2 6.9
    5 11 2 6
    5 11 2 6.7
    6 -11 2 1.9
    -6 -11 -2 2.3
    6 -11 2 4.5
    6 -11 2 1
    6 11 2 2.5
    6 11 2 4.5
    6 11 2 4.6
    7 -11 2 5.2
    -7 -11 -2 6.5
    7 -11 2 8.2
    7 11 2 9.6
    7 11 2 10.1
    7 11 2 11.6
    7 -12 -2 3.8
    7 -12 -2 7.3
    7 -12 -2 2.8
    -7 -12 2 1.9
    7 12 -2 6.4
    7 12 -2 3.7
    -6 -12 2 22.3
    6 -12 -2 18.1
    6 12 -2 19.6
    6 12 -2 21.7
    5 -12 -2 6.7
    5 -12 -2 4.6
    5 -12 -2 5.4
    -5 -12 2 3.6
    5 12 -2 4.1
    5 12 -2 4.5
    5 12 -2 3.5
    4 -12 -2 113.99
    -4 -12 2 113.09
    -4 -12 2 106.79
    4 -12 -2 104.29
    4 -12 -2 103.09
    4 12 -2 110.59
    4 12 -2 106.79
    4 12 -2 107.29
    3 -12 -2 4
    -3 -12 2 4.5
    -3 -12 2 4
    3 -12 -2 3.9
    -3 -12 2 4
    3 12 -2 3.7
    3 12 -2 4.4
    3 12 -2 3.8
    -3 12 2 3.8
    -2 -12 2 13.2
    2 -12 -2 9.6
    2 -12 -2 12
    -2 -12 2 11
    -2 -12 2 13.6
    2 12 -2 13.2
    2 12 -2 12.4
    -2 12 2 9.9
    2 12 -2 12.7
    1 -12 -2 72.59
    -1 -12 2 71.39
    1 -12 -2 74.39
    -1 -12 2 68.19
    -1 -12 2 69.19
    1 12 -2 72.59
    1 12 -2 74.09
    -1 12 2 71.59
    0 -12 2 46.5
    0 -12 2 46
    0 -12 2 45.1
    0 -12 -2 44.7
    0 12 -2 50.79
    0 12 2 45.7
    0 12 2 48.2
    1 -12 2 17.8
    1 -12 2 21.3
    -1 -12 -2 24.8
    1 -12 2 18.7
    1 12 2 21.4
    1 12 2 21.7
    1 12 2 21.5
    2 -12 2 68.49
    2 -12 2 71.39
    2 -12 2 73.29
    2 -12 2 76.79
    2 12 2 65.19
    2 12 2 66.49
    2 12 2 63.79
    3 -12 2 1
    3 -12 2 0.9
    3 -12 2 1.1
    3 12 2 3.3
    3 12 2 2
    3 12 2 2.6
    4 -12 2 11.7
    4 -12 2 10
    4 -12 2 10.1
    -4 -12 -2 7.8
    4 12 2 10
    4 12 2 6.8
    4 12 2 7.9
    -5 -12 -2 5.7
    5 -12 2 4.7
    5 -12 2 4.1
    5 -12 2 5.1
    5 -12 2 4.4
    5 12 2 6.8
    5 12 2 8.1
    6 -12 2 -1
    6 -12 2 0
    -6 -12 -2 0.9
    6 -12 2 0.2
    6 12 2 0.1
    6 12 2 -0.1
    6 12 2 0.4
    7 -12 2 3.4
    -7 -12 -2 2.1
    7 -12 2 5.9
    7 12 2 0.9
    7 12 2 4.3
    -7 -13 2 0.9
    7 -13 -2 1.9
    7 -13 -2 0.9
    7 -13 -2 1.2
    7 13 -2 0.2
    7 13 -2 1.4
    6 -13 -2 0.5
    6 -13 -2 1.7
    -6 -13 2 -0.8
    6 -13 -2 -0.3
    6 13 -2 3.3
    6 13 -2 0.7
    5 -13 -2 1.6
    5 -13 -2 2.5
    -5 -13 2 0.8
    5 13 -2 0.8
    5 13 -2 1.3
    5 13 -2 2
    -4 -13 2 72.79
    4 -13 -2 76.09
    -4 -13 2 75.59
    4 -13 -2 78.69
    4 -13 -2 78.59
    4 13 -2 77.59
    4 13 -2 67.49
    4 13 -2 74.99
    4 13 -2 77.79
    -3 -13 2 10.8
    -3 -13 2 10.7
    3 -13 -2 9.6
    3 -13 -2 8.7
    -3 13 2 12.2
    3 13 -2 11.6
    3 13 -2 9.5
    3 13 -2 10.5
    2 -13 -2 12.1
    2 -13 -2 12.3
    -2 -13 2 11.8
    -2 -13 2 10.7
    2 13 -2 12.4
    2 13 -2 14
    -2 13 2 11.9
    1 -13 -2 10.2
    -1 -13 2 11
    -1 -13 2 11.8
    -1 -13 2 10.3
    1 -13 -2 12.1
    1 13 -2 10.6
    -1 13 2 12.7
    1 13 -2 10
    -1 13 2 11.7
    0 -13 -2 6.8
    0 -13 2 10.6
    0 13 -2 9.8
    0 13 2 7.4
    0 13 2 5.3
    -1 -13 -2 3
    1 -13 2 4.3
    1 13 2 3.6
    1 13 2 3.4
    2 -13 2 32.7
    2 -13 2 35.3
    2 -13 2 35.8
    2 13 2 29.8
    2 13 2 28.4
    2 13 2 30
    3 -13 2 17.7
    3 -13 2 16.2
    3 -13 2 15.6
    3 13 2 21.2
    3 13 2 23
    3 13 2 24.7
    4 -13 2 53.39
    4 -13 2 53.79
    4 -13 2 54.19
    4 -13 2 58.39
    4 13 2 49.5
    4 13 2 50.29
    5 -13 2 3.9
    -5 -13 -2 4.3
    5 -13 2 4.1
    5 -13 2 1.4
    5 13 2 3.4
    5 13 2 2.9
    6 -13 2 10
    6 -13 2 7.3
    -6 -13 -2 9.1
    6 -13 2 8.6
    6 13 2 5.5
    6 -14 -2 0.2
    -6 -14 2 -1.1
    6 -14 -2 2.7
    6 -14 -2 -0.6
    6 14 -2 -0.7
    6 14 -2 -1
    5 -14 -2 63.79
    -5 -14 2 71.09
    5 -14 -2 64.19
    5 14 -2 66.69
    5 14 -2 65.79
    5 14 -2 70.99
    -4 -14 2 -1.4
    4 -14 -2 2.2
    4 -14 -2 0.8
    4 14 -2 0
    4 14 -2 -0.3
    4 14 -2 0.6
    -3 -14 2 8.7
    3 -14 -2 6.9
    -3 -14 2 8.1
    3 -14 -2 6.4
    -3 14 2 6
    3 14 -2 8.4
    3 14 -2 8.5
    -2 -14 2 13.4
    -2 -14 2 12.6
    2 -14 -2 10.9
    2 -14 -2 10.5
    -2 14 2 10.5
    2 14 -2 14.7
    2 14 -2 15.1
    -1 -14 2 5.3
    1 -14 -2 9.5
    1 14 -2 5.1
    1 14 -2 6.6
    -1 14 2 8.1
    -1 14 2 9.6
    0 -14 2 10
    0 -14 -2 7
    0 14 2 7.2
    0 14 -2 8.8
    0 14 2 6.5
    1 -14 2 9.2
    -1 -14 -2 13.1
    1 14 2 11
    1 14 2 12.9
    2 -14 2 3.7
    2 -14 2 2.9
    2 -14 2 4.4
    2 14 2 2.7
    2 14 2 2.8
    2 14 2 2.8
    3 -14 2 1.1
    3 -14 2 1.7
    3 -14 2 1.3
    3 14 2 2.4
    3 14 2 -0.1
    4 -14 2 7.3
    4 -14 2 4.1
    4 -14 2 5.4
    4 -14 2 7.9
    4 14 2 9.6
    4 14 2 8.9
    5 -14 2 0.5
    5 -14 2 1.9
    5 14 2 1.8
    5 14 2 1.2
    6 -14 2 3.1
    6 -14 2 3.4
    6 -14 2 1.1
    6 14 2 2.7
    6 14 2 3
    -6 -15 2 11.2
    6 -15 -2 6.4
    6 -15 -2 10.3
    6 -15 -2 10.9
    6 15 -2 5.4
    6 15 -2 6.3
    5 -15 -2 1.6
    -5 -15 2 6.8
    5 -15 -2 2.9
    5 15 -2 6.9
    5 15 -2 4.7
    4 -15 -2 6.6
    4 -15 -2 6.2
    -4 -15 2 7.5
    4 15 -2 6.9
    4 15 -2 5.9
    4 15 -2 6.5
    3 -15 -2 4.1
    3 -15 -2 4.4
    -3 -15 2 7.8
    -3 15 2 5.2
    3 15 -2 8.4
    3 15 -2 10.2
    -2 -15 2 7.9
    2 -15 -2 6.6
    2 15 -2 8.8
    2 15 -2 6.8
    -2 15 2 5.6
    1 -15 -2 22.1
    1 15 -2 24.6
    -1 15 2 19.9
    1 15 -2 26.6
    -1 15 2 21.6
    0 -15 2 9.1
    0 -15 -2 11.8
    0 15 2 9.3
    0 15 2 8.6
    1 -15 2 66.09
    -1 -15 -2 56.99
    1 15 2 64.59
    1 15 2 67.69
    2 -15 2 2.2
    2 -15 2 2.7
    2 -15 2 3.1
    2 15 2 5.1
    2 15 2 3.2
    3 -15 2 2.9
    3 -15 2 2.5
    3 -15 2 2.9
    3 15 2 2.9
    3 15 2 1.5
    4 -15 2 6
    4 -15 2 4.6
    4 -15 2 4.3
    4 15 2 5.5
    4 15 2 4
    5 -15 2 1
    5 -15 2 0.2
    5 -15 2 0.1
    5 15 2 -0.6
    6 -15 2 -1
    6 -15 2 -1.7
    6 15 2 3.4
    6 -16 -2 12.3
    6 -16 -2 10.8
    -6 -16 2 12
    6 -16 -2 10.6
    6 16 -2 11.9
    6 16 -2 8
    -5 -16 2 36
    5 -16 -2 24
    5 -16 -2 26.6
    5 16 -2 28.9
    4 -16 -2 3.7
    -4 -16 2 5.3
    4 -16 -2 4
    4 16 -2 3.5
    4 16 -2 4.3
    3 -16 -2 -1
    -3 -16 2 1.7
    3 -16 -2 1.5
    3 16 -2 2.3
    2 -16 -2 4.1
    2 -16 -2 7.6
    2 16 -2 6.9
    2 16 -2 5.5
    -2 16 2 8.1
    1 -16 -2 3.9
    1 16 -2 2.2
    1 16 -2 0.4
    0 -16 2 7
    0 -16 -2 8.9
    0 16 2 10.5
    0 16 2 9.6
    -1 -16 -2 22.4
    1 16 2 26.4
    1 16 2 27.3
    -2 -16 -2 10.1
    2 16 2 8.6
    2 16 2 8.9
    3 -16 2 9.9
    3 -16 2 9.6
    3 -16 2 10.6
    3 16 2 8.3
    3 16 2 6.8
    4 -16 2 0.7
    4 -16 2 2
    4 -16 2 -0.3
    4 16 2 0.9
    5 -16 2 16.3
    5 -16 2 20.2
    5 -16 2 25.1
    5 16 2 18.6
    5 16 2 18.9
    5 -17 -2 4.1
    5 -17 -2 2.7
    -5 -17 2 4.3
    5 17 -2 4.2
    4 -17 -2 4.8
    -4 -17 2 9.4
    4 -17 -2 5.5
    4 17 -2 8.5
    -3 -17 2 -0.2
    3 -17 -2 -0.5
    3 17 -2 -1.4
    3 17 -2 -0.3
    2 -17 -2 20.4
    2 -17 -2 15.6
    2 17 -2 19
    -2 17 2 20.9
    2 17 -2 16.4
    1 -17 -2 4.3
    -1 17 2 5.6
    1 17 -2 5
    1 17 -2 7.2
    0 -17 2 0.8
    0 -17 -2 0.9
    0 17 2 2.8
    0 17 2 3.7
    1 -17 2 8.8
    -1 -17 -2 15.8
    1 17 2 9.5
    1 17 2 9.5
    2 -17 2 8.5
    2 -17 2 9.3
    -2 -17 -2 9.2
    2 -17 2 8.8
    2 17 2 8
    2 17 2 7.1
    3 -17 2 4.5
    3 -17 2 6.5
    3 -17 2 6.1
    3 17 2 10
    3 17 2 8.3
    4 -17 2 -1.1
    4 -17 2 0.4
    4 -17 2 -1.6
    4 17 2 2.4
    4 17 2 -0.6
    5 -17 2 6.6
    5 -17 2 4
    5 -17 2 4.2
    5 17 2 6.3
    4 -18 -2 1.5
    4 -18 -2 1.9
    -4 -18 2 0
    4 18 -2 0.3
    3 -18 -2 8.5
    3 18 -2 10.3
    3 18 -2 10.1
    2 -18 -2 1.1
    -2 18 2 0.7
    2 18 -2 3.6
    2 18 -2 4.4
    -1 -18 2 0.9
    1 -18 -2 1.7
    -1 18 2 1.1
    0 -18 2 25.1
    0 -18 -2 19.7
    0 18 2 21.4
    0 18 2 24.7
    1 -18 2 0.2
    -1 -18 -2 0.1
    1 18 2 -0.3
    1 18 2 0.7
    -2 -18 -2 3.9
    2 -18 2 5.8
    2 -18 2 8
    2 18 2 4
    2 18 2 2.7
    3 -18 2 1.5
    -3 -18 -2 2
    3 -18 2 1.2
    3 -18 2 1.4
    3 18 2 1.6
    3 18 2 -0.4
    4 -18 2 3.6
    4 -18 2 1.1
    4 -18 2 1.4
    4 18 2 7.5
    4 18 2 5.1
    4 -19 -2 0
    4 19 -2 -0.1
    3 -19 -2 5.5
    3 19 -2 4.9
    2 -19 -2 0.7
    2 19 -2 0.6
    -2 19 2 -0.5
    1 -19 -2 4.7
    -1 -19 2 0
    -1 19 2 1.2
    0 -19 2 44.3
    0 -19 -2 35.5
    0 19 2 36.2
    0 19 2 43.9
    1 -19 2 5.2
    -1 -19 -2 6.4
    1 19 2 7.8
    1 19 2 5.1
    -2 -19 -2 3.8
    2 -19 2 6.6
    2 -19 2 4.8
    2 19 2 4.8
    2 19 2 5.2
    3 -19 2 -2.3
    3 -19 2 2.8
    -3 -19 -2 -2.5
    3 -19 2 1.6
    3 19 2 -0.2
    3 19 2 0.6
    3 -20 -2 1.6
    3 20 -2 3
    -2 -20 2 2.5
    2 -20 -2 2.8
    2 20 -2 1.5
    1 -20 -2 8.7
    -1 -20 2 13
    -1 20 2 11.4
    0 -20 2 0.2
    0 -20 -2 5.1
    0 20 2 0.3
    1 -20 2 1.3
    -1 -20 -2 -1.5
    1 20 2 1
    1 20 2 1.4
    2 -20 2 -0.2
    -2 -20 -2 -2.4
    2 -20 2 1.2
    2 20 2 1
    2 20 2 0
    0 -21 2 1.5
    0 21 2 -5.2
    9 0 -3 -2.6
    9 0 -3 -1.7
    8 0 -3 -1.1
    8 0 -3 1.4
    8 0 -3 2.4
    7 0 -3 -0.4
    -7 0 3 -1.6
    7 0 -3 -0.1
    7 0 -3 1
    6 0 -3 1.8
    -6 0 3 0.8
    6 0 -3 1.5
    -6 0 3 1.2
    6 0 -3 1
    6 0 -3 2.2
    6 0 -3 0.7
    5 0 -3 0.5
    -5 0 3 0
    5 0 -3 -0.6
    5 0 -3 0.2
    5 0 -3 0.6
    -5 0 3 -0.2
    -5 0 3 -0.7
    5 0 -3 0
    4 0 -3 1.8
    -4 0 3 2.7
    -4 0 3 1.5
    -4 0 3 2.7
    4 0 -3 2
    4 0 -3 1.5
    4 0 -3 2.1
    3 0 -3 0.5
    -3 0 3 1
    -3 0 3 1.1
    3 0 -3 1.4
    3 0 -3 1.3
    -3 0 3 1.6
    -2 0 3 1.5
    -2 0 3 0.1
    2 0 -3 0.3
    -2 0 3 0.7
    2 0 -3 0.5
    2 0 -3 0.6
    2 0 -3 0.8
    1 0 -3 -0.6
    1 0 -3 -0.7
    1 0 -3 -0.7
    -1 0 3 -0.8
    1 0 -3 -0.5
    -1 0 3 -0.7
    -1 0 3 -0.3
    0 0 3 0.8
    0 0 3 0.9
    0 0 3 0.9
    0 0 3 0.9
    0 0 -3 0.9
    0 0 -3 1
    0 0 -3 0.8
    1 0 3 0.4
    1 0 3 0.5
    -1 0 -3 0.6
    -1 0 -3 0.4
    2 0 3 1.1
    2 0 3 1.2
    -2 0 -3 1.5
    2 0 3 0.9
    -2 0 -3 1.1
    2 0 3 1
    -2 0 -3 0.9
    3 0 3 0.2
    -3 0 -3 0.3
    -3 0 -3 0.5
    3 0 3 0.9
    3 0 3 0.2
    3 0 3 0.2
    -3 0 -3 0.3
    -3 0 -3 0.5
    4 0 3 0
    4 0 3 0.2
    -4 0 -3 0
    4 0 3 1.1
    -4 0 -3 0
    -4 0 -3 0.5
    -4 0 -3 0.1
    4 0 3 -0.3
    5 0 3 1
    -5 0 -3 0.8
    5 0 3 1.2
    -5 0 -3 0.1
    5 0 3 0.6
    5 0 3 0.5
    6 0 3 -0.3
    6 0 3 0.7
    6 0 3 0.5
    -6 0 -3 -1
    -6 0 -3 0.7
    6 0 3 -0.3
    7 0 3 -0.2
    7 0 3 1.8
    7 0 3 -1.6
    8 0 3 -1.8
    8 0 3 0.4
    9 -1 -3 1.6
    9 -1 -3 0.8
    9 1 -3 -1.5
    9 1 -3 0.3
    -8 -1 3 3.9
    8 -1 -3 1.8
    8 -1 -3 2
    8 -1 -3 1.1
    8 1 -3 4.3
    8 1 -3 3.4
    8 1 -3 4.7
    -7 -1 3 6.4
    7 -1 -3 11.4
    7 -1 -3 12.5
    7 -1 -3 11.5
    7 -1 -3 10.3
    7 1 -3 11.9
    7 1 -3 9.6
    -7 1 3 11.2
    7 1 -3 9.4
    7 1 -3 11
    -6 -1 3 108.59
    6 -1 -3 96.19
    6 -1 -3 101.19
    -6 -1 3 109.49
    6 -1 -3 102.59
    6 -1 -3 99.99
    6 -1 -3 94.69
    6 1 -3 110.89
    6 1 -3 116.59
    6 1 -3 116.69
    6 1 -3 114.89
    -6 1 3 94.89
    6 1 -3 108.19
    5 -1 -3 37.8
    5 -1 -3 40.8
    -5 -1 3 44.2
    5 -1 -3 39
    5 -1 -3 36.1
    -5 -1 3 37.1
    5 -1 -3 37.5
    5 1 -3 42.2
    5 1 -3 43.5
    -5 1 3 38.7
    5 1 -3 41.3
    5 1 -3 40.9
    -5 1 3 34
    5 1 -3 43.3
    4 -1 -3 66.99
    4 -1 -3 67.99
    4 -1 -3 66.39
    -4 -1 3 65.99
    4 -1 -3 66.09
    -4 -1 3 67.59
    4 -1 -3 62.59
    -4 -1 3 63.89
    4 1 -3 65.99
    -4 1 3 67.69
    4 1 -3 68.79
    4 1 -3 62.59
    4 1 -3 65.09
    -4 1 3 66.19
    4 1 -3 64.09
    -4 1 3 68.89
    -3 -1 3 551.64
    -3 -1 3 536.35
    3 -1 -3 592.64
    3 -1 -3 534.25
    3 -1 -3 554.54
    -3 1 3 525.85
    3 1 -3 547.35
    3 1 -3 517.45
    3 1 -3 527.25
    -3 1 3 585.54
    3 1 -3 550.04
    3 1 -3 539.05
    -2 -1 3 76.09
    2 -1 -3 80.59
    2 -1 -3 78.39
    -2 -1 3 81.29
    2 -1 -3 77.09
    -2 -1 3 82.69
    2 1 -3 79.99
    -2 1 3 76.69
    2 1 -3 74.79
    2 1 -3 78.69
    2 1 -3 70.69
    -2 1 3 77.19
    -2 1 3 77.49
    1 -1 -3 340.57
    1 -1 -3 359.16
    -1 -1 3 348.57
    -1 -1 3 337.37
    -1 -1 3 350.36
    1 -1 -3 363.76
    1 -1 -3 352.96
    1 1 -3 352.26
    -1 1 3 358.76
    1 1 -3 355.66
    -1 1 3 335.57
    1 1 -3 356.76
    -1 1 3 349.27
    -1 1 3 337.47
    0 -1 -3 2.4
    0 -1 -3 2.5
    0 -1 -3 2.9
    0 1 3 2.9
    0 1 3 3.3
    0 1 3 2.8
    0 1 3 2.7
    -1 -1 -3 125.59
    1 -1 3 117.79
    -1 -1 -3 126.89
    1 -1 3 115.19
    -1 1 -3 124.69
    1 1 3 116.49
    1 1 3 118.09
    1 1 3 117.09
    -1 1 -3 123.39
    -2 -1 -3 161.78
    -2 -1 -3 155.18
    2 -1 3 152.28
    2 -1 3 153.78
    2 -1 3 153.08
    -2 -1 -3 159.68
    2 -1 3 155.28
    -2 1 -3 161.68
    -2 1 -3 159.28
    2 1 3 149.79
    2 1 3 159.38
    -2 1 -3 155.18
    2 1 3 155.88
    2 1 3 163.18
    3 -1 3 23.4
    -3 -1 -3 20.5
    -3 -1 -3 20
    3 -1 3 22.5
    -3 -1 -3 19.4
    3 -1 3 23.2
    -3 -1 -3 20.8
    3 -1 3 23.5
    -3 1 -3 20.9
    3 1 3 19.9
    -3 1 -3 21.6
    -3 1 -3 23.9
    -3 1 -3 23.5
    3 1 3 19.9
    3 1 3 20.2
    3 1 3 19.3
    -4 -1 -3 51.69
    4 -1 3 44.9
    -4 -1 -3 50.49
    -4 -1 -3 52.39
    4 -1 3 40.3
    4 -1 3 42.8
    -4 -1 -3 50.29
    -4 1 -3 44.2
    -4 1 -3 44
    4 1 3 51.59
    -4 1 -3 43.8
    -4 1 -3 42.4
    4 1 3 51.49
    4 1 3 50.29
    5 -1 3 95.19
    -5 -1 -3 97.89
    -5 -1 -3 105.29
    5 -1 3 94.49
    5 -1 3 94.79
    5 -1 3 94.89
    -5 1 -3 93.29
    5 1 3 98.69
    5 1 3 96.89
    5 1 3 98.39
    -5 1 -3 89.59
    5 1 3 103.49
    6 -1 3 4.3
    -6 -1 -3 2.5
    6 -1 3 5.4
    6 -1 3 5.6
    6 -1 3 5.2
    -6 1 -3 4.8
    -6 1 -3 4.6
    6 1 3 1.5
    -7 -1 -3 23.5
    7 -1 3 19.2
    7 -1 3 17.1
    7 -1 3 22.6
    7 1 3 15.2
    7 1 3 19
    8 -1 3 1.5
    8 -1 3 1.4
    8 1 3 -0.6
    8 1 3 4.2
    9 -2 -3 4.1
    9 -2 -3 5.3
    9 -2 -3 -0.6
    9 2 -3 4.5
    9 2 -3 4.1
    8 -2 -3 7.4
    -8 -2 3 4.8
    8 -2 -3 5.3
    8 -2 -3 6.7
    8 2 -3 7.9
    8 2 -3 7.4
    8 2 -3 5.8
    7 -2 -3 18.6
    -7 -2 3 15.3
    7 -2 -3 13.3
    7 -2 -3 15.6
    7 -2 -3 14.9
    7 2 -3 15.8
    7 2 -3 13.9
    -7 2 3 18.1
    7 2 -3 12.7
    7 2 -3 16.6
    6 -2 -3 166.08
    6 -2 -3 165.18
    6 -2 -3 171.58
    -6 -2 3 146.89
    6 -2 -3 153.38
    6 -2 -3 152.88
    -6 -2 3 150.68
    6 2 -3 151.08
    6 2 -3 146.59
    6 2 -3 142.49
    6 2 -3 153.98
    6 2 -3 145.29
    5 -2 -3 162.78
    5 -2 -3 165.48
    5 -2 -3 167.58
    -5 -2 3 157.78
    5 -2 -3 163.98
    -5 -2 3 160.18
    5 -2 -3 158.28
    -5 -2 3 152.68
    -5 2 3 154.78
    -5 2 3 164.48
    5 2 -3 164.78
    5 2 -3 157.58
    5 2 -3 160.88
    5 2 -3 159.18
    5 2 -3 160.98
    4 -2 -3 60.89
    4 -2 -3 58.59
    -4 -2 3 54.39
    -4 -2 3 49
    4 -2 -3 61.79
    -4 -2 3 52.09
    -4 2 3 59.79
    -4 2 3 55.99
    4 2 -3 50.19
    4 2 -3 50.09
    4 2 -3 51.29
    4 2 -3 52.49
    4 2 -3 50.69
    3 -2 -3 217.38
    3 -2 -3 222.08
    -3 -2 3 229.48
    -3 -2 3 236.78
    3 -2 -3 215.38
    3 -2 -3 209.58
    -3 -2 3 232.08
    3 2 -3 238.88
    3 2 -3 228.38
    3 2 -3 233.28
    -3 2 3 214.48
    3 2 -3 226.68
    3 2 -3 226.58
    -3 2 3 217.98
    -2 -2 3 16.1
    2 -2 -3 13.8
    2 -2 -3 14.2
    2 -2 -3 14.5
    2 -2 -3 13.7
    2 -2 -3 14.1
    -2 2 3 13.6
    -2 2 3 12.4
    2 2 -3 16
    2 2 -3 17.6
    -2 2 3 13.7
    -1 -2 3 60.39
    -1 -2 3 57.89
    1 -2 -3 64.69
    1 -2 -3 55.99
    -1 -2 3 59.39
    1 -2 -3 58.79
    1 -2 -3 58.89
    -1 2 3 52.59
    1 2 -3 59.79
    -1 2 3 54.59
    -1 2 3 50.49
    1 2 -3 57.19
    -1 2 3 55.19
    0 -2 3 50.79
    0 -2 -3 54.09
    0 -2 3 50.19
    0 -2 3 50.99
    0 -2 -3 50.49
    0 -2 3 50.39
    0 2 -3 49.9
    0 2 -3 53.39
    0 2 -3 50.89
    0 2 3 52.39
    0 2 3 52.59
    0 2 3 51.79
    0 2 3 51.99
    -1 -2 -3 142.99
    -1 -2 -3 142.59
    -1 -2 -3 145.49
    1 -2 3 159.58
    -1 2 -3 155.88
    1 2 3 141.19
    1 2 3 144.19
    -1 2 -3 156.98
    -2 -2 -3 3.5
    2 -2 3 4.6
    -2 -2 -3 5
    2 -2 3 4.4
    2 -2 3 4.1
    2 -2 3 4.6
    -2 -2 -3 4.7
    -2 -2 -3 4.6
    -2 2 -3 4.3
    2 2 3 4.8
    -2 2 -3 3.2
    -2 2 -3 3.7
    2 2 3 4.5
    2 2 3 4.9
    2 2 3 4.5
    -3 -2 -3 4.9
    3 -2 3 3.2
    -3 -2 -3 5.3
    -3 -2 -3 5.7
    3 -2 3 4
    3 -2 3 2.9
    -3 -2 -3 5
    -3 2 -3 4.6
    -3 2 -3 4.2
    3 2 3 4.9
    3 2 3 5.2
    -3 2 -3 3.8
    3 2 3 4.9
    3 2 3 6.3
    -3 2 -3 3.8
    -4 -2 -3 343.17
    4 -2 3 333.07
    -4 -2 -3 331.17
    4 -2 3 326.57
    4 -2 3 322.17
    -4 -2 -3 329.07
    -4 -2 -3 337.17
    4 2 3 329.07
    -4 2 -3 339.87
    4 2 3 325.77
    -4 2 -3 343.17
    4 2 3 325.87
    4 2 3 337.57
    5 -2 3 2.3
    5 -2 3 2.2
    5 -2 3 1.9
    5 -2 3 2.2
    -5 2 -3 1.7
    6 -2 3 103.19
    6 -2 3 103.49
    6 -2 3 103.39
    -6 -2 -3 96.19
    6 -2 3 106.59
    -6 -2 -3 103.49
    -6 2 -3 101.09
    6 2 3 101.69
    6 2 3 99.79
    6 2 3 102.69
    6 2 3 102.09
    7 -2 3 20.3
    7 -2 3 19.6
    7 -2 3 20
    -7 -2 -3 15.6
    7 2 3 12.8
    7 2 3 17.7
    8 -2 3 -0.4
    8 -2 3 -0.3
    8 2 3 0.1
    8 2 3 -0.4
    8 2 3 -1.2
    9 -3 -3 3.9
    9 -3 -3 5.6
    9 -3 -3 2
    9 3 -3 2.1
    9 3 -3 2.6
    8 -3 -3 1.6
    8 -3 -3 2.8
    -8 -3 3 -1.2
    8 -3 -3 2.3
    8 3 -3 0.8
    8 3 -3 0.2
    8 3 -3 0.1
    -7 -3 3 3
    7 -3 -3 3.4
    7 -3 -3 5.8
    7 -3 -3 3.4
    7 -3 -3 3.5
    7 3 -3 2.7
    7 3 -3 2.1
    7 3 -3 1
    -7 3 3 4.5
    6 -3 -3 1.8
    -6 -3 3 1.5
    6 -3 -3 1.5
    -6 -3 3 1.1
    6 -3 -3 2.7
    6 -3 -3 2.2
    6 -3 -3 2
    6 3 -3 1.9
    -6 3 3 2.4
    6 3 -3 2.5
    6 3 -3 2.9
    6 3 -3 0.3
    -5 -3 3 5.4
    -5 -3 3 6.9
    -5 -3 3 6.4
    5 3 -3 6.4
    5 3 -3 7.2
    5 3 -3 5.3
    5 3 -3 5.7
    5 3 -3 6.1
    -4 -3 3 318.67
    4 -3 -3 346.37
    4 -3 -3 338.67
    -4 -3 3 347.57
    4 -3 -3 356.36
    -4 -3 3 342.77
    4 3 -3 328.47
    4 3 -3 330.57
    -4 3 3 339.77
    4 3 -3 321.87
    -4 3 3 365.56
    4 3 -3 326.57
    4 3 -3 330.57
    -3 -3 3 0.2
    3 -3 -3 0.1
    3 -3 -3 0.1
    -3 -3 3 -0.3
    3 -3 -3 0.6
    -3 -3 3 0.2
    3 -3 -3 0.1
    3 3 -3 0
    -3 3 3 0.4
    -3 3 3 -0.1
    3 3 -3 0.2
    -3 3 3 -0.2
    3 3 -3 -0.1
    -2 -3 3 3.6
    -2 -3 3 3.6
    -2 -3 3 3
    2 3 -3 3.5
    2 3 -3 3.1
    2 3 -3 4.8
    -1 -3 3 32.9
    1 -3 -3 31.8
    1 -3 -3 36.3
    1 -3 -3 32.7
    1 -3 -3 33.5
    -1 -3 3 32.5
    -1 -3 3 30.5
    -1 3 3 34.9
    -1 3 3 32.8
    1 3 -3 30.1
    1 3 -3 32.7
    -1 3 3 32.1
    1 3 -3 31.8
    -1 3 3 34.3
    0 -3 3 227.98
    0 -3 3 227.08
    0 -3 -3 200.88
    0 -3 -3 209.08
    0 -3 -3 197.98
    0 -3 -3 208.78
    0 -3 3 225.08
    0 3 3 205.78
    0 3 -3 227.98
    0 3 3 202.78
    0 3 3 215.28
    0 3 3 212.78
    -1 -3 -3 21.1
    -1 -3 -3 21.5
    1 -3 3 24.9
    1 -3 3 23.7
    1 -3 3 25.2
    1 -3 3 24.3
    -1 -3 -3 21.2
    -1 3 -3 25.1
    1 3 3 21.7
    -1 3 -3 20.6
    1 3 3 21.5
    2 -3 3 244.08
    2 -3 3 231.68
    -2 -3 -3 227.38
    2 -3 3 232.08
    2 -3 3 233.28
    -2 -3 -3 224.88
    -2 -3 -3 225.88
    -2 -3 -3 242.18
    2 3 3 228.98
    2 3 3 230.98
    2 3 3 231.88
    -2 3 -3 235.18
    2 3 3 237.38
    3 -3 3 170.58
    3 -3 3 169.28
    3 -3 3 173.38
    3 -3 3 166.58
    -3 -3 -3 171.58
    -3 -3 -3 169.28
    3 3 3 161.98
    3 3 3 167.28
    3 3 3 170.28
    -3 3 -3 170.68
    -3 3 -3 172.88
    3 3 3 171.68
    4 -3 3 7.2
    -4 -3 -3 6.9
    -4 -3 -3 7.1
    4 -3 3 8.4
    -4 -3 -3 6.4
    -4 -3 -3 8.5
    4 -3 3 6.8
    4 -3 3 8.3
    4 3 3 7.4
    4 3 3 6.1
    4 3 3 6.2
    -4 3 -3 9.3
    -4 3 -3 9.7
    -4 3 -3 9.2
    -5 -3 -3 54.39
    5 -3 3 57.39
    5 -3 3 53.79
    5 -3 3 55.39
    5 -3 3 55.99
    -5 -3 -3 57.49
    -5 3 -3 52.19
    -5 3 -3 53.69
    5 3 3 51.59
    5 3 3 53.39
    5 3 3 53.59
    5 3 3 53.49
    6 -3 3 52.69
    6 -3 3 50.79
    -6 -3 -3 47.9
    -6 -3 -3 51.79
    6 -3 3 45.3
    6 -3 3 51.09
    6 3 3 50.79
    6 3 3 51.09
    -6 3 -3 48
    6 3 3 47.6
    -6 3 -3 49
    6 3 3 51.19
    7 -3 3 18
    -7 -3 -3 20
    7 -3 3 14.8
    7 -3 3 19.2
    7 3 3 18.9
    7 3 3 16.1
    7 3 3 20.3
    8 -3 3 3
    8 -3 3 -3.3
    8 3 3 -1.1
    8 3 3 1.6
    8 3 3 0.6
    9 -4 -3 1.1
    9 -4 -3 2.8
    9 -4 -3 1.7
    9 4 -3 1.1
    9 4 -3 4.6
    8 -4 -3 21.8
    8 -4 -3 18.2
    -8 -4 3 19.9
    8 -4 -3 23.4
    8 4 -3 21.2
    8 4 -3 19.3
    7 -4 -3 12.3
    7 -4 -3 12.9
    -7 -4 3 20
    7 -4 -3 12.1
    -7 4 3 15.6
    7 4 -3 16.6
    7 4 -3 16.8
    7 4 -3 16.2
    6 -4 -3 0.9
    -6 -4 3 -0.1
    6 -4 -3 1.3
    6 -4 -3 1.9
    -6 -4 3 0.7
    6 -4 -3 1.2
    6 4 -3 -0.3
    6 4 -3 -0.3
    6 4 -3 -0.2
    -6 4 3 1.9
    4 -4 -3 32.8
    -4 -4 3 36.7
    4 -4 -3 30.9
    4 -4 -3 36
    4 -4 -3 33.6
    -4 -4 3 36.4
    -4 -4 3 36.9
    -4 4 3 34.3
    4 4 -3 35.7
    4 4 -3 34.7
    4 4 -3 34.3
    4 4 -3 34.7
    -4 4 3 32.3
    3 -4 -3 11.4
    -3 -4 3 13.4
    -3 -4 3 13.8
    3 -4 -3 11.2
    3 -4 -3 10
    3 -4 -3 10.9
    -3 -4 3 13.6
    -3 4 3 11
    3 4 -3 13.5
    -3 4 3 10.7
    -3 4 3 11.7
    3 4 -3 13.5
    -2 -4 3 332.27
    2 -4 -3 353.06
    -2 -4 3 343.37
    2 -4 -3 348.07
    -2 -4 3 333.17
    2 -4 -3 334.17
    2 -4 -3 351.26
    2 4 -3 338.07
    -2 4 3 352.66
    2 4 -3 357.96
    -2 4 3 326.17
    2 4 -3 335.47
    -2 4 3 358.66
    1 -4 -3 216.88
    -1 -4 3 229.58
    -1 -4 3 232.58
    -1 -4 3 240.38
    -1 -4 3 231.88
    1 -4 -3 225.28
    1 -4 -3 219.98
    -1 -4 3 235.78
    1 -4 -3 215.68
    -1 4 3 211.88
    1 4 -3 238.78
    1 4 -3 244.18
    0 -4 3 84.59
    0 -4 3 85.59
    0 -4 -3 88.79
    0 -4 -3 93.99
    0 -4 3 83.69
    0 -4 -3 86.89
    0 -4 -3 90.19
    0 4 -3 85.09
    0 4 3 95.29
    1 -4 3 765.92
    -1 -4 -3 776.62
    1 -4 3 782.02
    -1 -4 -3 787.62
    -1 -4 -3 742.73
    1 4 3 792.32
    1 4 3 751.12
    1 4 3 731.83
    2 -4 3 5.9
    2 -4 3 5.1
    -2 -4 -3 4.6
    2 -4 3 5.6
    2 -4 3 3.9
    -2 -4 -3 5.1
    -2 -4 -3 6.1
    2 4 3 4.9
    2 4 3 5.4
    2 4 3 5.2
    2 4 3 5.1
    -2 4 -3 5.7
    -3 -4 -3 15.2
    -3 -4 -3 13.8
    -3 -4 -3 15.2
    -3 -4 -3 13.7
    3 4 3 16.9
    3 4 3 16.3
    3 4 3 17.8
    3 4 3 17.4
    4 -4 3 92.89
    4 -4 3 90.99
    -4 -4 -3 82.09
    -4 -4 -3 81.19
    4 -4 3 92.69
    -4 -4 -3 81.89
    -4 -4 -3 79.19
    4 -4 3 95.49
    4 4 3 82.09
    4 4 3 78.99
    4 4 3 83.19
    -4 4 -3 91.39
    -4 4 -3 87.19
    4 4 3 85.19
    -5 -4 -3 0.1
    5 -4 3 0.3
    5 -4 3 -0.1
    5 -4 3 -0.2
    -5 -4 -3 0.5
    5 -4 3 0.2
    -5 4 -3 -0.1
    -5 4 -3 0.6
    5 4 3 -0.1
    5 4 3 -0.3
    5 4 3 -0.3
    5 4 3 -0.8
    6 -4 3 1.7
    -6 -4 -3 4.1
    -6 -4 -3 3.3
    6 -4 3 2.4
    6 4 3 4
    -6 4 -3 1.4
    -6 4 -3 2.9
    6 4 3 4.8
    6 4 3 5.5
    7 -4 3 0.8
    -7 -4 -3 0.8
    7 -4 3 0.1
    7 -4 3 -0.3
    7 4 3 0.8
    7 4 3 1
    8 -4 3 7.1
    8 -4 3 5.1
    8 4 3 5.1
    8 4 3 4.3
    9 -5 -3 4.8
    9 -5 -3 7.7
    9 -5 -3 6
    9 5 -3 5.9
    9 5 -3 10.3
    8 -5 -3 2.2
    8 -5 -3 1.7
    8 -5 -3 2.7
    -8 -5 3 1.3
    8 5 -3 2.3
    8 5 -3 4.8
    7 -5 -3 143.49
    7 -5 -3 126.79
    -7 -5 3 134.49
    7 -5 -3 135.79
    7 5 -3 124.39
    7 5 -3 135.19
    7 5 -3 138.09
    6 -5 -3 5.7
    6 -5 -3 4.6
    6 -5 -3 6.2
    6 -5 -3 4
    -6 -5 3 7.5
    6 5 -3 7
    6 5 -3 9.5
    -6 5 3 5.5
    6 5 -3 6.8
    6 5 -3 7.6
    5 -5 -3 17.4
    5 -5 -3 15.4
    -5 -5 3 13.3
    5 -5 -3 15.8
    5 -5 -3 10.8
    -5 -5 3 13.8
    5 5 -3 15.6
    5 5 -3 15.8
    -5 5 3 15.4
    -5 5 3 12.4
    5 5 -3 13.8
    5 5 -3 16
    -4 -5 3 21.9
    4 -5 -3 21.7
    -4 -5 3 21.3
    4 -5 -3 21.2
    4 -5 -3 20.4
    -4 -5 3 21.1
    4 -5 -3 20.4
    -4 5 3 20.7
    4 5 -3 23.2
    4 5 -3 21.1
    4 5 -3 23.3
    4 5 -3 22.7
    3 -5 -3 158.38
    -3 -5 3 169.78
    -3 -5 3 166.68
    3 -5 -3 167.18
    -3 -5 3 153.28
    3 -5 -3 158.58
    3 -5 -3 155.38
    3 -5 -3 155.18
    3 5 -3 162.18
    -3 5 3 158.18
    3 5 -3 171.28
    -3 5 3 160.88
    3 5 -3 164.18
    -2 -5 3 501.95
    -2 -5 3 499.65
    2 -5 -3 468.75
    2 -5 -3 486.35
    2 -5 -3 492.65
    -2 -5 3 499.25
    2 -5 -3 460.65
    -2 5 3 496.95
    2 5 -3 492.55
    -2 5 3 480.25
    2 5 -3 505.05
    2 5 -3 522.35
    1 -5 -3 3.8
    1 -5 -3 3.9
    1 -5 -3 4.4
    1 -5 -3 3.3
    -1 5 3 3.3
    -1 5 3 3.6
    -1 5 3 4.3
    0 -5 -3 1.2
    0 -5 -3 1.7
    0 -5 -3 1.6
    0 -5 -3 1.4
    0 5 3 1.3
    0 5 3 1.3
    -1 -5 -3 349.17
    1 -5 3 384.96
    -1 -5 -3 374.86
    1 -5 3 399.26
    1 -5 3 401.96
    -1 -5 -3 370.76
    1 5 3 358.56
    1 5 3 365.76
    1 5 3 363.76
    1 5 3 358.46
    2 -5 3 292.07
    2 -5 3 291.27
    2 -5 3 282.57
    -2 -5 -3 288.57
    2 -5 3 281.97
    -2 -5 -3 310.37
    -2 -5 -3 310.47
    -2 -5 -3 298.97
    2 5 3 288.07
    2 5 3 293.17
    2 5 3 313.77
    -3 -5 -3 478.55
    3 -5 3 396.66
    -3 -5 -3 474.55
    -3 -5 -3 488.75
    3 -5 3 463.25
    3 -5 3 490.85
    3 -5 3 473.15
    -3 -5 -3 472.85
    3 5 3 516.25
    3 5 3 463.55
    3 5 3 466.35
    -3 5 -3 474.55
    3 5 3 480.85
    4 -5 3 214.58
    4 -5 3 217.58
    -4 -5 -3 221.38
    4 -5 3 210.78
    -4 -5 -3 207.68
    -4 -5 -3 208.48
    4 -5 3 208.38
    -4 -5 -3 215.78
    -4 5 -3 195.78
    4 5 3 220.08
    4 5 3 210.58
    4 5 3 213.38
    4 5 3 212.68
    -4 5 -3 205.88
    5 -5 3 60.39
    5 -5 3 60.79
    5 -5 3 60.89
    -5 -5 -3 55.09
    5 -5 3 60.99
    -5 -5 -3 65.49
    -5 5 -3 59.79
    5 5 3 61.29
    5 5 3 61.19
    5 5 3 60.39
    5 5 3 59.29
    6 -5 3 48
    6 -5 3 51.89
    6 -5 3 50.89
    6 -5 3 51.89
    -6 -5 -3 49.8
    6 5 3 46.7
    6 5 3 47.4
    -6 5 -3 45.9
    -7 -5 -3 6.5
    7 -5 3 6.2
    7 -5 3 9.1
    7 -5 3 6.6
    7 5 3 6.4
    7 5 3 6.6
    8 -5 3 9.1
    8 -5 3 11.4
    8 5 3 17.7
    8 5 3 11.9
    8 5 3 13.8
    8 6 -3 11
    8 6 -3 18.2
    -7 -6 3 13.1
    7 -6 -3 16.7
    7 -6 -3 14.5
    7 -6 -3 15
    7 6 -3 12.4
    7 6 -3 16.9
    7 6 -3 11.3
    -6 -6 3 8
    6 6 -3 6.7
    6 6 -3 7
    6 6 -3 7.1
    5 -6 -3 41.3
    -5 -6 3 39.9
    -5 -6 3 40.4
    5 -6 -3 41.3
    5 -6 -3 42.3
    5 6 -3 41.3
    5 6 -3 42.1
    5 6 -3 38.6
    4 -6 -3 0.7
    -4 -6 3 0.4
    -4 -6 3 1.5
    4 -6 -3 0.8
    4 -6 -3 0.3
    4 -6 -3 0.5
    -4 -6 3 1.8
    4 -6 -3 1.1
    -4 6 3 0.8
    4 6 -3 0.9
    -4 6 3 1.2
    4 6 -3 1
    4 6 -3 0.1
    4 6 -3 1
    3 -6 -3 95.19
    3 -6 -3 93.19
    -3 -6 3 84.59
    3 -6 -3 94.89
    -3 -6 3 89.49
    3 -6 -3 92.29
    3 -6 -3 93.39
    -3 -6 3 88.09
    3 6 -3 89.59
    3 6 -3 87.99
    -3 6 3 98.29
    -3 6 3 91.39
    3 6 -3 84.79
    -3 6 3 93.89
    -2 -6 3 12.4
    -2 -6 3 10.8
    -2 -6 3 12.3
    -2 -6 3 12.5
    2 6 -3 13.8
    2 6 -3 14.4
    2 6 -3 14.4
    2 6 -3 13.8
    -1 -6 3 86.19
    1 -6 -3 78.09
    1 -6 -3 76.59
    1 -6 -3 78.89
    -1 -6 3 87.99
    1 -6 -3 79.89
    -1 -6 3 88.39
    1 6 -3 85.79
    -1 6 3 76.89
    1 6 -3 89.89
    -1 6 3 74.89
    -1 6 3 75.79
    -1 6 3 77.29
    0 -6 -3 13.9
    0 -6 -3 13.6
    0 -6 -3 13.6
    0 -6 3 9.6
    0 -6 -3 14.8
    0 -6 3 11.5
    0 6 -3 10.9
    0 6 3 12.6
    0 6 3 13.1
    -1 -6 -3 365.66
    1 -6 3 382.36
    1 -6 3 368.26
    -1 -6 -3 366.46
    -1 -6 -3 365.06
    1 -6 3 378.66
    1 -6 3 374.06
    1 -6 3 378.56
    1 6 3 355.66
    1 6 3 351.06
    1 6 3 361.16
    -2 -6 -3 55.89
    2 -6 3 52.89
    -2 -6 -3 54.99
    2 -6 3 52.79
    2 -6 3 49.99
    -2 -6 -3 56.59
    2 -6 3 53.59
    2 6 3 54.29
    2 6 3 53.29
    2 6 3 52.19
    -3 -6 -3 30.5
    3 -6 3 25.1
    -3 -6 -3 30.2
    -3 -6 -3 31.9
    3 -6 3 24.4
    3 -6 3 23.8
    -3 -6 -3 31.4
    3 -6 3 23.8
    3 6 3 33.5
    3 6 3 30.6
    3 6 3 33.5
    3 6 3 33.4
    4 -6 3 164.28
    4 -6 3 167.18
    -4 -6 -3 201.58
    4 -6 3 170.28
    -4 -6 -3 181.08
    -4 -6 -3 187.98
    4 -6 3 166.38
    4 6 3 185.98
    4 6 3 177.88
    4 6 3 181.48
    -4 6 -3 163.98
    4 6 3 185.38
    -5 -6 -3 10.8
    5 -6 3 10.7
    5 -6 3 12.7
    -5 -6 -3 12.6
    5 -6 3 9.8
    5 -6 3 10.4
    -5 6 -3 9.4
    5 6 3 10.5
    5 6 3 12.5
    5 6 3 13.9
    6 -6 3 26.4
    6 -6 3 23.9
    -6 -6 -3 26.6
    6 -6 3 27.5
    6 6 3 25.8
    -6 6 -3 27.2
    6 6 3 24.2
    6 6 3 25.2
    7 -6 3 2.4
    7 -6 3 1.3
    -7 -6 -3 0.8
    7 -6 3 2.1
    7 6 3 3.5
    7 6 3 0.5
    8 -6 3 3.6
    8 -6 3 2.2
    8 6 3 2.9
    8 6 3 2.8
    8 6 3 3.7
    8 -7 -3 0.7
    -8 -7 3 2.8
    8 -7 -3 2.6
    8 -7 -3 2.2
    8 7 -3 2.1
    8 7 -3 0.1
    7 -7 -3 12
    7 -7 -3 11.9
    -7 -7 3 13.7
    7 -7 -3 12.2
    7 7 -3 11.3
    7 7 -3 11.2
    7 7 -3 14.5
    6 -7 -3 58.79
    6 -7 -3 66.19
    6 -7 -3 65.69
    6 -7 -3 66.59
    -6 -7 3 70.29
    6 7 -3 71.29
    6 7 -3 64.49
    6 7 -3 68.69
    -6 7 3 55.79
    -5 -7 3 23
    5 -7 -3 25.2
    5 -7 -3 23.6
    5 -7 -3 27
    -5 -7 3 23.3
    5 7 -3 23.2
    5 7 -3 21.6
    5 7 -3 22.7
    -5 7 3 21.6
    -4 -7 3 27.5
    -4 -7 3 28.2
    -4 -7 3 25.3
    -4 -7 3 28.8
    4 7 -3 30.3
    4 7 -3 31.7
    4 7 -3 29.8
    4 7 -3 30.5
    -3 -7 3 39.8
    -3 -7 3 37.1
    3 -7 -3 33.1
    3 -7 -3 35.5
    -3 -7 3 38.9
    -3 -7 3 36.8
    3 -7 -3 35
    3 -7 -3 32.1
    -3 7 3 34.8
    -3 7 3 33.7
    3 7 -3 35.7
    3 7 -3 36.8
    -3 7 3 33.9
    3 7 -3 39.1
    3 7 -3 37.9
    2 -7 -3 177.58
    -2 -7 3 175.18
    2 -7 -3 188.18
    2 -7 -3 188.88
    2 -7 -3 186.98
    -2 -7 3 171.08
    -2 -7 3 176.98
    -2 7 3 186.08
    -2 7 3 183.88
    2 7 -3 172.88
    2 7 -3 164.98
    2 7 -3 180.98
    2 7 -3 172.68
    -2 7 3 181.38
    -1 -7 3 10.2
    1 -7 -3 7.3
    1 -7 -3 6.9
    1 -7 -3 8
    1 -7 -3 8.1
    -1 -7 3 9.8
    -1 -7 3 10
    -1 -7 3 9.6
    -1 7 3 8.5
    1 7 -3 11.5
    -1 7 3 7.3
    1 7 -3 10.5
    0 -7 3 616.24
    0 -7 -3 620.44
    0 -7 -3 582.34
    0 -7 3 600.44
    0 -7 3 611.94
    0 -7 -3 612.04
    0 -7 -3 618.44
    0 7 3 590.64
    0 7 3 587.14
    0 7 3 590.14
    0 7 3 586.54
    1 -7 3 29.7
    1 -7 3 28.6
    -1 -7 -3 33.5
    1 -7 3 28.6
    -1 -7 -3 32.2
    1 -7 3 29.7
    -1 -7 -3 31
    1 -7 3 29
    1 7 3 29.8
    1 7 3 31.2
    1 7 3 29.2
    -2 -7 -3 24.4
    2 -7 3 19.8
    2 -7 3 20.6
    2 -7 3 20.1
    2 -7 3 19.9
    -2 -7 -3 22
    2 -7 3 18.1
    2 -7 3 20.6
    -2 -7 -3 20.7
    2 7 3 22.3
    2 7 3 23.2
    2 7 3 21.7
    -3 -7 -3 37.7
    3 -7 3 29.5
    3 -7 3 29.1
    3 -7 3 29.2
    3 -7 3 31
    -3 -7 -3 34.3
    -3 -7 -3 34.6
    3 -7 3 30.4
    -3 -7 -3 34.5
    3 7 3 34.2
    3 7 3 33.5
    3 7 3 34.7
    3 7 3 31.8
    4 -7 3 3
    -4 -7 -3 2.1
    4 -7 3 2.5
    -4 -7 -3 2.6
    -4 -7 -3 1.6
    4 -7 3 3.4
    4 -7 3 2.9
    4 7 3 0.7
    4 7 3 1.5
    4 7 3 2
    4 7 3 1.6
    5 -7 3 14.3
    5 -7 3 13.4
    -5 -7 -3 20.4
    5 7 3 21
    5 7 3 21.4
    5 7 3 19.2
    6 -7 3 1.1
    -6 -7 -3 1.6
    6 -7 3 1
    6 -7 3 0.6
    6 7 3 0.2
    6 7 3 -0.6
    6 7 3 -1.1
    -7 -7 -3 5.7
    7 -7 3 6.1
    7 -7 3 7.7
    7 -7 3 8.2
    7 7 3 7.6
    7 7 3 8.2
    7 7 3 4.9
    8 -7 3 1
    8 -7 3 0.9
    8 7 3 1.5
    8 7 3 0.9
    8 7 3 -1
    8 -8 -3 9.2
    8 -8 -3 11
    8 -8 -3 9.7
    -8 -8 3 15
    8 8 -3 11.4
    8 8 -3 13.4
    7 -8 -3 3.2
    7 -8 -3 2.5
    -7 -8 3 0.2
    7 -8 -3 3.2
    7 8 -3 3.8
    7 8 -3 3.7
    -6 -8 3 16.9
    6 -8 -3 13.3
    6 -8 -3 12.8
    6 -8 -3 12.6
    6 -8 -3 15.4
    6 8 -3 13.2
    -6 8 3 15.2
    -5 -8 3 4.5
    5 -8 -3 1.7
    5 -8 -3 1.9
    -5 -8 3 3.7
    -5 8 3 2.5
    5 8 -3 4.3
    5 8 -3 4.8
    5 8 -3 4.1
    4 -8 -3 29.1
    4 -8 -3 36.8
    4 -8 -3 31.9
    -4 -8 3 33.9
    4 -8 -3 30.8
    -4 -8 3 33.2
    4 8 -3 35.3
    -4 8 3 28.3
    4 8 -3 33.7
    4 8 -3 33.8
    -3 -8 3 4.8
    3 -8 -3 3.9
    3 -8 -3 2.1
    -3 -8 3 4.6
    3 -8 -3 2.4
    3 -8 -3 2.8
    -3 -8 3 4.4
    -3 8 3 2.6
    3 8 -3 3.7
    -3 8 3 2.9
    3 8 -3 3.6
    3 8 -3 3.8
    -3 8 3 2.4
    3 8 -3 4.7
    -2 -8 3 3.8
    -2 -8 3 4.2
    2 -8 -3 3.9
    2 -8 -3 5.6
    2 -8 -3 3.6
    2 -8 -3 5.2
    -2 -8 3 4.1
    2 8 -3 5
    -2 8 3 4.4
    -2 8 3 4
    2 8 -3 4.6
    2 8 -3 4.7
    1 -8 -3 7
    1 -8 -3 5.1
    1 -8 -3 6.9
    1 -8 -3 6.3
    -1 8 3 6.2
    -1 8 3 5.4
    -1 8 3 6.2
    0 -8 -3 10.3
    0 -8 3 13
    0 -8 -3 10.2
    0 -8 -3 10.1
    0 -8 3 13.1
    0 -8 3 11.5
    0 8 3 11
    0 8 3 12.3
    0 8 3 10.9
    1 -8 3 17.3
    -1 -8 -3 15.9
    -1 -8 -3 16
    -1 -8 -3 13.6
    1 -8 3 17.5
    1 -8 3 16
    1 -8 3 17.3
    1 8 3 13.8
    1 8 3 14.4
    1 8 3 15.4
    1 8 3 14.8
    2 -8 3 168.98
    2 -8 3 164.88
    -2 -8 -3 159.58
    2 -8 3 170.28
    2 -8 3 166.88
    -2 -8 -3 149.69
    2 -8 3 168.18
    -2 -8 -3 160.28
    2 -8 3 167.48
    2 -8 3 160.68
    2 8 3 144.49
    2 8 3 146.99
    2 8 3 154.88
    -3 -8 -3 93.09
    -3 -8 -3 88.99
    3 -8 3 83.89
    3 -8 3 84.29
    -3 -8 -3 87.49
    3 -8 3 80.49
    -3 -8 -3 91.69
    3 -8 3 84.39
    3 8 3 91.29
    3 8 3 94.69
    3 8 3 91.09
    -4 -8 -3 64.39
    4 -8 3 64.89
    4 -8 3 68.49
    4 -8 3 68.99
    4 -8 3 64.39
    -4 -8 -3 72.49
    -4 -8 -3 63.09
    4 8 3 69.29
    4 8 3 66.49
    4 8 3 66.59
    -5 -8 -3 10.9
    5 8 3 8
    5 8 3 10.3
    5 8 3 11.3
    6 -8 3 39.2
    6 -8 3 39.1
    -6 -8 -3 35.7
    6 -8 3 38.5
    6 8 3 39.4
    6 8 3 39.2
    6 8 3 38.5
    7 -8 3 4.7
    -7 -8 -3 2
    7 -8 3 4.4
    7 8 3 7.5
    7 8 3 5.4
    7 8 3 4.7
    8 -8 3 -1.8
    8 8 3 7.6
    8 8 3 3.7
    8 8 3 4.7
    8 -9 -3 13
    8 -9 -3 14.9
    8 -9 -3 11.6
    -8 -9 3 10.2
    8 9 -3 12.3
    8 9 -3 16.3
    7 -9 -3 4.5
    7 -9 -3 2.5
    7 -9 -3 2.3
    6 -9 -3 5.9
    6 -9 -3 4.2
    -6 -9 3 3.3
    6 -9 -3 5.4
    6 9 -3 4.2
    6 9 -3 3.2
    -5 -9 3 13.2
    -5 -9 3 10.5
    -5 -9 3 11.9
    5 9 -3 10.9
    5 9 -3 12.6
    5 9 -3 12.6
    -4 -9 3 8.9
    -4 -9 3 8.9
    4 -9 -3 9.9
    4 -9 -3 10.6
    -4 -9 3 7.9
    4 -9 -3 8.7
    4 9 -3 8.6
    4 9 -3 7.3
    4 9 -3 8.3
    -4 9 3 9.7
    -3 -9 3 292.07
    3 -9 -3 283.37
    3 -9 -3 292.47
    -3 -9 3 287.27
    3 -9 -3 293.57
    -3 -9 3 264.97
    -3 -9 3 285.67
    3 -9 -3 282.67
    -3 9 3 268.27
    3 9 -3 285.77
    -3 9 3 286.67
    3 9 -3 285.77
    3 9 -3 284.57
    3 9 -3 280.97
    2 -9 -3 55.49
    2 -9 -3 63.29
    2 -9 -3 53.09
    -2 -9 3 55.49
    -2 -9 3 52.29
    2 -9 -3 55.99
    -2 -9 3 53.99
    -2 9 3 56.99
    2 9 -3 47.8
    2 9 -3 52.69
    2 9 -3 53.89
    -2 9 3 55.69
    1 -9 -3 11
    -1 -9 3 15.4
    1 -9 -3 10.4
    -1 -9 3 15
    -1 -9 3 13.9
    1 -9 -3 10.7
    1 -9 -3 11.3
    -1 -9 3 14
    -1 9 3 10.2
    -1 9 3 10.2
    -1 9 3 9.9
    -1 9 3 10.2
    1 9 -3 14.2
    0 -9 -3 10.9
    0 -9 3 14.6
    0 -9 -3 12.6
    0 -9 3 12
    0 -9 -3 12.9
    0 -9 -3 12.1
    0 -9 3 13.7
    0 9 3 11.6
    0 9 3 10.6
    0 9 3 10.6
    -1 -9 -3 26.6
    -1 -9 -3 25.5
    -1 -9 -3 26.1
    1 9 3 27.4
    1 9 3 26.7
    1 9 3 25.2
    1 9 3 26
    2 -9 3 24.5
    -2 -9 -3 24.4
    2 -9 3 26.6
    2 -9 3 24.9
    -2 -9 -3 21.5
    2 -9 3 25
    2 -9 3 25.5
    2 -9 3 26.8
    2 -9 3 25.3
    2 9 3 25.6
    2 9 3 24.3
    2 9 3 26.5
    2 9 3 24.3
    3 -9 3 38.2
    3 -9 3 39.8
    3 -9 3 36.8
    3 -9 3 38.8
    -3 -9 -3 49.3
    -3 -9 -3 44.8
    -3 -9 -3 42.4
    3 9 3 46.7
    3 9 3 46.2
    4 -9 3 23.5
    4 -9 3 23.3
    -4 -9 -3 25.4
    4 -9 3 24.6
    4 -9 3 24.9
    4 9 3 25.1
    4 9 3 24.8
    4 9 3 23.2
    5 -9 3 1
    5 -9 3 0.5
    -5 -9 -3 -0.5
    5 -9 3 0.4
    5 9 3 1.7
    5 9 3 0
    5 9 3 0.5
    6 -9 3 15.9
    6 -9 3 14.6
    6 -9 3 13.1
    -6 -9 -3 13.5
    6 9 3 16.5
    6 9 3 17.2
    6 9 3 15.5
    7 -9 3 5.6
    7 -9 3 3.5
    -7 -9 -3 4.5
    7 9 3 3.7
    7 9 3 3
    7 9 3 2.8
    8 -10 -3 1
    8 -10 -3 -0.8
    8 -10 -3 2.7
    -8 -10 3 1.3
    8 10 -3 0.9
    8 10 -3 0.2
    -7 -10 3 16.2
    7 -10 -3 15.7
    7 -10 -3 12.9
    7 -10 -3 12.5
    7 10 -3 16.4
    7 10 -3 13.6
    -6 -10 3 13.8
    6 -10 -3 20.2
    6 -10 -3 22.1
    6 -10 -3 15.5
    6 10 -3 17.4
    6 10 -3 17.4
    5 -10 -3 5.4
    -5 -10 3 4.9
    5 -10 -3 4.4
    5 -10 -3 4.2
    5 10 -3 4.1
    -5 10 3 3.5
    5 10 -3 5.2
    5 10 -3 3.7
    4 -10 -3 49.2
    4 -10 -3 48.7
    -4 -10 3 44.2
    4 -10 -3 45.7
    -4 -10 3 46.8
    4 10 -3 45.8
    -4 10 3 45.7
    4 10 -3 47.1
    4 10 -3 46.5
    -3 -10 3 55.49
    -3 -10 3 54.09
    3 -10 -3 56.99
    -3 -10 3 59.09
    3 -10 -3 61.89
    -3 10 3 58.39
    3 10 -3 54.09
    3 10 -3 58.59
    -3 10 3 61.39
    3 10 -3 57.99
    2 -10 -3 1.9
    -2 -10 3 2.3
    -2 -10 3 2.4
    2 -10 -3 1.7
    2 -10 -3 1.2
    -2 -10 3 2.2
    -2 -10 3 2.6
    2 -10 -3 1.6
    2 10 -3 2.8
    -2 10 3 1.6
    2 10 -3 2.7
    2 10 -3 2.5
    -1 -10 3 9.7
    -1 -10 3 10.1
    1 -10 -3 7.5
    1 -10 -3 6.7
    1 -10 -3 6.8
    -1 -10 3 9.7
    1 -10 -3 7.8
    1 10 -3 9.7
    -1 10 3 7
    -1 10 3 8.5
    1 10 -3 8.9
    -1 10 3 7.6
    1 10 -3 9.2
    -1 10 3 8.1
    0 -10 -3 13.5
    0 -10 -3 16.4
    0 -10 -3 15.7
    0 -10 -3 15.6
    0 10 3 14.9
    0 10 3 15.4
    0 10 3 14.3
    0 10 3 15.3
    1 -10 3 2
    1 -10 3 2.3
    -1 -10 -3 2.5
    1 -10 3 3.8
    1 -10 3 3
    -1 -10 -3 1.6
    -1 -10 -3 1.7
    1 10 3 2.2
    1 10 3 2
    1 10 3 1.8
    1 10 3 1.6
    2 -10 3 27.7
    -2 -10 -3 29
    -2 -10 -3 32.7
    2 -10 3 27.5
    -2 -10 -3 30
    2 -10 3 27.6
    2 -10 3 27
    2 -10 3 23.5
    2 -10 3 26.6
    2 10 3 33.5
    2 10 3 29.2
    2 10 3 29.8
    2 10 3 29.1
    3 -10 3 2.1
    -3 -10 -3 1.6
    3 -10 3 2.1
    3 -10 3 2.9
    3 -10 3 2
    3 -10 3 1.6
    3 10 3 2.4
    3 10 3 2.3
    3 10 3 2.7
    4 -10 3 12.5
    4 -10 3 10.5
    -4 -10 -3 6.7
    4 -10 3 8.4
    4 -10 3 10.5
    4 10 3 7.3
    4 10 3 9.2
    5 -10 3 5.2
    5 -10 3 3.6
    5 -10 3 4.1
    5 -10 3 4.7
    -5 -10 -3 4.6
    5 10 3 5.1
    5 10 3 5.5
    5 10 3 4.9
    -6 -10 -3 10.7
    6 -10 3 10.8
    6 -10 3 14
    6 -10 3 14.2
    6 10 3 13.9
    6 10 3 13
    6 10 3 13.5
    -7 -10 -3 4.1
    7 -10 3 0.5
    7 -10 3 1.3
    7 10 3 3
    7 10 3 1.8
    7 10 3 -0.1
    7 -11 -3 4.9
    -7 -11 3 1.2
    7 -11 -3 -0.1
    7 -11 -3 0.8
    7 11 -3 -0.8
    7 11 -3 1.8
    -6 -11 3 13.8
    6 -11 -3 8.4
    6 -11 -3 6.6
    6 11 -3 11.6
    6 11 -3 11.3
    5 -11 -3 -0.4
    5 -11 -3 -0.4
    5 -11 -3 -0.2
    -5 -11 3 -0.4
    5 11 -3 -0.2
    -5 11 3 0.5
    5 11 -3 -0.9
    4 -11 -3 1.7
    4 -11 -3 1.3
    -4 -11 3 1.1
    -4 -11 3 1
    -4 -11 3 1.8
    4 -11 -3 1.9
    4 11 -3 1.7
    -4 11 3 2.1
    4 11 -3 1.6
    4 11 -3 0.7
    -3 -11 3 3.1
    -3 -11 3 3.8
    -3 -11 3 4.6
    3 11 -3 4
    3 11 -3 6.2
    3 11 -3 5.5
    -2 -11 3 103.39
    2 -11 -3 99.19
    2 -11 -3 103.29
    -2 -11 3 97.39
    -2 -11 3 99.29
    -2 11 3 109.29
    2 11 -3 100.19
    2 11 -3 102.99
    2 11 -3 100.99
    -2 11 3 101.09
    -2 11 3 99.79
    -1 -11 3 145.69
    1 -11 -3 151.38
    1 -11 -3 141.39
    -1 -11 3 142.19
    -1 -11 3 145.39
    -1 -11 3 133.59
    1 -11 -3 144.89
    1 11 -3 143.79
    -1 11 3 137.79
    -1 11 3 148.69
    1 11 -3 145.09
    -1 11 3 148.49
    0 -11 3 13.9
    0 -11 -3 16.3
    0 -11 3 15.9
    0 -11 -3 14.4
    0 -11 3 14.2
    0 -11 -3 14.7
    0 -11 -3 16.6
    0 11 3 15.4
    0 11 3 16
    0 11 3 15.5
    1 -11 3 24.3
    1 -11 3 26.3
    -1 -11 -3 27.5
    -1 -11 -3 28
    1 -11 3 24.7
    -1 -11 -3 30.7
    1 11 3 28.7
    1 11 3 28.7
    1 11 3 28.1
    2 -11 3 24.7
    2 -11 3 23.9
    2 -11 3 20.4
    2 -11 3 23.1
    3 -11 3 5
    3 -11 3 4.9
    3 -11 3 4.3
    3 -11 3 5.2
    3 -11 3 6.7
    3 11 3 2.6
    4 -11 3 9.1
    4 -11 3 9.9
    4 -11 3 8
    4 -11 3 8.8
    4 -11 3 10.5
    5 -11 3 83.89
    -5 -11 -3 81.39
    5 -11 3 79.79
    5 -11 3 84.99
    5 -11 3 82.89
    5 11 3 79.09
    5 11 3 75.49
    6 -11 3 -1
    -6 -11 -3 1.6
    6 -11 3 0.5
    6 -11 3 -0.7
    6 11 3 0.8
    7 -11 3 11.7
    7 -11 3 12.9
    7 11 3 13.9
    7 11 3 16
    7 -12 -3 3.5
    7 -12 -3 3.7
    -7 -12 3 4.8
    7 -12 -3 2.9
    7 12 -3 3.4
    7 12 -3 4.4
    -6 -12 3 8.1
    6 -12 -3 4.8
    6 -12 -3 9.1
    6 12 -3 7
    6 12 -3 6
    5 -12 -3 6.5
    -5 -12 3 6.7
    5 -12 -3 7.8
    5 12 -3 6.9
    5 12 -3 5
    5 12 -3 7.2
    4 -12 -3 111.29
    4 -12 -3 124.49
    4 -12 -3 119.79
    -4 -12 3 119.49
    -4 -12 3 109.19
    4 12 -3 124.79
    4 12 -3 122.29
    4 12 -3 122.09
    -4 12 3 106.69
    3 -12 -3 8.4
    -3 -12 3 6.2
    3 -12 -3 8.7
    -3 -12 3 6.1
    -3 -12 3 4.9
    3 12 -3 6.3
    -3 12 3 7.6
    3 12 -3 6.6
    3 12 -3 4.5
    -2 -12 3 105.39
    2 -12 -3 107.89
    -2 -12 3 110.29
    2 -12 -3 106.09
    -2 -12 3 103.09
    -2 12 3 107.59
    2 12 -3 111.09
    2 12 -3 108.59
    2 12 -3 109.39
    -1 -12 3 14.3
    -1 -12 3 15.6
    1 -12 -3 11.6
    -1 -12 3 13.9
    1 -12 -3 10.2
    1 12 -3 14.5
    -1 12 3 11.1
    1 12 -3 14.9
    -1 12 3 11
    -1 12 3 13
    0 -12 -3 27.2
    0 12 3 23.8
    0 12 3 25.3
    0 12 3 26.2
    1 -12 3 2.1
    -1 -12 -3 1.1
    1 -12 3 2
    1 -12 3 3.1
    1 -12 3 1.5
    1 12 3 0.2
    1 12 3 1.6
    1 12 3 0.4
    2 -12 3 16.7
    2 -12 3 22.7
    2 -12 3 20.7
    2 -12 3 20.5
    2 12 3 17.4
    2 12 3 18.5
    2 12 3 15.6
    3 -12 3 28.6
    3 -12 3 29.4
    3 -12 3 29.2
    3 -12 3 29.1
    3 -12 3 31.8
    3 12 3 34.9
    3 12 3 31
    3 12 3 32.5
    4 -12 3 16
    4 -12 3 17.5
    4 -12 3 17.1
    4 12 3 14.3
    4 12 3 15.6
    5 -12 3 30.2
    5 -12 3 25.6
    5 -12 3 24.6
    5 -12 3 28.5
    5 12 3 23.1
    5 12 3 24.3
    6 -12 3 2.9
    6 -12 3 0.3
    6 -12 3 0.2
    6 12 3 1.7
    6 12 3 1.6
    7 -12 3 1.3
    7 -12 3 0.3
    7 12 3 -2.6
    7 12 3 1.9
    7 -13 -3 -0.3
    7 -13 -3 1.8
    7 -13 -3 -1.4
    -7 -13 3 2.3
    7 13 -3 5.7
    7 13 -3 3.9
    -6 -13 3 7.2
    6 13 -3 7.5
    6 13 -3 7.3
    5 -13 -3 19.1
    5 -13 -3 15.7
    -5 -13 3 19.9
    5 13 -3 14.7
    5 13 -3 15.2
    5 13 -3 17.2
    4 -13 -3 3
    -4 -13 3 1.9
    4 -13 -3 1.5
    4 13 -3 3.3
    4 13 -3 2
    4 13 -3 2.7
    -3 -13 3 0.9
    3 -13 -3 0.4
    -3 -13 3 -0.2
    3 -13 -3 0.2
    3 13 -3 1.4
    3 13 -3 0.4
    -3 13 3 0.6
    3 13 -3 -0.4
    -2 -13 3 5.2
    2 -13 -3 2.5
    2 -13 -3 3.5
    -2 -13 3 4.2
    -2 -13 3 4.2
    -2 13 3 2.2
    2 13 -3 4.9
    2 13 -3 3.4
    1 -13 -3 8.9
    -1 -13 3 6.4
    -1 -13 3 7.8
    -1 -13 3 7.7
    1 -13 -3 8.8
    1 13 -3 8.8
    -1 13 3 9.8
    -1 13 3 10.4
    0 -13 -3 32
    0 13 3 31.9
    0 13 3 30.5
    0 13 3 28.7
    1 -13 3 17.9
    -1 -13 -3 21.9
    1 13 3 20.4
    1 13 3 19.9
    1 13 3 23.3
    2 -13 3 41.6
    2 -13 3 40.5
    2 -13 3 42.1
    2 13 3 41.3
    2 13 3 41.5
    2 13 3 43.4
    3 -13 3 4.3
    3 -13 3 5.4
    3 -13 3 4.7
    3 -13 3 5.6
    3 13 3 1.8
    3 13 3 2.3
    4 -13 3 6
    4 -13 3 5.2
    4 -13 3 4.6
    4 -13 3 6.9
    4 13 3 4.7
    4 13 3 4.3
    5 -13 3 0.4
    5 -13 3 -0.5
    5 -13 3 0.6
    5 13 3 3
    5 13 3 3
    6 -13 3 2.7
    6 -13 3 2.3
    6 13 3 -0.9
    6 13 3 0.4
    -6 -14 3 -0.3
    6 -14 -3 0
    6 -14 -3 -1.2
    6 14 -3 -0.9
    6 14 -3 -0.3
    -5 -14 3 11.1
    5 14 -3 8.6
    5 14 -3 9.7
    4 -14 -3 14.2
    4 -14 -3 14.8
    4 -14 -3 17.1
    -4 -14 3 12
    4 14 -3 15.9
    4 14 -3 17.5
    4 14 -3 14.5
    -3 -14 3 2.6
    3 -14 -3 4.6
    -3 -14 3 2.9
    3 14 -3 2.4
    3 14 -3 2.6
    3 14 -3 3.4
    -2 -14 3 22.3
    2 -14 -3 18.9
    2 -14 -3 20.5
    -2 -14 3 22.1
    2 14 -3 24.2
    2 14 -3 22.2
    -2 14 3 22.6
    1 -14 -3 1.8
    -1 -14 3 1.1
    -1 -14 3 -0.1
    1 -14 -3 1.5
    -1 14 3 0.6
    -1 14 3 1.5
    1 14 -3 -0.1
    0 -14 -3 40.3
    0 14 3 45.9
    0 14 3 43.2
    -1 -14 -3 12.4
    1 14 3 12.5
    1 14 3 13.5
    1 14 3 14.1
    2 -14 3 2.3
    2 -14 3 4.6
    2 14 3 2.3
    2 14 3 1.9
    2 14 3 3.5
    3 -14 3 2.1
    3 -14 3 3.4
    3 -14 3 2.9
    4 -14 3 27.9
    4 -14 3 21.4
    4 -14 3 25.3
    4 -14 3 23.8
    4 14 3 22.9
    4 14 3 23.3
    5 -14 3 0.8
    5 -14 3 -0.5
    5 -14 3 0.8
    5 14 3 -1.2
    5 14 3 2.6
    6 -14 3 0.7
    6 -14 3 2.3
    6 14 3 1.2
    6 14 3 1.4
    -6 -15 3 -0.8
    6 -15 -3 1.3
    6 -15 -3 0.7
    6 15 -3 1.9
    6 15 -3 1.9
    5 -15 -3 37.3
    -5 -15 3 24.3
    5 -15 -3 34.3
    5 15 -3 25.1
    5 15 -3 34.1
    4 -15 -3 11.6
    4 -15 -3 11
    -4 -15 3 9.3
    4 15 -3 10
    4 15 -3 9.2
    4 15 -3 11.3
    3 -15 -3 0.4
    -3 -15 3 2
    3 15 -3 3.8
    -3 15 3 1.6
    3 15 -3 3.6
    2 -15 -3 -1
    -2 -15 3 1.2
    -2 -15 3 1
    2 15 -3 -0.7
    2 15 -3 1.6
    -1 15 3 129.49
    1 15 -3 131.39
    0 -15 3 8.1
    0 15 3 5.5
    0 15 3 6.6
    1 -15 3 77.99
    -1 -15 -3 75.79
    1 15 3 71.09
    -2 -15 -3 1.3
    2 -15 3 0.6
    2 15 3 1.9
    2 15 3 0.3
    2 15 3 3.1
    3 -15 3 24.5
    3 -15 3 25.5
    3 -15 3 22
    3 -15 3 25.7
    3 15 3 28.5
    3 15 3 24.5
    4 -15 3 -0.4
    4 -15 3 -0.1
    4 -15 3 1.1
    4 -15 3 1.5
    4 15 3 0.7
    4 15 3 1.4
    5 -15 3 3.3
    5 -15 3 2.5
    5 -15 3 4.5
    5 15 3 4.6
    5 15 3 3.8
    6 15 3 5.2
    6 15 3 4
    6 -16 -3 4
    6 -16 -3 0.9
    -6 -16 3 3.5
    6 16 -3 -0.6
    6 16 -3 -2
    5 -16 -3 6.9
    -5 -16 3 10.3
    5 -16 -3 10
    5 16 -3 12.8
    5 16 -3 12.8
    4 -16 -3 0
    4 -16 -3 1.8
    -4 -16 3 0.3
    4 16 -3 -1
    3 -16 -3 -0.7
    -3 -16 3 -0.3
    3 16 -3 -1
    3 16 -3 2.1
    -3 16 3 -0.7
    -2 -16 3 0.5
    2 -16 -3 0.3
    2 -16 -3 -0.9
    -2 16 3 -0.4
    2 16 -3 -0.1
    1 -16 -3 14.7
    -1 16 3 12.9
    -1 16 3 14.8
    0 -16 -3 2.9
    0 16 3 2.3
    0 16 3 2
    -1 -16 -3 7
    1 -16 3 11
    1 16 3 7.6
    1 16 3 8.4
    2 -16 3 2.1
    -2 -16 -3 3.4
    2 16 3 5.5
    2 16 3 7.1
    3 -16 3 6.3
    3 -16 3 8
    3 -16 3 8.1
    3 -16 3 8.3
    3 16 3 8
    3 16 3 7.6
    4 -16 3 1.6
    4 -16 3 0.8
    4 -16 3 -1.8
    4 -16 3 1
    4 16 3 -0.3
    4 16 3 -0.2
    5 -16 3 -1.5
    5 -16 3 1.6
    5 -16 3 0.7
    5 16 3 0.4
    5 16 3 0.8
    5 -17 -3 -1.9
    -5 -17 3 0.3
    5 -17 -3 -0.4
    5 17 -3 0.8
    -4 -17 3 6.6
    4 -17 -3 1.4
    4 -17 -3 1.1
    4 17 -3 3.6
    -3 -17 3 -0.1
    3 -17 -3 -2.1
    -3 17 3 -1.9
    3 17 -3 -0.5
    2 -17 -3 3.8
    2 17 -3 3.7
    -2 17 3 4.1
    1 -17 -3 6.9
    -1 17 3 9.4
    0 -17 -3 33.9
    0 -17 3 29.9
    0 17 3 32.1
    0 17 3 34.4
    -1 -17 -3 3.3
    1 -17 3 4.1
    1 17 3 4.7
    1 17 3 5.1
    -2 -17 -3 -1.2
    2 -17 3 1.4
    2 -17 3 -0.3
    2 17 3 -1.2
    2 17 3 -1.6
    3 -17 3 15.5
    3 -17 3 17
    3 -17 3 14
    3 -17 3 14.9
    -3 -17 -3 22.8
    3 17 3 24.2
    3 17 3 19.7
    4 -17 3 3.8
    4 -17 3 2.4
    4 -17 3 2.3
    4 17 3 1.4
    4 17 3 4.3
    4 -18 -3 1.8
    -4 -18 3 0.9
    4 -18 -3 1.3
    4 18 -3 1.6
    -3 -18 3 17.4
    3 -18 -3 12.7
    -3 18 3 13.5
    3 18 -3 12.3
    2 -18 -3 4.3
    2 18 -3 6.6
    -2 18 3 5.1
    -1 -18 3 2.4
    1 -18 -3 2.9
    -1 18 3 4.6
    0 -18 3 77.49
    0 -18 -3 76.39
    0 18 3 71.29
    0 18 3 79.29
    1 -18 3 1.9
    -1 -18 -3 0
    1 18 3 -0.2
    1 18 3 2.4
    2 -18 3 6.5
    -2 -18 -3 3.7
    2 -18 3 5.6
    2 18 3 3.4
    2 18 3 4.1
    3 -18 3 2.8
    -3 -18 -3 5
    3 -18 3 1.9
    3 -18 3 3.3
    3 18 3 6.4
    3 18 3 2.3
    4 -18 3 4.2
    4 -18 3 2.8
    -4 -18 -3 6.1
    4 -18 3 5.3
    4 18 3 5.4
    4 18 3 4.2
    4 -19 -3 -0.2
    4 19 -3 0
    3 -19 -3 -0.2
    3 19 -3 2.1
    2 -19 -3 0.5
    -2 19 3 1.8
    1 -19 -3 1.9
    -1 -19 3 2
    -1 19 3 1.6
    0 -19 3 0
    0 -19 -3 -1.2
    0 19 3 1.1
    0 19 3 0.4
    1 -19 3 2.5
    -1 -19 -3 1.5
    1 19 3 2.9
    1 19 3 5.8
    2 -19 3 3.1
    2 -19 3 2.4
    -2 -19 -3 1.7
    2 19 3 5.3
    2 19 3 1.6
    3 -19 3 -4.5
    3 -19 3 -2.1
    -3 -19 -3 -0.5
    3 -19 3 -1.2
    3 19 3 -1.6
    3 19 3 2.4
    2 -20 -3 4.3
    -2 20 3 4.6
    1 -20 -3 2.3
    -1 -20 3 -1
    -1 20 3 2.1
    0 -20 -3 -3.8
    0 -20 3 -0.5
    0 20 3 0.5
    0 20 3 0.4
    1 -20 3 29.7
    1 -20 3 24.5
    -1 -20 -3 27.3
    1 20 3 26
    1 20 3 27.7
    2 -20 3 5.2
    2 -20 3 7
    2 -20 3 6.2
    -2 -20 -3 5.5
    2 20 3 5.8
    2 20 3 5.7
    9 0 -4 0.5
    9 0 -4 2.3
    8 0 -4 2
    8 0 -4 3
    8 0 -4 1.3
    7 0 -4 4.7
    -7 0 4 4.4
    7 0 -4 4.9
    7 0 -4 4.7
    7 0 -4 4
    6 0 -4 53.59
    6 0 -4 46.8
    6 0 -4 50.19
    -6 0 4 56.09
    -6 0 4 48.7
    6 0 -4 51.79
    6 0 -4 52.29
    5 0 -4 236.48
    -5 0 4 222.68
    -5 0 4 208.18
    -5 0 4 229.28
    5 0 -4 219.98
    5 0 -4 228.58
    5 0 -4 228.58
    5 0 -4 236.48
    -4 0 4 48.6
    4 0 -4 48.1
    4 0 -4 46.3
    4 0 -4 46.4
    4 0 -4 49.3
    4 0 -4 51.09
    -4 0 4 47.2
    -4 0 4 48.7
    3 0 -4 202.68
    3 0 -4 214.98
    3 0 -4 199.08
    -3 0 4 200.98
    3 0 -4 202.98
    -2 0 4 39.6
    2 0 -4 37.4
    2 0 -4 36
    2 0 -4 36.7
    2 0 -4 37.1
    -2 0 4 38.6
    -2 0 4 38.4
    -1 0 4 15.3
    1 0 -4 17.8
    -1 0 4 14.6
    1 0 -4 17.8
    -1 0 4 14.9
    -1 0 4 14.4
    1 0 -4 17.5
    0 0 -4 212.88
    0 0 -4 213.08
    0 0 4 213.38
    0 0 4 225.08
    0 0 4 218.38
    0 0 4 214.58
    -1 0 -4 472.55
    1 0 4 443.76
    -1 0 -4 462.85
    1 0 4 409.66
    2 0 4 179.78
    2 0 4 201.78
    -2 0 -4 186.58
    -2 0 -4 187.18
    2 0 4 191.48
    3 0 4 313.57
    -3 0 -4 327.87
    3 0 4 316.97
    3 0 4 299.97
    -3 0 -4 312.27
    -3 0 -4 318.07
    3 0 4 332.87
    4 0 4 4.1
    -4 0 -4 3.4
    -4 0 -4 3.4
    4 0 4 3.5
    -4 0 -4 2.4
    4 0 4 3.2
    4 0 4 2.9
    -4 0 -4 2.5
    -5 0 -4 191.28
    5 0 4 201.98
    5 0 4 192.18
    5 0 4 189.98
    5 0 4 189.78
    -5 0 -4 198.78
    -6 0 -4 0
    6 0 4 2.4
    6 0 4 0
    -6 0 -4 1
    6 0 4 -0.1
    7 0 4 3.2
    7 0 4 3
    7 0 4 0.3
    8 0 4 71.89
    8 0 4 67.29
    9 -1 -4 -2.7
    9 -1 -4 -1.7
    9 1 -4 -1
    9 1 -4 0.8
    -8 -1 4 13.5
    8 -1 -4 11
    8 -1 -4 9.1
    8 -1 -4 9.1
    8 1 -4 10.3
    8 1 -4 13.1
    8 1 -4 14
    7 -1 -4 9.2
    -7 -1 4 6.8
    7 -1 -4 9.8
    7 -1 -4 9.5
    7 1 -4 7.7
    -7 1 4 8.5
    7 1 -4 9.9
    7 1 -4 9.9
    -6 -1 4 11.5
    -6 -1 4 9
    6 1 -4 12.5
    6 1 -4 11.6
    6 1 -4 8.1
    6 1 -4 9.6
    6 1 -4 11.6
    5 -1 -4 28.8
    -5 -1 4 27.1
    5 -1 -4 27.7
    -5 -1 4 26.7
    5 -1 -4 27.3
    -5 -1 4 23.6
    5 -1 -4 28.5
    5 -1 -4 28.5
    5 1 -4 26.4
    5 1 -4 24.2
    5 1 -4 28.1
    -5 1 4 27.5
    5 1 -4 26.8
    5 1 -4 29.4
    -5 1 4 28.4
    -3 -1 4 5.3
    3 -1 -4 7.7
    3 -1 -4 8.2
    3 -1 -4 6.6
    -3 -1 4 4.9
    -3 -1 4 5.9
    -3 1 4 8
    3 1 -4 6.1
    3 1 -4 7.4
    3 1 -4 6
    3 1 -4 7.1
    3 1 -4 6.2
    -3 1 4 6.9
    -3 1 4 7.4
    2 -1 -4 920.91
    2 -1 -4 885.41
    -2 -1 4 925.21
    2 -1 -4 881.41
    2 -1 -4 919.41
    -2 -1 4 886.41
    -2 1 4 893.81
    -2 1 4 853.51
    2 1 -4 915.71
    -2 1 4 924.91
    2 1 -4 883.11
    2 1 -4 910.71
    2 1 -4 790.82
    1 -1 -4 200.58
    1 -1 -4 198.88
    1 -1 -4 190.58
    1 -1 -4 194.98
    -1 -1 4 195.38
    -1 -1 4 195.38
    -1 -1 4 198.38
    -1 1 4 200.58
    -1 1 4 196.68
    1 1 -4 192.98
    1 1 -4 200.58
    1 1 -4 195.98
    -1 1 4 193.08
    0 -1 4 1095.89
    0 -1 -4 1111.79
    0 -1 -4 1107.49
    0 -1 4 1091.99
    0 -1 4 1096.99
    0 -1 -4 1116.89
    0 -1 4 1069.49
    0 1 4 1067.19
    0 1 -4 1118.49
    0 1 4 1081.59
    0 1 4 1056.99
    0 1 -4 996
    0 1 -4 1104.29
    0 1 4 1140.49
    -1 -1 -4 490.05
    -1 -1 -4 518.75
    1 -1 4 539.65
    -1 -1 -4 513.25
    -1 -1 -4 501.75
    1 1 4 520.15
    -1 1 -4 545.25
    -1 1 -4 568.74
    -2 -1 -4 7.8
    -2 -1 -4 8
    -2 -1 -4 7.5
    2 1 4 7.6
    2 1 4 6.9
    2 1 4 7.2
    3 -1 4 246.88
    3 -1 4 240.78
    -3 -1 -4 232.18
    3 -1 4 247.18
    -3 -1 -4 238.78
    3 -1 4 240.58
    -3 -1 -4 239.08
    -3 1 -4 251.37
    3 1 4 232.28
    3 1 4 233.18
    3 1 4 229.48
    -3 1 -4 257.27
    3 1 4 231.18
    -3 1 -4 247.98
    4 -1 4 63.29
    -4 -1 -4 67.19
    -4 -1 -4 67.39
    -4 -1 -4 68.49
    4 -1 4 60.89
    4 -1 4 61.59
    -4 -1 -4 69.39
    4 -1 4 62.89
    -4 1 -4 62.89
    4 1 4 65.39
    4 1 4 59.29
    4 1 4 70.99
    -4 1 -4 57.79
    4 1 4 62.99
    -4 1 -4 56.09
    5 -1 4 35.8
    -5 -1 -4 27.6
    -5 -1 -4 26.6
    5 -1 4 36.5
    5 -1 4 38.9
    5 -1 4 35.9
    5 1 4 27
    5 1 4 29.2
    -5 1 -4 32.9
    5 1 4 30.1
    5 1 4 28
    -5 1 -4 34.7
    6 -1 4 -1.2
    6 -1 4 2
    6 -1 4 1.4
    -6 -1 -4 1.6
    6 -1 4 0.4
    -6 -1 -4 1.3
    -6 1 -4 1.5
    6 1 4 2.2
    6 1 4 1.8
    6 1 4 2.1
    7 -1 4 5.2
    7 -1 4 7.5
    7 -1 4 6.2
    7 1 4 6.9
    7 1 4 9
    7 1 4 10.2
    8 -1 4 3.7
    8 -1 4 4.9
    8 1 4 1.9
    8 1 4 4.3
    9 -2 -4 6.3
    9 -2 -4 5.5
    9 2 -4 6.4
    9 2 -4 6
    8 -2 -4 3.8
    -8 -2 4 9.5
    8 -2 -4 8.2
    8 -2 -4 6.6
    8 2 -4 8.4
    8 2 -4 7.4
    8 2 -4 5.2
    7 -2 -4 22.4
    7 -2 -4 24
    -7 -2 4 16.7
    7 -2 -4 25.9
    7 2 -4 17.3
    7 2 -4 19.3
    -7 2 4 23.6
    -6 -2 4 55.29
    6 -2 -4 44
    -6 -2 4 51.79
    6 -2 -4 48.8
    6 -2 -4 41.8
    6 -2 -4 48.8
    6 -2 -4 51.79
    6 2 -4 47.7
    -6 2 4 49.8
    6 2 -4 53.49
    6 2 -4 50.09
    6 2 -4 52.99
    6 2 -4 50.49
    5 -2 -4 50.29
    5 -2 -4 48.5
    5 -2 -4 48.2
    -5 -2 4 50.09
    -5 -2 4 43.7
    5 -2 -4 50.69
    -5 -2 4 46.7
    5 -2 -4 49.9
    5 2 -4 46.7
    -5 2 4 46.7
    5 2 -4 43.2
    5 2 -4 47.4
    4 -2 -4 197.88
    -4 -2 4 214.28
    4 -2 -4 198.08
    -4 -2 4 222.18
    4 -2 -4 214.18
    4 -2 -4 200.58
    -4 -2 4 216.68
    -4 2 4 199.98
    4 2 -4 212.98
    4 2 -4 206.18
    4 2 -4 222.28
    -4 2 4 195.38
    4 2 -4 214.08
    4 2 -4 213.88
    3 -2 -4 141.29
    -3 -2 4 179.18
    -3 -2 4 176.38
    3 -2 -4 179.68
    3 -2 -4 141.99
    -3 -2 4 185.18
    3 2 -4 179.28
    -3 2 4 138.89
    -3 2 4 150.08
    3 2 -4 175.98
    2 -2 -4 131.59
    2 -2 -4 138.19
    2 -2 -4 131.19
    -2 -2 4 131.39
    -2 -2 4 132.59
    -2 -2 4 129.69
    -2 2 4 134.59
    2 2 -4 144.99
    -2 2 4 140.89
    2 2 -4 127.99
    -2 2 4 134.99
    1 -2 -4 205.48
    -1 -2 4 226.18
    -1 -2 4 197.08
    1 -2 -4 194.48
    1 -2 -4 199.18
    1 -2 -4 207.88
    1 2 -4 217.48
    -1 2 4 202.98
    -1 2 4 210.88
    1 2 -4 216.58
    -1 2 4 206.28
    1 2 -4 224.48
    -1 2 4 204.88
    0 -2 -4 1417.66
    0 -2 4 1401.16
    0 -2 4 1408.06
    0 -2 4 1240.58
    0 -2 -4 1389.96
    0 -2 4 1401.76
    0 -2 -4 1340.17
    0 2 4 1501.05
    0 2 4 1345.67
    0 2 4 1382.86
    0 2 -4 1468.15
    0 2 -4 1389.06
    0 2 4 1364.16
    0 2 -4 1248.28
    -1 -2 -4 267.37
    -1 -2 -4 265.67
    -1 -2 -4 259.07
    -1 -2 -4 232.48
    1 -2 4 231.58
    1 -2 4 247.88
    1 2 4 261.47
    -1 2 -4 251.47
    -1 2 -4 258.97
    1 2 4 261.67
    -2 -2 -4 1208.98
    2 -2 4 1188.08
    -2 -2 -4 1244.18
    -2 -2 -4 1224.58
    2 -2 4 1184.38
    2 -2 4 1121.99
    2 2 4 1174.58
    -2 2 -4 1177.98
    2 2 4 1191.68
    2 2 4 1211.08
    -2 2 -4 1171.38
    -3 -2 -4 57.29
    3 -2 4 59.19
    3 -2 4 57.89
    3 -2 4 59.39
    3 -2 4 57.29
    -3 -2 -4 61.49
    3 2 4 59.79
    -3 2 -4 58.59
    3 2 4 61.59
    -3 2 -4 58.19
    -3 2 -4 59.69
    3 2 4 61.59
    3 2 4 62.29
    -4 -2 -4 5.7
    -4 -2 -4 6
    -4 -2 -4 5
    -4 -2 -4 7.7
    4 2 4 6.6
    4 2 4 5.8
    4 2 4 5.5
    4 2 4 5.5
    5 -2 4 22.7
    5 -2 4 23.3
    -5 -2 -4 24.7
    5 -2 4 22.8
    -5 -2 -4 26.9
    -5 2 -4 22
    5 2 4 26
    5 2 4 26
    5 2 4 24.5
    5 2 4 24.6
    6 -2 4 11.7
    6 -2 4 12.1
    -6 -2 -4 11.7
    6 -2 4 10.7
    6 -2 4 9.9
    -6 -2 -4 8.7
    6 2 4 8.2
    -6 2 -4 11
    6 2 4 10.6
    6 2 4 10.8
    6 2 4 10.1
    7 -2 4 3.2
    7 -2 4 2.4
    7 -2 4 4.1
    7 2 4 1.3
    7 2 4 4
    7 2 4 1.7
    8 -2 4 6.4
    8 -2 4 5.8
    8 2 4 6.8
    8 2 4 9.1
    9 -3 -4 3.5
    9 -3 -4 4.4
    9 -3 -4 4.1
    9 3 -4 8.8
    9 3 -4 8.5
    8 -3 -4 -1
    -8 -3 4 1.6
    8 -3 -4 1
    8 -3 -4 0.2
    8 3 -4 1.2
    8 3 -4 1.5
    -7 -3 4 2.9
    7 -3 -4 2.8
    7 -3 -4 4.3
    -7 3 4 0.9
    7 3 -4 2.8
    7 3 -4 3
    7 3 -4 1.7
    6 -3 -4 51.29
    -6 -3 4 57.39
    6 -3 -4 54.19
    6 -3 -4 51.49
    -6 -3 4 52.99
    6 -3 -4 52.99
    6 -3 -4 53.19
    6 3 -4 53.89
    6 3 -4 53.49
    6 3 -4 54.29
    6 3 -4 57.09
    -6 3 4 50.29
    -5 -3 4 103.79
    5 -3 -4 96.69
    -5 -3 4 101.79
    5 -3 -4 98.49
    5 -3 -4 95.99
    5 -3 -4 98.29
    5 -3 -4 101.89
    5 3 -4 102.59
    -5 3 4 96.09
    5 3 -4 99.59
    -5 3 4 96.69
    5 3 -4 104.59
    5 3 -4 109.39
    5 3 -4 103.49
    4 -3 -4 17.5
    4 -3 -4 18.3
    -4 -3 4 15.5
    4 -3 -4 17.8
    -4 -3 4 18
    -4 -3 4 15.1
    4 -3 -4 16.1
    -4 3 4 19.4
    4 3 -4 16.3
    4 3 -4 16.3
    4 3 -4 14.7
    -4 3 4 19.8
    3 -3 -4 8.3
    3 -3 -4 8.1
    -3 -3 4 9.6
    3 -3 -4 9.3
    3 -3 -4 7.8
    3 -3 -4 11.1
    -3 -3 4 7.6
    -3 -3 4 10.4
    3 3 -4 10.2
    -3 3 4 7.3
    3 3 -4 11
    -3 3 4 9.5
    -3 3 4 8.2
    2 -3 -4 9.3
    2 -3 -4 10
    2 -3 -4 9.8
    2 -3 -4 10.3
    -2 3 4 9.2
    -2 3 4 10
    -1 -3 4 10.4
    1 -3 -4 10.8
    -1 -3 4 9.6
    1 -3 -4 8.3
    -1 -3 4 10.3
    1 3 -4 10.2
    -1 3 4 7.5
    -1 3 4 8
    -1 3 4 7.9
    1 3 -4 10
    -1 3 4 7.7
    0 -3 4 190.08
    0 -3 -4 195.98
    0 -3 4 184.28
    0 -3 4 196.18
    0 -3 -4 191.98
    0 -3 -4 195.38
    0 -3 4 192.68
    0 3 4 177.68
    0 3 4 179.38
    0 3 -4 185.68
    -1 -3 -4 13.6
    -1 -3 -4 11.8
    -1 -3 -4 14.5
    -1 -3 -4 12.8
    1 3 4 14.8
    1 3 4 13.7
    1 3 4 12.7
    -2 -3 -4 102.39
    -2 -3 -4 108.89
    2 -3 4 102.79
    2 -3 4 105.19
    2 3 4 101.79
    -2 3 -4 111.99
    2 3 4 102.39
    2 3 4 100.89
    -2 3 -4 105.89
    -3 -3 -4 1.9
    -3 -3 -4 1.8
    3 -3 4 3
    3 -3 4 2.4
    -3 -3 -4 1.5
    3 -3 4 2.6
    3 -3 4 2.4
    -3 3 -4 2.6
    3 3 4 1.7
    3 3 4 1
    -3 3 -4 2.5
    -3 3 -4 3.2
    -4 -3 -4 177.78
    4 -3 4 175.78
    -4 -3 -4 175.38
    -4 -3 -4 171.08
    4 -3 4 181.68
    4 -3 4 176.88
    4 -3 4 173.28
    4 3 4 174.08
    4 3 4 182.38
    4 3 4 185.28
    -4 3 -4 181.38
    -4 3 -4 179.98
    4 3 4 179.68
    5 -3 4 1.5
    5 -3 4 0.7
    5 -3 4 1.6
    -5 -3 -4 3.1
    5 -3 4 1.5
    5 3 4 3.2
    5 3 4 2.8
    -5 3 -4 1
    5 3 4 3
    -6 -3 -4 11.3
    -6 -3 -4 10.8
    6 3 4 10.7
    6 3 4 11.4
    6 3 4 15
    6 3 4 13
    7 -3 4 19.3
    7 -3 4 15.8
    7 -3 4 14.5
    7 3 4 19.2
    7 3 4 18.3
    7 3 4 18.9
    8 -3 4 6.8
    8 -3 4 9.4
    8 3 4 7.5
    8 3 4 7.5
    9 -4 -4 -3.2
    9 -4 -4 -2
    9 -4 -4 0.2
    9 4 -4 2.8
    9 4 -4 2
    8 -4 -4 1.1
    -8 -4 4 2.4
    8 -4 -4 1.4
    8 -4 -4 -0.4
    8 4 -4 -0.3
    8 4 -4 1.3
    7 -4 -4 3
    7 -4 -4 5.1
    -7 -4 4 7
    7 -4 -4 6
    7 4 -4 6.4
    -7 4 4 3.9
    7 4 -4 7
    7 4 -4 7.4
    6 -4 -4 11.3
    -6 -4 4 10.3
    -6 -4 4 11.6
    6 -4 -4 9.3
    6 -4 -4 9.1
    6 -4 -4 7.8
    6 4 -4 9.4
    6 4 -4 8.6
    6 4 -4 9.5
    -6 4 4 8.6
    5 -4 -4 0.6
    -5 -4 4 2
    5 -4 -4 0.4
    5 -4 -4 0.3
    -5 -4 4 1.4
    5 -4 -4 0.5
    5 4 -4 1.7
    5 4 -4 1.9
    -5 4 4 0.6
    5 4 -4 0.6
    -4 -4 4 83.39
    4 -4 -4 79.89
    4 -4 -4 82.49
    4 -4 -4 82.89
    4 -4 -4 82.79
    4 -4 -4 84.99
    -4 -4 4 83.19
    -4 -4 4 89.09
    -4 4 4 87.39
    -4 4 4 75.79
    4 4 -4 89.29
    4 4 -4 85.39
    4 4 -4 84.99
    3 -4 -4 0.6
    -3 -4 4 2.2
    -3 -4 4 2.2
    -3 -4 4 2.5
    3 -4 -4 1.8
    3 -4 -4 1.1
    3 -4 -4 1.1
    3 -4 -4 1.3
    3 4 -4 1.4
    3 4 -4 1.4
    -3 4 4 1.5
    -3 4 4 1.6
    -3 4 4 1.7
    3 4 -4 1.4
    2 -4 -4 24.4
    2 -4 -4 24.8
    2 -4 -4 22.8
    2 -4 -4 23.5
    -2 -4 4 32.8
    2 4 -4 32.1
    -2 4 4 22.9
    1 -4 -4 509.65
    1 -4 -4 494.45
    -1 -4 4 490.95
    -1 -4 4 507.65
    -1 -4 4 489.95
    1 -4 -4 514.85
    -1 -4 4 499.15
    -1 -4 4 477.45
    1 -4 -4 489.75
    -1 4 4 478.95
    -1 4 4 533.65
    -1 4 4 486.95
    -1 4 4 514.05
    1 4 -4 526.35
    1 4 -4 473.25
    0 -4 -4 14.7
    0 -4 -4 15.2
    0 -4 -4 15.1
    0 4 4 15.3
    0 4 4 15.3
    0 4 4 14.5
    0 4 -4 20.6
    1 -4 4 25.5
    1 -4 4 25.6
    -1 -4 -4 32.9
    1 -4 4 26.2
    -1 -4 -4 35
    -1 -4 -4 34.3
    1 4 4 32.7
    1 4 4 32.9
    1 4 4 30.1
    -2 -4 -4 50.79
    2 -4 4 59.59
    -2 -4 -4 53.79
    2 -4 4 55.29
    2 -4 4 60.69
    -2 -4 -4 55.89
    2 -4 4 60.49
    2 -4 4 59.49
    2 4 4 51.69
    -2 4 -4 59.49
    2 4 4 51.39
    -3 -4 -4 66.29
    3 -4 4 60.19
    -3 -4 -4 63.59
    3 -4 4 60.59
    3 -4 4 60.79
    3 -4 4 61.39
    -3 -4 -4 60.79
    3 4 4 64.79
    3 4 4 67.09
    3 4 4 62.99
    3 4 4 59.49
    -3 4 -4 60.99
    -4 -4 -4 146.69
    -4 -4 -4 138.69
    -4 -4 -4 138.39
    4 -4 4 145.99
    4 -4 4 140.69
    4 -4 4 153.48
    4 -4 4 138.49
    4 4 4 147.09
    4 4 4 142.59
    4 4 4 137.69
    4 4 4 147.89
    -4 4 -4 137.59
    5 -4 4 1.8
    -5 -4 -4 1.8
    5 -4 4 2
    -5 -4 -4 3.5
    5 -4 4 1
    5 -4 4 1.4
    5 4 4 3.5
    5 4 4 3
    -5 4 -4 2.8
    5 4 4 2.3
    5 4 4 2.8
    6 -4 4 19.7
    6 -4 4 19.2
    -6 -4 -4 21.5
    6 -4 4 21.4
    -6 -4 -4 17.9
    6 4 4 20.4
    6 4 4 19.5
    6 4 4 19.4
    7 -4 4 15.5
    -7 -4 -4 21.1
    7 -4 4 18.1
    7 4 4 17
    7 4 4 21.5
    7 4 4 20.3
    8 -4 4 0.6
    8 -4 4 3.5
    8 4 4 4
    8 4 4 2.1
    9 -5 -4 2.4
    9 -5 -4 1.9
    9 -5 -4 2.2
    9 5 -4 -0.9
    9 5 -4 3.2
    -8 -5 4 -0.3
    8 -5 -4 6.2
    8 -5 -4 4.3
    8 -5 -4 5.8
    8 5 -4 2.3
    8 5 -4 3.4
    7 -5 -4 8.4
    7 -5 -4 7.4
    -7 -5 4 7.7
    7 5 -4 8.8
    7 5 -4 7.3
    7 5 -4 7.9
    6 -5 -4 13.9
    6 -5 -4 13.3
    -6 -5 4 9.8
    -6 -5 4 10.7
    6 -5 -4 12.9
    6 -5 -4 15.6
    6 5 -4 11
    6 5 -4 12.5
    -6 5 4 11.8
    5 -5 -4 61.19
    5 -5 -4 60.39
    5 -5 -4 64.99
    5 -5 -4 64.99
    5 -5 -4 61.59
    -5 -5 4 61.39
    -5 -5 4 60.89
    5 5 -4 60.99
    5 5 -4 60.09
    -5 5 4 62.09
    4 -5 -4 89.09
    -4 -5 4 80.79
    -4 -5 4 86.79
    4 -5 -4 94.19
    4 -5 -4 91.09
    -4 -5 4 84.19
    4 -5 -4 93.69
    4 -5 -4 90.09
    4 5 -4 83.69
    -4 5 4 94.19
    4 5 -4 85.19
    4 5 -4 83.49
    -4 5 4 86.99
    -3 -5 4 2.2
    -3 -5 4 1.6
    3 -5 -4 3.3
    3 -5 -4 3.4
    3 -5 -4 3.4
    -3 -5 4 2.1
    3 5 -4 1.5
    3 5 -4 1.8
    -3 5 4 3.6
    3 5 -4 2
    -3 5 4 3.4
    -3 5 4 2.8
    2 -5 -4 72.39
    -2 -5 4 86.69
    2 -5 -4 73.09
    2 -5 -4 73.39
    -2 -5 4 87.59
    -2 -5 4 89.49
    2 -5 -4 73.69
    2 5 -4 86.59
    -2 5 4 70.19
    -2 5 4 75.09
    -2 5 4 71.79
    2 5 -4 85.89
    -1 -5 4 85.09
    -1 -5 4 83.69
    -1 -5 4 79.89
    -1 -5 4 82.69
    1 -5 -4 89.39
    1 -5 -4 95.09
    1 -5 -4 92.29
    1 -5 -4 93.29
    -1 -5 4 84.49
    -1 5 4 94.39
    -1 5 4 94.99
    -1 5 4 100.09
    1 5 -4 78.09
    -1 5 4 89.89
    0 -5 -4 30.3
    0 -5 4 34.1
    0 -5 -4 27.2
    0 -5 -4 30.4
    0 -5 -4 28.5
    0 -5 4 34.8
    0 -5 4 34.5
    0 -5 4 35
    0 -5 4 35.3
    0 5 4 28.5
    0 5 4 28.8
    0 5 4 29
    0 5 -4 33
    1 -5 4 320.27
    1 -5 4 319.57
    1 -5 4 310.77
    -1 -5 -4 352.06
    -1 -5 -4 334.87
    -1 -5 -4 334.67
    1 5 4 322.57
    1 5 4 324.17
    1 5 4 319.07
    1 5 4 361.06
    -2 -5 -4 148.19
    2 -5 4 137.39
    2 -5 4 130.29
    -2 -5 -4 144.09
    -2 -5 -4 148.99
    2 -5 4 134.89
    2 -5 4 132.99
    2 -5 4 130.59
    2 5 4 147.09
    2 5 4 138.09
    2 5 4 136.89
    3 -5 4 17.8
    3 -5 4 18.8
    -3 -5 -4 18.2
    3 -5 4 18.9
    -3 -5 -4 18.5
    3 -5 4 19.5
    -3 -5 -4 16.5
    3 5 4 18.8
    3 5 4 17.5
    -3 5 -4 18.7
    3 5 4 17.9
    -4 -5 -4 19.5
    -4 -5 -4 19.6
    4 -5 4 13.2
    -4 -5 -4 18.1
    4 5 4 16.8
    4 5 4 16.3
    4 5 4 18.8
    4 5 4 18.2
    5 -5 4 9.2
    -5 -5 -4 5.4
    -5 -5 -4 6.6
    5 -5 4 10.1
    5 -5 4 6.7
    5 -5 4 7.7
    5 5 4 6.7
    -5 5 -4 9.2
    5 5 4 6
    5 5 4 3.5
    5 5 4 5.8
    6 -5 4 0.2
    -6 -5 -4 0.5
    -6 -5 -4 1.2
    6 -5 4 0.7
    6 -5 4 0.3
    6 5 4 0.8
    6 5 4 -0.4
    6 5 4 -1
    -7 -5 -4 2.4
    7 -5 4 -0.7
    7 -5 4 0
    7 5 4 1.4
    7 5 4 0.6
    7 5 4 1.6
    8 -5 4 10.3
    8 -5 4 10.2
    8 5 4 10.1
    8 5 4 7.6
    -8 -6 4 5.8
    8 -6 -4 1.9
    8 -6 -4 2.1
    8 6 -4 8.1
    8 6 -4 5.4
    7 -6 -4 1.7
    -7 -6 4 0.7
    7 -6 -4 2
    7 -6 -4 2.4
    7 6 -4 1.1
    7 6 -4 0.5
    6 -6 -4 10.5
    6 -6 -4 9.4
    -6 -6 4 11.8
    6 -6 -4 8
    6 -6 -4 8.5
    -6 6 4 5.9
    -5 -6 4 0.2
    5 -6 -4 0.7
    5 -6 -4 1.1
    -5 -6 4 0.3
    5 -6 -4 1.1
    5 6 -4 0.3
    5 6 -4 0.5
    -5 6 4 -0.2
    4 -6 -4 68.99
    -4 -6 4 66.79
    4 -6 -4 67.59
    4 -6 -4 70.99
    4 -6 -4 71.29
    -4 -6 4 70.19
    -4 -6 4 72.69
    4 -6 -4 67.29
    -4 6 4 64.69
    4 6 -4 72.79
    -4 6 4 62.79
    4 6 -4 70.29
    4 6 -4 72.19
    3 -6 -4 61.49
    -3 -6 4 62.19
    3 -6 -4 59.49
    3 -6 -4 59.89
    -3 -6 4 63.79
    3 -6 -4 62.29
    -3 -6 4 61.39
    -3 6 4 60.89
    3 6 -4 64.19
    -3 6 4 58.79
    3 6 -4 57.79
    3 6 -4 67.79
    2 -6 -4 7
    -2 -6 4 7.3
    2 -6 -4 7.6
    2 -6 -4 6.6
    -2 -6 4 7.2
    2 -6 -4 6.2
    -2 -6 4 6.8
    2 6 -4 7.5
    2 6 -4 7.7
    -2 6 4 6.1
    -2 6 4 6.1
    1 -6 -4 365.96
    1 -6 -4 382.76
    -1 -6 4 370.16
    -1 -6 4 374.06
    1 -6 -4 388.76
    -1 -6 4 374.56
    1 -6 -4 375.56
    -1 -6 4 379.46
    -1 -6 4 381.36
    -1 6 4 382.16
    -1 6 4 366.26
    -1 6 4 429.46
    1 6 -4 362.66
    0 -6 -4 140.49
    0 -6 4 138.99
    0 -6 -4 143.49
    0 -6 4 137.79
    0 -6 -4 145.79
    0 -6 4 135.19
    0 -6 -4 142.09
    0 6 4 137.69
    0 6 4 138.89
    0 6 4 139.69
    0 6 -4 135.19
    1 -6 4 50.89
    1 -6 4 52.19
    -1 -6 -4 59.29
    -1 -6 -4 58.39
    -1 -6 -4 59.99
    1 -6 4 49.5
    -1 -6 -4 60.39
    1 6 4 58.69
    1 6 4 58.09
    1 6 4 56.59
    1 6 4 58.89
    2 -6 4 157.28
    -2 -6 -4 158.28
    2 -6 4 162.98
    2 -6 4 167.68
    -2 -6 -4 159.08
    2 -6 4 155.88
    -2 -6 -4 157.68
    2 -6 4 154.28
    2 6 4 147.59
    2 6 4 145.99
    2 6 4 153.38
    3 -6 4 3.1
    -3 -6 -4 6.8
    3 -6 4 4
    3 -6 4 3.9
    3 -6 4 2.1
    -3 -6 -4 6.6
    3 6 4 6.6
    3 6 4 5.3
    3 6 4 4.9
    -4 -6 -4 25.5
    4 -6 4 22.1
    4 -6 4 24.1
    -4 -6 -4 23.1
    4 -6 4 23.7
    4 -6 4 25.6
    4 6 4 24.5
    4 6 4 25.3
    4 6 4 25.9
    4 6 4 25.3
    -5 -6 -4 0.9
    5 -6 4 -0.1
    5 -6 4 0.5
    -5 -6 -4 1.3
    5 -6 4 0.4
    5 -6 4 0.3
    5 6 4 1.5
    5 6 4 0.5
    5 6 4 0.8
    6 -6 4 6.9
    6 -6 4 6.6
    6 -6 4 6.2
    6 6 4 11.6
    6 6 4 8.9
    6 6 4 10.2
    7 -6 4 11.8
    7 -6 4 21.9
    7 6 4 15
    7 6 4 13.6
    7 6 4 14.8
    8 -6 4 1.9
    8 -6 4 2.7
    8 6 4 -1.3
    8 6 4 -0.8
    8 -7 -4 3.6
    -8 -7 4 7.7
    8 -7 -4 6.7
    8 -7 -4 6
    8 7 -4 6.8
    8 7 -4 9.1
    7 -7 -4 4.8
    7 -7 -4 5.9
    -7 -7 4 5
    7 7 -4 4.5
    7 7 -4 6.6
    -6 -7 4 24.7
    6 -7 -4 27.5
    6 -7 -4 30.7
    -6 -7 4 26.5
    6 -7 -4 26.4
    6 -7 -4 26.4
    6 7 -4 24.1
    6 7 -4 26.4
    -6 7 4 25.8
    5 -7 -4 40.7
    5 -7 -4 39.8
    -5 -7 4 38.3
    5 -7 -4 42.9
    -5 -7 4 36.8
    5 7 -4 39.2
    -5 7 4 35.4
    5 7 -4 38.1
    -4 -7 4 1.7
    4 -7 -4 1.2
    4 -7 -4 2.6
    4 -7 -4 1.7
    4 -7 -4 0.9
    -4 -7 4 2.1
    -4 7 4 0.8
    -4 7 4 1
    4 7 -4 2.4
    4 7 -4 2.2
    -4 7 4 1.9
    3 -7 -4 32.3
    3 -7 -4 35.2
    3 -7 -4 32.9
    -3 -7 4 38.8
    -3 -7 4 32.3
    3 -7 -4 35
    -3 -7 4 36.9
    3 7 -4 36.6
    3 7 -4 36.6
    -3 7 4 35.8
    3 7 -4 37
    -3 7 4 33.7
    -3 7 4 35.2
    2 -7 -4 29.2
    -2 -7 4 29
    2 -7 -4 27.2
    -2 -7 4 30.9
    2 -7 -4 25.8
    2 -7 -4 24.3
    -2 -7 4 31.3
    -2 -7 4 29.4
    -2 7 4 24.5
    -2 7 4 25.7
    2 7 -4 29.7
    -2 7 4 25.3
    -2 7 4 27.3
    2 7 -4 30.7
    1 -7 -4 25.1
    1 -7 -4 25.1
    1 -7 -4 25.5
    1 -7 -4 26.4
    -1 7 4 24.1
    -1 7 4 24.9
    -1 7 4 27
    0 -7 -4 87.49
    0 -7 -4 87.99
    0 -7 4 74.09
    0 -7 4 71.29
    0 -7 4 71.29
    0 -7 4 71.69
    0 -7 -4 85.29
    0 -7 -4 87.89
    0 7 4 83.49
    0 7 4 83.99
    0 7 -4 74.29
    0 7 4 84.09
    -1 -7 -4 19.7
    -1 -7 -4 20.6
    -1 -7 -4 20
    -1 -7 -4 21.1
    1 7 4 19.8
    1 7 4 20.8
    1 7 4 20
    1 7 4 19.7
    2 -7 4 43.3
    2 -7 4 42
    2 -7 4 42.2
    -2 -7 -4 37.7
    -2 -7 -4 37
    2 -7 4 44.8
    -2 -7 -4 38.6
    2 7 4 38.4
    2 7 4 38.1
    2 7 4 39.3
    2 7 4 37.3
    3 -7 4 0.3
    -3 -7 -4 0
    -3 -7 -4 -1.3
    3 -7 4 -0.1
    3 -7 4 0.5
    3 -7 4 -0.1
    3 -7 4 -0.1
    3 -7 4 0.7
    -3 -7 -4 0.1
    3 7 4 -0.6
    3 7 4 0.2
    3 7 4 0.1
    4 -7 4 10.1
    4 -7 4 8.4
    -4 -7 -4 9.8
    4 -7 4 10
    4 -7 4 8.7
    4 7 4 12.3
    4 7 4 10.8
    4 7 4 9.9
    4 7 4 10.3
    5 -7 4 36.2
    5 -7 4 35.6
    -5 -7 -4 37.2
    -5 -7 -4 30.9
    5 -7 4 37.8
    5 -7 4 38.1
    5 7 4 34.4
    5 7 4 34
    5 7 4 33.9
    6 -7 4 3.3
    6 -7 4 2.7
    6 -7 4 4.1
    -6 -7 -4 6.4
    6 7 4 4
    6 7 4 4.2
    6 7 4 4.5
    7 -7 4 8.2
    7 -7 4 8.4
    7 7 4 8.5
    7 7 4 7.9
    7 7 4 8.2
    8 -7 4 6.2
    8 7 4 1.2
    8 7 4 2.6
    8 -8 -4 14.4
    8 -8 -4 16.4
    8 -8 -4 19.1
    -8 -8 4 15.3
    8 8 -4 14.4
    8 8 -4 24
    -7 -8 4 5.8
    7 8 -4 5.4
    7 8 -4 8.1
    6 -8 -4 3.7
    6 -8 -4 4
    -6 -8 4 6.9
    6 -8 -4 5.7
    6 8 -4 6.1
    6 8 -4 7
    -6 8 4 7.1
    5 -8 -4 2.8
    -5 -8 4 1.8
    5 -8 -4 3.1
    -5 -8 4 1.8
    5 -8 -4 3.9
    5 8 -4 3.5
    -5 8 4 2.6
    5 8 -4 3.3
    4 -8 -4 26.9
    4 -8 -4 23.5
    4 -8 -4 27.7
    -4 -8 4 25
    -4 -8 4 21.6
    4 8 -4 23.4
    -4 8 4 27.4
    4 8 -4 23.9
    -4 8 4 24.9
    -3 -8 4 53.29
    3 -8 -4 54.69
    -3 -8 4 55.49
    -3 -8 4 54.59
    3 -8 -4 54.59
    3 -8 -4 56.49
    3 -8 -4 55.39
    -3 8 4 53.19
    3 8 -4 55.59
    -3 8 4 55.59
    3 8 -4 54.89
    3 8 -4 56.29
    -3 8 4 54.29
    2 -8 -4 6.5
    2 -8 -4 7.8
    2 -8 -4 6.2
    2 -8 -4 7.2
    -2 8 4 7.9
    -2 8 4 6.9
    -2 8 4 7.8
    1 -8 -4 37.3
    1 -8 -4 35.8
    -1 -8 4 36.1
    -1 -8 4 35.5
    1 -8 -4 37.7
    1 -8 -4 36.4
    -1 -8 4 35.4
    -1 8 4 38.7
    -1 8 4 38.9
    1 8 -4 35.9
    1 8 -4 36.4
    0 -8 4 209.98
    0 -8 4 215.28
    0 -8 -4 196.58
    0 -8 -4 187.28
    0 -8 4 213.18
    0 -8 -4 196.78
    0 8 4 185.68
    0 8 4 188.48
    0 8 4 188.48
    0 8 4 183.98
    -1 -8 -4 14.6
    -1 -8 -4 17.3
    -1 -8 -4 16.7
    -1 -8 -4 15.5
    1 8 4 17.1
    1 8 4 19
    1 8 4 17.3
    2 -8 4 119.09
    -2 -8 -4 110.49
    2 -8 4 118.49
    2 -8 4 118.59
    -2 -8 -4 110.29
    2 -8 4 116.49
    -2 -8 -4 111.19
    2 -8 4 116.39
    2 -8 4 114.79
    2 8 4 110.49
    2 8 4 108.19
    2 8 4 105.99
    2 8 4 110.59
    3 -8 4 60.69
    3 -8 4 62.79
    3 -8 4 64.39
    3 -8 4 66.79
    -3 -8 -4 61.99
    3 -8 4 64.29
    -3 -8 -4 66.39
    3 8 4 68.39
    3 8 4 66.39
    3 8 4 67.89
    4 -8 4 28.1
    4 -8 4 27.4
    4 -8 4 30
    -4 -8 -4 24.7
    4 -8 4 27.6
    4 8 4 24.8
    4 8 4 23.8
    5 -8 4 0.5
    5 -8 4 1.7
    5 -8 4 0.7
    5 -8 4 1.8
    5 8 4 4.9
    6 -8 4 43.5
    6 -8 4 46.8
    6 -8 4 45
    6 8 4 44.9
    6 8 4 42.5
    6 8 4 46.5
    7 -8 4 1.9
    7 -8 4 1.9
    7 8 4 1.2
    7 8 4 3.8
    7 8 4 0.4
    8 -9 -4 -0.1
    8 -9 -4 -0.3
    8 -9 -4 0.6
    -8 -9 4 2.3
    8 9 -4 0.3
    8 9 -4 2.4
    7 -9 -4 3.4
    7 -9 -4 2.1
    7 -9 -4 2.5
    -7 -9 4 2.8
    7 9 -4 2.3
    7 9 -4 5.9
    -6 -9 4 1.1
    6 -9 -4 2.9
    6 -9 -4 2.5
    6 9 -4 1.6
    6 9 -4 0.1
    -5 -9 4 13
    -5 -9 4 11.6
    5 9 -4 12.9
    5 9 -4 10.1
    4 -9 -4 8.3
    -4 -9 4 11
    4 -9 -4 8.5
    4 -9 -4 8.3
    -4 -9 4 10.6
    4 9 -4 10.5
    -4 9 4 7.3
    4 9 -4 10.5
    -4 9 4 10
    -3 -9 4 117.89
    -3 -9 4 123.29
    -3 -9 4 131.29
    3 -9 -4 115.89
    -3 -9 4 114.99
    3 -9 -4 114.39
    3 -9 -4 108.49
    -3 9 4 120.69
    -3 9 4 113.19
    -3 9 4 106.69
    3 9 -4 111.99
    3 9 -4 115.19
    3 9 -4 120.59
    2 -9 -4 157.98
    2 -9 -4 171.68
    2 -9 -4 157.78
    -2 -9 4 172.08
    -2 -9 4 167.78
    -2 -9 4 169.98
    2 -9 -4 143.59
    -2 -9 4 169.28
    -2 9 4 164.08
    2 9 -4 175.78
    2 9 -4 167.38
    -2 9 4 158.68
    -2 9 4 153.28
    -1 -9 4 53.49
    1 -9 -4 46
    -1 -9 4 56.29
    -1 -9 4 53.29
    1 -9 -4 47.9
    -1 -9 4 54.49
    1 -9 -4 43
    1 -9 -4 46.8
    -1 9 4 48.2
    -1 9 4 44.5
    1 9 -4 54.79
    1 9 -4 53.99
    0 -9 4 312.77
    0 -9 -4 321.67
    0 -9 4 319.07
    0 -9 -4 325.87
    0 -9 4 309.27
    0 -9 -4 319.97
    0 9 4 326.67
    0 9 4 325.67
    0 9 4 319.57
    0 9 4 319.97
    1 -9 4 280.57
    -1 -9 -4 274.87
    -1 -9 -4 269.27
    1 -9 4 285.97
    -1 -9 -4 263.17
    1 -9 4 276.07
    1 -9 4 281.97
    -1 -9 -4 274.77
    1 -9 4 284.67
    1 -9 4 289.77
    1 9 4 274.87
    1 9 4 271.37
    1 9 4 273.57
    1 9 4 267.27
    2 -9 4 8.1
    2 -9 4 9.6
    2 -9 4 6.4
    2 -9 4 9.3
    2 -9 4 8.5
    2 -9 4 7.9
    2 -9 4 8.2
    -2 -9 -4 10.8
    -2 -9 -4 10.1
    2 9 4 12.3
    2 9 4 12.3
    2 9 4 11.8
    3 -9 4 131.39
    3 -9 4 128.59
    3 -9 4 133.69
    3 -9 4 127.99
    -3 -9 -4 137.29
    3 -9 4 130.09
    3 9 4 142.79
    3 9 4 129.89
    3 9 4 141.89
    4 -9 4 70.59
    4 -9 4 66.79
    4 -9 4 71.49
    4 -9 4 67.69
    4 -9 4 72.29
    4 9 4 66.89
    4 9 4 71.99
    5 -9 4 11.5
    5 -9 4 12.9
    5 -9 4 9.9
    5 -9 4 10.2
    5 9 4 12.3
    5 9 4 13.3
    6 -9 4 1
    6 -9 4 4.6
    6 -9 4 2.2
    6 9 4 5.8
    7 -9 4 3.4
    7 -9 4 4.3
    7 9 4 6.2
    7 9 4 4
    8 -10 -4 -0.5
    8 -10 -4 0.4
    8 -10 -4 0.6
    -8 -10 4 3.1
    8 10 -4 2.8
    8 10 -4 -0.7
    7 -10 -4 25.2
    -7 -10 4 25.3
    7 -10 -4 21
    7 -10 -4 23.5
    7 10 -4 31.6
    7 10 -4 25.2
    6 -10 -4 3.2
    6 -10 -4 5.4
    -6 -10 4 6.2
    6 10 -4 5.8
    6 10 -4 4.7
    5 -10 -4 21.2
    5 -10 -4 15.4
    -5 -10 4 15.5
    5 -10 -4 18.3
    -5 -10 4 12.8
    5 10 -4 14.5
    -5 10 4 17.3
    5 10 -4 17.1
    4 -10 -4 67.79
    -4 -10 4 65.29
    4 -10 -4 64.19
    4 -10 -4 67.49
    -4 -10 4 60.49
    4 10 -4 62.19
    -4 10 4 61.89
    4 10 -4 64.19
    -4 10 4 64.29
    3 -10 -4 4.6
    -3 -10 4 3.8
    3 -10 -4 3.6
    -3 -10 4 5.3
    -3 -10 4 4.9
    3 10 -4 4.4
    -3 10 4 3.6
    3 10 -4 4.4
    -3 10 4 5.3
    -2 -10 4 14.1
    2 -10 -4 13.4
    2 -10 -4 14.7
    2 -10 -4 13
    -2 -10 4 14.7
    -2 -10 4 16.7
    -2 -10 4 15.3
    -2 10 4 11.7
    -2 10 4 13.3
    -2 10 4 14.2
    2 10 -4 15.1
    2 10 -4 15.4
    -1 -10 4 85.59
    -1 -10 4 83.99
    -1 -10 4 82.99
    -1 -10 4 84.79
    1 -10 -4 82.49
    1 -10 -4 79.29
    1 -10 -4 80.39
    1 -10 -4 74.49
    -1 10 4 77.09
    1 10 -4 85.69
    1 10 -4 86.49
    -1 10 4 73.79
    -1 10 4 75.79
    -1 10 4 78.59
    0 -10 -4 14.5
    0 -10 -4 19.5
    0 -10 4 22.9
    0 -10 -4 16.9
    0 -10 4 22.2
    0 -10 -4 16.8
    0 10 4 19.5
    0 10 4 18.6
    0 10 4 18.3
    0 10 4 17.8
    1 -10 4 1.1
    1 -10 4 1.2
    -1 -10 -4 1
    -1 -10 -4 0.6
    -1 -10 -4 0.8
    1 -10 4 0.9
    1 -10 4 0.6
    1 -10 4 0.2
    1 -10 4 1.6
    -1 -10 -4 0.4
    1 10 4 1.2
    1 10 4 0.8
    1 10 4 1.3
    1 10 4 0
    2 -10 4 14.8
    2 -10 4 14.7
    2 -10 4 11.3
    -2 -10 -4 11.5
    2 -10 4 15.6
    2 -10 4 12.4
    2 -10 4 13.1
    2 10 4 13.3
    2 10 4 15
    2 10 4 12.2
    3 -10 4 31.1
    3 -10 4 32.3
    3 -10 4 30.5
    3 -10 4 31
    3 -10 4 33.5
    3 10 4 28.8
    3 10 4 31.8
    4 -10 4 2.3
    4 -10 4 2.1
    4 -10 4 2.7
    4 -10 4 1.9
    4 -10 4 2.3
    4 10 4 5.1
    4 10 4 4.8
    5 -10 4 5.5
    5 -10 4 6.3
    5 -10 4 4.6
    5 -10 4 6.2
    5 10 4 5.7
    5 10 4 4.3
    6 -10 4 12.5
    6 -10 4 16.9
    6 -10 4 13.1
    6 10 4 9.9
    6 10 4 13.4
    7 -10 4 -0.5
    7 -10 4 2.3
    7 10 4 1.6
    7 10 4 0.3
    7 -11 -4 -2.4
    7 -11 -4 1.8
    7 -11 -4 1.5
    -7 -11 4 0.5
    7 11 -4 0.4
    7 11 -4 1.9
    6 -11 -4 7.8
    -6 -11 4 12.7
    6 -11 -4 8.4
    6 11 -4 13.2
    6 11 -4 15
    5 -11 -4 0.6
    -5 -11 4 1
    5 -11 -4 -1.3
    5 11 -4 0.4
    5 11 -4 0
    4 -11 -4 6
    4 -11 -4 5.7
    -4 -11 4 2.8
    -4 -11 4 4.7
    4 -11 -4 4.5
    4 11 -4 3.7
    -4 11 4 4.9
    4 11 -4 2.8
    -4 11 4 4.6
    3 -11 -4 4.9
    -3 -11 4 5.2
    3 -11 -4 3.5
    -3 -11 4 3.9
    -3 11 4 4.3
    3 11 -4 4.2
    -3 11 4 4.5
    3 11 -4 4.8
    -2 -11 4 29.9
    -2 -11 4 29.7
    2 -11 -4 28
    2 -11 -4 26.6
    -2 -11 4 27.8
    2 11 -4 30.1
    2 11 -4 31.5
    -2 11 4 21.5
    -2 11 4 25.4
    -1 -11 4 6.6
    1 -11 -4 5.1
    -1 -11 4 6.3
    -1 -11 4 6.3
    1 -11 -4 4.3
    -1 -11 4 5.3
    -1 11 4 4.6
    1 11 -4 4.5
    -1 11 4 4.8
    -1 11 4 5.1
    0 -11 4 4.3
    0 -11 4 3.9
    0 -11 4 4.2
    0 -11 -4 2.1
    0 11 4 2.9
    0 11 4 2.8
    0 11 4 3.8
    1 -11 4 83.79
    -1 -11 -4 74.49
    1 -11 4 75.39
    1 -11 4 80.09
    1 -11 4 74.99
    1 -11 4 78.99
    1 11 4 72.99
    1 11 4 71.09
    1 11 4 72.59
    2 -11 4 35.5
    2 -11 4 37.9
    2 -11 4 40.4
    2 -11 4 37.4
    2 -11 4 40.5
    2 11 4 48.5
    2 11 4 48.5
    2 11 4 47.2
    3 -11 4 1.9
    3 -11 4 5.5
    3 -11 4 4
    3 -11 4 3.9
    3 -11 4 4.2
    3 11 4 2.9
    3 11 4 2.2
    3 11 4 2.8
    4 -11 4 2.1
    4 -11 4 1
    4 -11 4 -0.1
    4 -11 4 0.5
    4 -11 4 0.6
    5 -11 4 1.8
    5 -11 4 1.8
    5 -11 4 2.1
    5 -11 4 1
    5 11 4 2
    5 11 4 1.7
    6 -11 4 3
    6 -11 4 2.1
    6 11 4 1.6
    6 11 4 1.8
    7 -11 4 1.8
    7 -11 4 0.4
    7 11 4 -0.5
    7 11 4 1.4
    -7 -12 4 4.9
    7 -12 -4 0.9
    7 -12 -4 2.7
    7 -12 -4 0.7
    7 12 -4 3.6
    7 12 -4 -0.4
    6 -12 -4 3.6
    -6 -12 4 -0.9
    6 -12 -4 -0.1
    6 12 -4 1.1
    5 -12 -4 47.9
    -5 -12 4 41.8
    5 -12 -4 42.8
    5 12 -4 42.6
    5 12 -4 45.4
    -4 -12 4 13.5
    4 -12 -4 12.4
    4 -12 -4 12.2
    -4 -12 4 15.8
    4 -12 -4 12.8
    4 12 -4 17.1
    4 12 -4 16.5
    -4 12 4 9.3
    -3 -12 4 2.8
    -3 -12 4 2.8
    -3 -12 4 4.4
    3 12 -4 3.1
    3 12 -4 4
    -3 12 4 1.4
    -3 12 4 0.8
    2 -12 -4 54.39
    -2 -12 4 51.49
    -2 -12 4 55.09
    -2 -12 4 54.79
    2 -12 -4 51.19
    2 12 -4 56.39
    2 12 -4 55.29
    -2 12 4 53.49
    -2 12 4 50.79
    -1 -12 4 44.1
    -1 -12 4 51.89
    1 -12 -4 45.6
    -1 -12 4 51.79
    1 -12 -4 41.4
    -1 12 4 43.7
    -1 12 4 40
    -1 12 4 41.5
    0 -12 -4 102.49
    0 -12 4 96.89
    0 -12 4 93.19
    0 -12 4 101.19
    0 12 4 98.99
    0 12 4 88.49
    0 12 4 100.99
    1 -12 4 16.2
    -1 -12 -4 18
    1 -12 4 18
    1 -12 4 12.4
    1 -12 4 14.8
    1 12 4 14.3
    1 12 4 16.1
    1 12 4 15.9
    2 -12 4 207.08
    2 -12 4 210.58
    2 -12 4 197.78
    2 -12 4 217.58
    2 -12 4 205.08
    2 12 4 214.58
    2 12 4 216.88
    2 12 4 214.38
    3 -12 4 4.3
    3 -12 4 4.1
    3 -12 4 3.5
    3 -12 4 3.1
    3 -12 4 3.7
    3 12 4 3.8
    3 12 4 4.2
    3 12 4 4
    4 -12 4 15.8
    4 -12 4 14
    4 -12 4 15.1
    4 -12 4 13.4
    4 12 4 14.3
    4 12 4 16
    5 -12 4 1.1
    5 -12 4 0.7
    5 -12 4 1.9
    5 12 4 0
    6 -12 4 0.4
    6 -12 4 2
    6 12 4 1.6
    6 12 4 -1.7
    7 -13 -4 3.1
    7 -13 -4 0
    -7 -13 4 -0.7
    7 -13 -4 2
    7 13 -4 4.9
    7 13 -4 3.8
    -6 -13 4 10.4
    6 -13 -4 7.9
    6 -13 -4 4.9
    6 13 -4 7.5
    6 13 -4 7.1
    5 -13 -4 24.6
    5 -13 -4 19.2
    -5 -13 4 22
    5 13 -4 26.2
    5 13 -4 23.6
    4 -13 -4 39.2
    4 -13 -4 38
    4 -13 -4 40.3
    -4 -13 4 34.8
    -4 13 4 40
    -4 13 4 36.3
    4 13 -4 35.6
    4 13 -4 33.8
    -3 -13 4 1.8
    3 -13 -4 0.4
    -3 -13 4 1.7
    3 -13 -4 0.6
    -3 -13 4 1.2
    -3 13 4 -0.4
    3 13 -4 1.3
    -3 13 4 0.8
    3 13 -4 1.8
    -2 -13 4 17.1
    2 -13 -4 17.6
    -2 -13 4 17.2
    -2 -13 4 16
    2 -13 -4 16.9
    -2 13 4 14.8
    -2 13 4 15.9
    2 13 -4 18.7
    2 13 -4 19.7
    -1 -13 4 1.8
    1 -13 -4 0.9
    1 -13 -4 2.2
    -1 -13 4 2.8
    -1 -13 4 1.9
    -1 13 4 3.7
    -1 13 4 2.6
    -1 13 4 2.5
    0 -13 -4 10.5
    0 -13 4 11.7
    0 -13 4 10.2
    0 13 4 13.3
    0 13 4 9.5
    0 13 4 10.2
    -1 -13 -4 12.5
    1 13 4 8.1
    1 13 4 8.1
    1 13 4 7.6
    -2 -13 -4 3
    2 -13 4 2.4
    2 -13 4 2.5
    2 -13 4 1.9
    2 13 4 4.6
    2 13 4 4.5
    2 13 4 4.7
    3 -13 4 1
    3 -13 4 -0.2
    3 -13 4 0.4
    3 -13 4 0.7
    3 13 4 1
    3 13 4 0
    3 13 4 0.7
    4 -13 4 1.1
    4 -13 4 2.2
    4 -13 4 2.4
    4 -13 4 1.2
    4 13 4 1.7
    4 13 4 1.6
    5 -13 4 9
    5 -13 4 8
    5 -13 4 10.1
    5 13 4 9.7
    5 13 4 9.6
    6 -13 4 9
    6 -13 4 11
    6 13 4 11
    6 13 4 9.2
    6 -14 -4 1.8
    -6 -14 4 2.2
    6 -14 -4 3.3
    6 14 -4 3.2
    6 14 -4 1.2
    5 -14 -4 4.8
    -5 -14 4 6.7
    5 -14 -4 3.6
    5 14 -4 6
    5 14 -4 6.8
    4 -14 -4 6.8
    4 -14 -4 6.2
    -4 -14 4 8.6
    4 14 -4 8.6
    4 14 -4 8.4
    -4 14 4 5.9
    -3 -14 4 7.8
    3 -14 -4 4.6
    3 -14 -4 5
    -3 14 4 4.5
    3 14 -4 7
    3 14 -4 7.4
    2 -14 -4 10.2
    -2 -14 4 12.7
    -2 -14 4 10.4
    2 -14 -4 11.6
    -2 14 4 10.8
    2 14 -4 13.6
    -1 -14 4 85.39
    1 -14 -4 87.49
    -1 -14 4 79.49
    1 -14 -4 97.39
    -1 14 4 90.29
    -1 14 4 89.89
    -1 14 4 83.39
    0 -14 -4 9.4
    0 14 4 10.5
    0 14 4 8.9
    0 14 4 6.7
    -1 -14 -4 10.8
    1 -14 4 6.2
    1 -14 4 5.4
    1 14 4 9
    1 14 4 7
    1 14 4 8.2
    -2 -14 -4 -0.3
    2 -14 4 -0.4
    2 -14 4 -0.7
    2 -14 4 1
    2 14 4 0.3
    2 14 4 1
    2 14 4 0.9
    3 -14 4 4.2
    3 -14 4 3.1
    3 -14 4 3.3
    3 -14 4 3.9
    3 14 4 7
    3 14 4 7.1
    4 -14 4 42.1
    4 -14 4 39.9
    4 -14 4 37.5
    4 -14 4 41.6
    4 14 4 40
    4 14 4 33.6
    5 -14 4 2.7
    5 -14 4 -0.2
    5 -14 4 0
    5 14 4 1.5
    5 14 4 -1.6
    6 -14 4 6.8
    6 -14 4 5.9
    6 14 4 11.1
    6 14 4 8.8
    6 -15 -4 25.5
    -6 -15 4 21.3
    6 -15 -4 21.2
    6 15 -4 15.9
    6 15 -4 19.7
    5 -15 -4 9.6
    -5 -15 4 12.6
    5 -15 -4 8.8
    5 15 -4 17.7
    4 -15 -4 9.7
    -4 -15 4 11.9
    4 -15 -4 9.5
    -4 15 4 9.6
    4 15 -4 12.3
    4 15 -4 10.9
    3 -15 -4 3.8
    3 -15 -4 3.3
    -3 -15 4 1.9
    3 15 -4 2
    3 15 -4 1.7
    -3 15 4 3.3
    2 -15 -4 0.3
    -2 -15 4 1.4
    2 -15 -4 0.8
    2 15 -4 4
    -2 15 4 1.8
    1 -15 -4 14
    -1 15 4 13
    -1 15 4 15.3
    0 -15 -4 4.8
    0 15 4 4.7
    0 15 4 6.1
    -1 -15 -4 42.2
    1 -15 4 46.2
    1 -15 4 44.9
    1 15 4 45.7
    1 15 4 39.9
    1 15 4 45.8
    2 -15 4 7.9
    -2 -15 -4 7.3
    2 -15 4 7.2
    2 15 4 6.6
    2 15 4 9.8
    3 -15 4 11.8
    3 -15 4 11.1
    3 -15 4 12.1
    3 -15 4 13.6
    -3 -15 -4 11.9
    3 15 4 13.5
    3 15 4 12.2
    4 -15 4 8.1
    4 -15 4 8.1
    4 -15 4 13.1
    4 -15 4 8.7
    4 15 4 8.3
    4 15 4 7.5
    5 -15 4 1.5
    5 -15 4 2.9
    5 15 4 1.6
    5 15 4 1.7
    6 -16 -4 14.8
    -5 -16 4 5.1
    5 -16 -4 7.7
    5 -16 -4 7.8
    5 16 -4 7.3
    5 16 -4 8.8
    4 -16 -4 5.7
    4 -16 -4 8.4
    -4 -16 4 9.1
    4 16 -4 7.1
    4 16 -4 6.9
    -3 -16 4 0.3
    3 -16 -4 -0.4
    3 16 -4 -0.1
    -3 16 4 1.8
    -2 -16 4 2.5
    2 -16 -4 1.6
    2 16 -4 1.3
    -2 16 4 3.7
    1 -16 -4 4.4
    -1 16 4 3.5
    -1 16 4 4.9
    0 -16 -4 7
    0 16 4 5.1
    0 16 4 7.1
    1 -16 4 7.3
    -1 -16 -4 10.1
    1 16 4 9.4
    1 16 4 8.1
    2 -16 4 2.9
    2 -16 4 2.9
    2 -16 4 1.3
    -2 -16 -4 1.7
    2 16 4 2.9
    2 16 4 1.8
    3 -16 4 0.2
    3 -16 4 2.1
    -3 -16 -4 3.2
    3 16 4 0.4
    3 16 4 1.5
    4 -16 4 5.2
    4 -16 4 9.4
    4 -16 4 9.9
    4 16 4 8.6
    4 16 4 9.3
    5 -16 4 16.8
    5 -16 4 15.2
    5 16 4 18
    5 16 4 16.5
    5 -17 -4 14.7
    5 -17 -4 8.7
    -5 -17 4 12.3
    5 17 -4 13
    -4 -17 4 7.9
    4 -17 -4 9.2
    4 -17 -4 4.5
    4 17 -4 6.1
    -3 -17 4 1.8
    3 -17 -4 0.8
    3 17 -4 1
    -3 17 4 3.2
    -2 -17 4 0.9
    2 -17 -4 0.6
    -2 17 4 1.6
    1 -17 -4 1.5
    -1 17 4 2
    -1 17 4 3
    0 -17 -4 22.3
    0 17 4 19.7
    0 17 4 17.7
    1 -17 4 4.5
    1 -17 4 3.8
    -1 -17 -4 -0.7
    1 17 4 0.7
    1 17 4 0.4
    -2 -17 -4 2.1
    2 -17 4 -1
    2 -17 4 2.3
    2 -17 4 1.4
    2 17 4 1.4
    2 17 4 3.6
    3 -17 4 17.7
    3 -17 4 18
    3 -17 4 19.3
    -3 -17 -4 15.4
    3 17 4 18.2
    3 17 4 23.4
    -4 -17 -4 0.3
    4 -17 4 -2
    4 -17 4 1
    4 -17 4 2.6
    4 17 4 1.3
    4 17 4 0.2
    -4 -18 4 2.1
    4 -18 -4 -2.8
    4 -18 -4 1.9
    4 18 -4 1.7
    -3 -18 4 11.2
    3 -18 -4 9.8
    3 18 -4 11.9
    -3 18 4 10.1
    2 -18 -4 0.6
    -2 18 4 0.7
    1 -18 -4 6.5
    -1 18 4 6.1
    0 -18 -4 10
    0 -18 4 15.6
    0 18 4 9.2
    0 18 4 11.7
    1 -18 4 3.5
    -1 -18 -4 4.1
    1 -18 4 2.6
    1 -18 4 4.2
    1 18 4 5.3
    1 18 4 0.7
    2 -18 4 -2.5
    2 -18 4 -0.4
    2 -18 4 1
    -2 -18 -4 -2
    2 18 4 -0.6
    2 18 4 -1.8
    3 -18 4 8.5
    3 -18 4 7.6
    -3 -18 -4 9.6
    3 -18 4 6.2
    3 18 4 10.4
    3 18 4 7.2
    3 -19 -4 7
    3 19 -4 12
    -3 19 4 9.2
    2 -19 -4 1
    -2 19 4 -0.5
    1 -19 -4 4.2
    -1 -19 4 1.9
    -1 19 4 3.7
    0 -19 -4 6.6
    0 -19 4 7
    0 19 4 10.1
    0 19 4 9.9
    1 -19 4 1.5
    -1 -19 -4 -0.3
    1 -19 4 2.5
    1 -19 4 2.2
    1 19 4 0.5
    1 19 4 1.5
    2 -19 4 2.6
    2 -19 4 1.7
    2 -19 4 -0.3
    -2 -19 -4 -0.3
    2 19 4 1.3
    2 19 4 3.8
    -3 -19 -4 6.5
    3 -19 4 4.2
    3 -19 4 -0.5
    3 -19 4 6.5
    3 19 4 6.4
    3 19 4 5.9
    2 -20 -4 1.4
    -2 20 4 2.9
    1 -20 -4 0.4
    -1 -20 4 -0.6
    -1 20 4 -0.8
    0 -20 -4 -1.3
    0 -20 4 2.3
    0 20 4 0.2
    0 20 4 1
    1 -20 4 4.3
    -1 -20 -4 1.2
    1 -20 4 0.5
    1 -20 4 0.1
    1 20 4 2.2
    1 20 4 -0.6
    9 0 -5 -1.1
    9 0 -5 -1.6
    8 0 -5 0.9
    8 0 -5 0
    -8 0 5 3.6
    8 0 -5 1.7
    7 0 -5 -0.4
    7 0 -5 0
    -7 0 5 -0.5
    7 0 -5 0.1
    6 0 -5 0.8
    6 0 -5 1.6
    -6 0 5 2.4
    6 0 -5 1.8
    6 0 -5 0.9
    6 0 -5 0.8
    5 0 -5 0.3
    5 0 -5 0.8
    5 0 -5 1.8
    -5 0 5 1.2
    5 0 -5 1.3
    5 0 -5 0.1
    4 0 -5 -0.2
    -4 0 5 0
    4 0 -5 0.2
    4 0 -5 0
    -4 0 5 -0.5
    4 0 -5 -0.2
    3 0 -5 0.9
    -3 0 5 0.7
    3 0 -5 1
    3 0 -5 0.1
    -3 0 5 0.1
    3 0 -5 0.7
    -3 0 5 0.2
    -2 0 5 0.9
    2 0 -5 0.8
    2 0 -5 0.7
    2 0 -5 0.5
    -2 0 5 1
    -2 0 5 1
    2 0 -5 0.7
    2 0 -5 0.4
    1 0 -5 0.9
    -1 0 5 1
    -1 0 5 0.9
    1 0 -5 1.1
    0 0 5 1.2
    0 0 5 1.2
    0 0 -5 1.2
    0 0 5 1.1
    0 0 5 1.1
    0 0 -5 1.2
    1 0 5 5.8
    1 0 5 5.8
    -1 0 -5 5.9
    -1 0 -5 7.2
    2 0 5 1
    -2 0 -5 0.6
    -2 0 -5 1.4
    2 0 5 0.8
    2 0 5 0.9
    3 0 5 0.1
    -3 0 -5 -1
    3 0 5 -0.1
    3 0 5 0.2
    -3 0 -5 -0.2
    4 0 5 1.7
    4 0 5 1.6
    -4 0 -5 1.2
    4 0 5 0.9
    4 0 5 1.4
    -4 0 -5 1.5
    5 0 5 2.9
    5 0 5 2.6
    -5 0 -5 2.2
    5 0 5 3.3
    6 0 5 0.2
    6 0 5 0.3
    6 0 5 -0.5
    7 0 5 -1.4
    7 0 5 -1
    8 0 5 -1.1
    8 0 5 -2.2
    9 -1 -5 4.9
    9 -1 -5 5.1
    9 1 -5 3.3
    9 1 -5 2.1
    8 -1 -5 0.5
    8 -1 -5 0.3
    -8 -1 5 1.8
    8 -1 -5 2.7
    8 1 -5 1.3
    8 1 -5 0.6
    7 -1 -5 7.1
    -7 -1 5 6.9
    7 -1 -5 6.1
    7 -1 -5 8.9
    7 1 -5 7.4
    7 1 -5 6.7
    7 1 -5 8.6
    -7 1 5 7.4
    6 -1 -5 14.5
    6 -1 -5 13.2
    6 -1 -5 12.9
    -6 -1 5 19.2
    6 -1 -5 14.7
    6 -1 -5 17.4
    6 1 -5 19.1
    6 1 -5 17.9
    6 1 -5 16.8
    6 1 -5 16.8
    6 1 -5 16.6
    -6 1 5 14.7
    5 -1 -5 2.9
    5 -1 -5 3.1
    5 -1 -5 2.2
    -5 -1 5 4.3
    5 -1 -5 2.5
    5 -1 -5 2.6
    5 1 -5 3.7
    -5 1 5 2.9
    -4 -1 5 7
    -4 -1 5 7.9
    4 1 -5 8.9
    4 1 -5 8.3
    4 1 -5 8.4
    4 1 -5 8
    4 1 -5 8.6
    -3 -1 5 64.39
    3 -1 -5 60.59
    3 -1 -5 56.49
    -3 -1 5 64.79
    3 -1 -5 62.09
    3 -1 -5 61.89
    3 -1 -5 58.19
    3 1 -5 71.39
    3 1 -5 64.19
    -3 1 5 58.69
    3 1 -5 64.99
    -3 1 5 51.49
    3 1 -5 65.39
    -3 1 5 62.49
    -2 -1 5 85.89
    -2 -1 5 87.89
    2 -1 -5 83.59
    2 -1 -5 82.89
    2 -1 -5 85.49
    2 -1 -5 90.09
    -2 1 5 85.99
    2 1 -5 84.49
    2 1 -5 86.69
    -2 1 5 82.39
    2 1 -5 86.49
    1 -1 -5 444.36
    -1 -1 5 439.16
    -1 -1 5 425.06
    1 -1 -5 436.36
    1 -1 -5 438.96
    -1 -1 5 434.96
    -1 1 5 437.66
    1 1 -5 415.76
    1 1 -5 429.16
    -1 1 5 440.56
    -1 1 5 432.76
    1 1 -5 439.56
    0 -1 5 8.4
    0 -1 5 8
    0 -1 5 7.9
    0 -1 5 8.5
    0 1 -5 10.9
    0 1 -5 9.1
    0 1 -5 9.4
    -1 -1 -5 527.45
    -1 -1 -5 536.55
    -1 -1 -5 506.65
    1 -1 5 529.05
    1 -1 5 487.95
    -1 1 -5 556.74
    1 1 5 516.85
    -1 1 -5 553.14
    1 1 5 510.95
    -2 -1 -5 2.7
    -2 -1 -5 2.8
    -2 -1 -5 2.7
    -2 -1 -5 3
    -2 1 -5 4.8
    2 1 5 2.5
    2 1 5 3.1
    2 1 5 2.3
    -3 -1 -5 30.6
    -3 -1 -5 31.6
    3 -1 5 26.9
    3 -1 5 26.1
    -3 -1 -5 29.5
    3 -1 5 28
    3 1 5 29.8
    3 1 5 32.9
    3 1 5 31.1
    -3 1 -5 28.5
    -3 1 -5 29.3
    4 -1 5 0
    4 -1 5 0.7
    4 -1 5 0.1
    4 1 5 2.7
    4 1 5 3
    -4 1 -5 1.2
    -4 1 -5 0.9
    5 -1 5 9.7
    5 -1 5 10.6
    -5 -1 -5 10.1
    5 -1 5 10.2
    5 1 5 8.7
    5 1 5 9.9
    -5 1 -5 11.8
    5 1 5 9.7
    5 1 5 12.3
    6 -1 5 16.1
    6 -1 5 16.7
    6 1 5 20.9
    6 1 5 21.9
    6 1 5 21.3
    6 1 5 18.6
    7 -1 5 0.1
    7 -1 5 -0.1
    7 1 5 0.4
    7 1 5 0.2
    8 -1 5 4.1
    8 -1 5 1.5
    8 1 5 5.8
    8 1 5 4.3
    9 -2 -5 0.7
    9 -2 -5 3.6
    9 2 -5 3.4
    9 2 -5 -2.3
    8 -2 -5 8
    -8 -2 5 9
    8 -2 -5 9.4
    8 -2 -5 7.8
    8 2 -5 8.4
    7 -2 -5 8.3
    7 -2 -5 8.4
    -7 -2 5 9.5
    7 -2 -5 7.1
    7 2 -5 8.6
    -7 2 5 8.6
    7 2 -5 11
    7 2 -5 9.8
    6 -2 -5 6.1
    6 -2 -5 7.2
    6 -2 -5 6.7
    -6 -2 5 4
    6 -2 -5 7
    6 -2 -5 6.3
    -6 -2 5 4.6
    6 2 -5 5.1
    -6 2 5 5.8
    6 2 -5 6.3
    6 2 -5 5
    6 2 -5 5.7
    -5 -2 5 14.2
    5 -2 -5 15.3
    5 -2 -5 13.6
    5 -2 -5 12.4
    5 -2 -5 12.1
    -5 -2 5 15.2
    5 -2 -5 13.4
    5 2 -5 13.9
    5 2 -5 14.4
    -5 2 5 14
    5 2 -5 15.8
    5 2 -5 13.7
    5 2 -5 15.7
    4 -2 -5 0.6
    -4 -2 5 0.8
    4 -2 -5 0.2
    4 -2 -5 0.6
    -4 -2 5 0.6
    -4 -2 5 0.4
    4 -2 -5 0
    4 2 -5 0.9
    4 2 -5 0.7
    -4 2 5 0.2
    4 2 -5 0.5
    -3 -2 5 234.58
    -3 -2 5 225.68
    3 -2 -5 248.68
    3 -2 -5 257.67
    3 -2 -5 238.28
    3 -2 -5 257.87
    3 2 -5 233.78
    3 2 -5 234.28
    3 2 -5 233.18
    -3 2 5 257.87
    -3 2 5 245.88
    -3 2 5 252.17
    -2 -2 5 484.05
    2 -2 -5 482.45
    2 -2 -5 484.05
    2 -2 -5 475.45
    -2 2 5 450.35
    2 2 -5 493.15
    -2 2 5 466.45
    2 2 -5 482.05
    -2 2 5 465.15
    1 -2 -5 29.5
    -1 -2 5 34.5
    -1 -2 5 35.9
    -1 -2 5 34.8
    1 -2 -5 31.2
    -1 2 5 30.8
    -1 2 5 31.3
    1 2 -5 36.4
    1 2 -5 35.7
    -1 2 5 30.6
    0 -2 5 12.3
    0 -2 5 11.7
    0 -2 5 12.7
    0 -2 5 12.5
    0 2 -5 13.5
    0 2 -5 13
    0 2 -5 12.7
    -1 -2 -5 75.39
    -1 -2 -5 74.99
    1 -2 5 60.09
    -1 -2 -5 78.39
    -1 -2 -5 78.79
    1 2 5 72.39
    -1 2 -5 63.39
    -1 2 -5 61.99
    2 -2 5 76.09
    2 -2 5 76.19
    -2 -2 -5 78.69
    -2 -2 -5 77.59
    -2 -2 -5 78.69
    -2 -2 -5 79.59
    2 -2 5 77.79
    -2 2 -5 76.99
    2 2 5 76.59
    -2 2 -5 78.99
    2 2 5 79.79
    3 -2 5 7.1
    3 -2 5 6.9
    3 -2 5 7.2
    -3 -2 -5 6.9
    -3 -2 -5 5.8
    -3 -2 -5 5.6
    -3 2 -5 8.4
    3 2 5 6.2
    -3 2 -5 7.2
    3 2 5 5.9
    -4 -2 -5 48.2
    4 -2 5 53.69
    4 -2 5 53.29
    4 -2 5 52.89
    4 2 5 47
    4 2 5 45.3
    4 2 5 47.8
    4 2 5 42.1
    5 -2 5 44.7
    5 -2 5 44
    5 -2 5 46.3
    5 -2 5 46.1
    -5 -2 -5 44.9
    5 2 5 50.79
    5 2 5 46.9
    5 2 5 47.9
    5 2 5 46.1
    6 -2 5 4.8
    6 -2 5 3.9
    6 -2 5 4.4
    6 2 5 3.6
    6 2 5 3.6
    6 2 5 2
    6 2 5 3.1
    7 -2 5 28.9
    7 -2 5 27.3
    7 2 5 29.7
    7 2 5 23.9
    8 -2 5 0.7
    8 -2 5 2.4
    8 2 5 6.9
    8 2 5 3.2
    9 -3 -5 4.1
    9 -3 -5 4.2
    9 3 -5 6.5
    9 3 -5 4
    8 -3 -5 -0.6
    8 -3 -5 2
    -8 -3 5 1
    8 -3 -5 -1
    8 3 -5 -0.9
    8 3 -5 2.1
    7 -3 -5 36.7
    7 -3 -5 41.3
    -7 -3 5 39
    7 -3 -5 41.5
    7 3 -5 41.5
    7 3 -5 44
    7 3 -5 37.7
    -7 3 5 38.4
    -6 -3 5 0.2
    6 -3 -5 2.1
    6 -3 -5 1
    6 -3 -5 -0.2
    6 -3 -5 1.8
    -6 -3 5 0.5
    6 -3 -5 0.6
    6 3 -5 -0.1
    -6 3 5 0.4
    6 3 -5 1
    6 3 -5 1.4
    6 3 -5 0.1
    5 -3 -5 52.69
    5 -3 -5 57.19
    5 -3 -5 53.49
    -5 -3 5 55.09
    5 -3 -5 56.39
    -5 -3 5 55.09
    5 3 -5 54.69
    5 3 -5 51.99
    5 3 -5 56.49
    4 -3 -5 196.08
    -4 -3 5 170.48
    4 -3 -5 187.88
    -4 -3 5 180.48
    4 -3 -5 190.58
    -4 -3 5 179.38
    4 -3 -5 186.98
    4 -3 -5 186.38
    -4 3 5 176.58
    4 3 -5 184.98
    -4 3 5 187.38
    4 3 -5 174.28
    4 3 -5 176.18
    3 -3 -5 42
    3 -3 -5 38.9
    3 -3 -5 40.7
    -3 -3 5 40
    -3 -3 5 42
    3 -3 -5 39.9
    3 -3 -5 41.9
    -3 -3 5 39.2
    -3 3 5 41.5
    3 3 -5 40.1
    3 3 -5 39.5
    -3 3 5 40.2
    3 3 -5 42.1
    -3 3 5 41.9
    -2 -3 5 49.2
    2 -3 -5 61.99
    2 -3 -5 65.09
    2 -3 -5 58.39
    -2 -3 5 50.29
    -2 3 5 61.69
    -2 3 5 61.09
    -2 3 5 65.09
    2 3 -5 50.79
    2 3 -5 54.39
    1 -3 -5 429.86
    -1 -3 5 404.96
    1 -3 -5 444.66
    1 -3 -5 409.26
    -1 -3 5 393.26
    1 -3 -5 428.16
    -1 -3 5 403.66
    -1 3 5 428.36
    -1 3 5 408.96
    -1 3 5 388.86
    1 3 -5 355.26
    -1 3 5 430.06
    1 3 -5 410.36
    1 3 -5 414.46
    0 -3 -5 484.05
    0 -3 5 505.55
    0 -3 -5 416.56
    0 -3 5 499.45
    0 -3 5 503.75
    0 -3 5 508.55
    0 3 5 465.05
    0 3 -5 518.35
    0 3 5 489.65
    0 3 5 454.15
    0 3 -5 498.75
    0 3 5 460.55
    0 3 -5 499.65
    -1 -3 -5 170.88
    1 -3 5 172.08
    1 -3 5 168.98
    -1 -3 -5 160.48
    -1 -3 -5 177.68
    -1 -3 -5 163.28
    1 -3 5 171.08
    1 3 5 169.98
    1 3 5 163.28
    -1 3 -5 177.18
    1 3 5 167.88
    -1 3 -5 156.38
    -2 -3 -5 625.24
    2 -3 5 642.44
    -2 -3 -5 604.34
    2 -3 5 640.14
    2 -3 5 641.14
    -2 3 -5 645.34
    2 3 5 612.44
    2 3 5 600.14
    -2 3 -5 655.23
    -3 -3 -5 4.5
    -3 -3 -5 4.9
    -3 -3 -5 6.9
    3 3 5 5.4
    3 3 5 5.4
    3 3 5 5.1
    4 -3 5 24.4
    4 -3 5 25.8
    -4 -3 -5 31.5
    4 -3 5 24.5
    4 3 5 30.8
    4 3 5 30.6
    4 3 5 30.3
    4 3 5 33.3
    5 -3 5 5.3
    -5 -3 -5 1.8
    5 -3 5 4.7
    5 -3 5 3.5
    5 -3 5 3.4
    -5 3 -5 2.8
    5 3 5 1.5
    5 3 5 1.6
    5 3 5 2.5
    5 3 5 1.8
    6 -3 5 10.6
    6 -3 5 9.7
    6 -3 5 9.7
    6 3 5 13.8
    6 3 5 11.8
    6 3 5 14.4
    6 3 5 11.4
    7 -3 5 12.7
    7 -3 5 16
    7 3 5 12.1
    7 3 5 13.8
    8 -3 5 -0.3
    8 -3 5 -0.4
    8 3 5 3.2
    8 3 5 0.8
    9 -4 -5 4.3
    9 -4 -5 2.7
    9 4 -5 8.9
    9 4 -5 10.5
    8 -4 -5 9.1
    -8 -4 5 5.6
    8 -4 -5 8.7
    8 -4 -5 6.4
    8 4 -5 5.3
    8 4 -5 8.9
    -7 -4 5 -2
    7 -4 -5 1.4
    7 -4 -5 0.4
    7 -4 -5 2.6
    7 4 -5 0
    7 4 -5 0.9
    -6 -4 5 15.2
    6 -4 -5 19.4
    6 -4 -5 13
    6 -4 -5 15.6
    -6 -4 5 13.7
    6 -4 -5 14.4
    6 4 -5 11.2
    -6 4 5 12.9
    6 4 -5 12
    5 -4 -5 8.8
    5 -4 -5 9.7
    5 -4 -5 9.7
    5 -4 -5 10.4
    5 -4 -5 9.7
    -5 4 5 8.8
    -4 -4 5 37.9
    -4 -4 5 32.9
    -4 -4 5 38.2
    4 -4 -5 26.1
    4 -4 -5 27.4
    4 -4 -5 28.7
    4 -4 -5 29.4
    4 4 -5 36.1
    -4 4 5 28.1
    -4 4 5 26.6
    -4 4 5 31.2
    4 4 -5 36.9
    -3 -4 5 22.8
    -3 -4 5 24.3
    -3 -4 5 23.4
    3 -4 -5 18.4
    3 -4 -5 21.7
    3 -4 -5 21.3
    3 -4 -5 21.1
    -3 4 5 21.1
    -3 4 5 18.8
    3 4 -5 25.7
    3 4 -5 22.9
    2 -4 -5 232.28
    2 -4 -5 235.58
    -2 -4 5 247.78
    2 -4 -5 229.78
    -2 -4 5 250.17
    2 -4 -5 230.68
    -2 4 5 218.18
    2 4 -5 246.88
    -2 4 5 226.08
    2 4 -5 259.77
    -2 4 5 214.88
    -1 -4 5 66.29
    1 -4 -5 69.49
    1 -4 -5 66.09
    -1 -4 5 66.69
    1 -4 -5 69.69
    -1 -4 5 66.79
    1 -4 -5 66.79
    -1 4 5 74.59
    1 4 -5 63.29
    -1 4 5 68.69
    -1 4 5 69.49
    -1 4 5 68.99
    0 -4 -5 240.68
    0 -4 -5 241.58
    0 -4 5 240.98
    0 -4 5 254.77
    0 -4 5 260.07
    0 -4 -5 243.58
    0 -4 5 254.27
    0 4 5 248.08
    0 4 5 241.78
    0 4 5 248.98
    0 4 -5 254.77
    -1 -4 -5 195.58
    1 -4 5 212.28
    -1 -4 -5 193.88
    -1 -4 -5 191.68
    1 -4 5 198.78
    1 -4 5 203.88
    -1 -4 -5 190.18
    1 4 5 182.18
    1 4 5 174.68
    -1 4 -5 195.08
    -1 4 -5 209.58
    1 4 5 187.08
    1 4 5 182.58
    2 -4 5 2.6
    -2 -4 -5 4.1
    2 -4 5 2.8
    -2 -4 -5 3.5
    -2 -4 -5 4
    2 -4 5 2
    -2 4 -5 1.5
    2 4 5 3.9
    2 4 5 2.9
    -2 4 -5 2
    2 4 5 3.6
    -3 -4 -5 96.19
    -3 -4 -5 88.39
    3 -4 5 80.89
    3 -4 5 74.89
    3 -4 5 80.29
    -3 -4 -5 94.79
    3 4 5 92.69
    3 4 5 94.79
    -3 4 -5 79.89
    4 -4 5 38.4
    4 -4 5 37.9
    -4 -4 -5 48
    4 -4 5 37.6
    4 4 5 44.5
    4 4 5 45.5
    4 4 5 45.8
    5 -4 5 0.9
    -5 -4 -5 -0.9
    5 -4 5 0
    5 -4 5 0.2
    5 -4 5 1
    5 4 5 1.9
    5 4 5 0.6
    5 4 5 1.4
    5 4 5 1.9
    6 4 5 7.9
    6 4 5 8.2
    6 4 5 9.1
    7 -4 5 2.1
    7 -4 5 1.4
    7 4 5 2.4
    7 4 5 1.9
    7 4 5 2
    8 -4 5 9.8
    8 -4 5 10.3
    8 4 5 15
    8 4 5 8.5
    8 -5 -5 32.5
    8 -5 -5 31.5
    8 -5 -5 32.5
    8 5 -5 37.9
    7 -5 -5 5
    7 -5 -5 5
    7 -5 -5 5.2
    -7 -5 5 5.2
    7 5 -5 6.5
    7 5 -5 6.6
    6 -5 -5 56.99
    6 -5 -5 56.69
    -6 -5 5 58.89
    6 -5 -5 51.89
    -6 -5 5 60.29
    6 -5 -5 54.79
    6 5 -5 57.69
    -6 5 5 49.7
    6 5 -5 58.59
    5 -5 -5 48.1
    -5 -5 5 48.3
    5 -5 -5 46
    -5 -5 5 51.99
    5 -5 -5 48.1
    5 -5 -5 49.7
    5 -5 -5 49.1
    5 5 -5 50.59
    -5 5 5 44.7
    5 5 -5 50.69
    4 -5 -5 378.36
    4 -5 -5 383.16
    -4 -5 5 378.76
    4 -5 -5 390.46
    -4 -5 5 368.76
    4 -5 -5 417.26
    4 -5 -5 374.86
    4 5 -5 403.66
    -4 5 5 352.16
    4 5 -5 397.36
    -4 5 5 372.06
    4 5 -5 406.86
    -4 5 5 391.76
    3 -5 -5 9.8
    -3 -5 5 13.5
    -3 -5 5 13.5
    3 -5 -5 12
    -3 -5 5 13.7
    3 -5 -5 9.1
    3 -5 -5 9.8
    3 5 -5 13.7
    -3 5 5 10.4
    3 5 -5 14.4
    -3 5 5 10.9
    -3 5 5 10.1
    2 -5 -5 1
    2 -5 -5 1.5
    -2 -5 5 1.8
    2 -5 -5 0.7
    -2 -5 5 2
    2 -5 -5 0.8
    -2 5 5 1.2
    -2 5 5 0.8
    -2 5 5 0.9
    -2 5 5 1.5
    2 5 -5 1.9
    1 -5 -5 706.53
    -1 -5 5 700.73
    -1 -5 5 711.83
    -1 -5 5 670.53
    1 -5 -5 715.33
    -1 -5 5 701.53
    1 -5 -5 714.43
    -1 -5 5 716.93
    -1 -5 5 717.83
    -1 5 5 714.33
    -1 5 5 671.53
    -1 5 5 678.93
    -1 5 5 696.93
    1 5 -5 689.23
    0 -5 5 23.8
    0 -5 -5 26.8
    0 -5 -5 25.4
    0 -5 5 25.4
    0 -5 5 25.7
    0 -5 -5 24.6
    0 -5 5 24.9
    0 5 5 22.5
    0 5 5 24.2
    0 5 5 25.4
    0 5 -5 23.5
    1 -5 5 144.09
    -1 -5 -5 148.19
    -1 -5 -5 149.69
    -1 -5 -5 146.29
    1 -5 5 144.29
    1 -5 5 142.99
    -1 -5 -5 146.89
    1 5 5 145.09
    1 5 5 138.79
    1 5 5 147.29
    1 5 5 141.49
    -2 -5 -5 92.49
    2 -5 5 90.09
    2 -5 5 85.39
    2 -5 5 86.39
    2 -5 5 84.39
    2 -5 5 87.29
    -2 -5 -5 91.39
    -2 -5 -5 90.19
    2 5 5 93.99
    -2 5 -5 85.39
    2 5 5 86.09
    2 5 5 87.99
    3 -5 5 63.79
    3 -5 5 62.49
    3 -5 5 62.29
    -3 -5 -5 60.89
    -3 -5 -5 54.59
    3 -5 5 64.89
    -3 -5 -5 59.19
    -3 5 -5 62.99
    3 5 5 58.29
    3 5 5 56.69
    3 5 5 55.29
    4 -5 5 65.79
    4 -5 5 65.99
    4 -5 5 65.79
    -4 -5 -5 63.99
    4 5 5 64.89
    4 5 5 66.79
    4 5 5 70.59
    5 -5 5 159.38
    5 -5 5 162.98
    5 -5 5 170.78
    5 -5 5 154.98
    -5 -5 -5 161.58
    5 5 5 171.78
    5 5 5 164.38
    5 5 5 160.78
    5 5 5 169.48
    6 -5 5 36.9
    6 -5 5 33.9
    6 -5 5 38.4
    6 5 5 38.1
    6 5 5 35.5
    7 -5 5 1.5
    7 -5 5 2.1
    7 5 5 0.6
    7 5 5 1.2
    7 5 5 1.4
    8 -5 5 8.2
    8 5 5 6.3
    8 5 5 6.6
    8 -6 -5 14.7
    8 -6 -5 14.9
    -8 -6 5 14.3
    8 -6 -5 18.7
    8 6 -5 15.6
    -7 -6 5 3.2
    7 -6 -5 0.3
    7 -6 -5 1.6
    7 -6 -5 1.4
    7 6 -5 3.2
    7 6 -5 2.5
    6 -6 -5 15.9
    6 -6 -5 12
    -6 -6 5 19.5
    6 -6 -5 14.9
    -6 -6 5 20.2
    -6 6 5 14.6
    6 6 -5 20.2
    6 6 -5 21
    -5 -6 5 28.5
    5 -6 -5 20.5
    5 -6 -5 21.5
    5 -6 -5 21.4
    -5 -6 5 27.7
    5 6 -5 25.3
    -5 6 5 21.1
    5 6 -5 26.7
    4 -6 -5 133.19
    -4 -6 5 133.69
    4 -6 -5 140.79
    4 -6 -5 136.49
    -4 -6 5 144.49
    -4 -6 5 130.49
    4 -6 -5 132.69
    -4 6 5 137.69
    -4 6 5 133.69
    -4 6 5 133.69
    4 6 -5 132.99
    4 6 -5 131.09
    4 6 -5 135.09
    -3 -6 5 62.69
    3 -6 -5 55.29
    3 -6 -5 50.49
    3 -6 -5 53.39
    3 -6 -5 50.59
    -3 -6 5 59.89
    3 6 -5 66.19
    -3 6 5 52.59
    3 6 -5 62.69
    3 6 -5 64.19
    -3 6 5 55.39
    -3 6 5 52.09
    2 -6 -5 264.07
    2 -6 -5 264.57
    2 -6 -5 251.37
    -2 -6 5 272.77
    -2 -6 5 269.17
    -2 -6 5 271.77
    2 -6 -5 267.17
    -2 6 5 272.17
    -2 6 5 260.47
    -2 6 5 265.87
    2 6 -5 280.97
    2 6 -5 262.37
    2 6 -5 269.17
    -2 6 5 259.57
    -1 -6 5 15.8
    1 -6 -5 13.3
    -1 -6 5 16.3
    1 -6 -5 14.2
    -1 -6 5 17.3
    1 -6 -5 12.7
    -1 -6 5 16.4
    1 -6 -5 13.9
    -1 6 5 14.8
    -1 6 5 13.1
    -1 6 5 13.5
    1 6 -5 16.5
    -1 6 5 13.5
    0 -6 5 424.16
    0 -6 5 429.36
    0 -6 5 426.96
    0 -6 -5 428.26
    0 -6 5 419.56
    0 -6 -5 446.26
    0 -6 -5 420.86
    0 6 5 433.96
    0 6 5 412.46
    0 6 -5 433.16
    0 6 5 414.36
    1 -6 5 403.96
    -1 -6 -5 378.66
    1 -6 5 400.16
    1 -6 5 400.36
    -1 -6 -5 387.46
    -1 -6 -5 381.36
    -1 -6 -5 379.16
    1 6 5 356.06
    1 6 5 385.46
    1 6 5 363.76
    1 6 5 374.76
    2 -6 5 9.7
    -2 -6 -5 10.4
    2 -6 5 9.3
    2 -6 5 10.2
    -2 -6 -5 7.2
    2 -6 5 9.7
    2 -6 5 9.8
    -2 -6 -5 10
    2 6 5 10.1
    2 6 5 8.8
    2 6 5 8.4
    2 6 5 9.6
    -3 -6 -5 361.26
    3 -6 5 360.26
    -3 -6 -5 340.07
    -3 -6 -5 360.86
    3 -6 5 366.66
    3 -6 5 359.06
    3 -6 5 357.66
    3 -6 5 367.46
    3 6 5 355.66
    3 6 5 356.16
    3 6 5 360.46
    4 -6 5 8.2
    4 -6 5 6.8
    4 -6 5 5.1
    -4 -6 -5 4.6
    4 -6 5 5.6
    4 6 5 4.5
    4 6 5 3.4
    4 6 5 3.5
    5 -6 5 20.3
    5 -6 5 17.6
    -5 -6 -5 15.8
    5 -6 5 18.3
    5 6 5 19
    5 6 5 14.7
    6 -6 5 20.7
    6 -6 5 18
    6 -6 5 17.6
    6 6 5 16.9
    6 6 5 22.4
    7 -6 5 1.5
    7 -6 5 2.9
    7 6 5 5.7
    7 6 5 9.6
    -8 -7 5 6.8
    8 -7 -5 5.2
    8 -7 -5 3.6
    8 -7 -5 4.7
    8 7 -5 5.7
    8 7 -5 7.9
    7 -7 -5 2.5
    7 -7 -5 2
    7 -7 -5 1.6
    7 7 -5 4.3
    -6 -7 5 6.8
    6 -7 -5 7.3
    6 -7 -5 8.7
    -6 -7 5 6.9
    6 -7 -5 7.5
    6 7 -5 9.6
    6 7 -5 6.6
    -5 -7 5 8.9
    5 -7 -5 7.9
    5 -7 -5 7.4
    5 -7 -5 12.1
    -5 -7 5 9.7
    5 7 -5 9.1
    5 7 -5 9.3
    4 -7 -5 15.7
    4 -7 -5 16.7
    -4 -7 5 18.6
    4 -7 -5 16.4
    4 -7 -5 17.3
    4 -7 -5 14.9
    -4 -7 5 18.2
    4 7 -5 16.7
    -4 7 5 16.5
    4 7 -5 17.4
    -3 -7 5 59.59
    3 -7 -5 52.59
    3 -7 -5 51.09
    -3 -7 5 58.69
    3 -7 -5 53.09
    3 -7 -5 52.99
    -3 -7 5 63.09
    3 7 -5 61.39
    -3 7 5 50.79
    3 7 -5 59.79
    -3 7 5 48.6
    -2 -7 5 29.2
    2 -7 -5 20.5
    2 -7 -5 22.5
    2 -7 -5 21.4
    2 -7 -5 22
    -2 -7 5 28.5
    -2 -7 5 27.6
    -2 7 5 19.9
    -2 7 5 21.3
    2 7 -5 26.5
    -2 7 5 21.1
    1 -7 -5 2
    1 -7 -5 3.1
    1 -7 -5 2.6
    1 -7 -5 2.6
    -1 7 5 2.9
    -1 7 5 2.4
    -1 7 5 3.1
    0 -7 -5 42.5
    0 -7 -5 40.6
    0 -7 5 30.3
    0 -7 5 32.4
    0 -7 5 31.2
    0 -7 5 30.7
    0 -7 5 32.3
    0 -7 5 30.9
    0 7 -5 32.6
    0 7 5 41.4
    0 7 5 42
    -1 -7 -5 11.2
    -1 -7 -5 10.8
    1 -7 5 10.6
    1 -7 5 8.8
    1 -7 5 8.1
    1 -7 5 9.1
    -1 -7 -5 11
    1 -7 5 9.4
    -1 -7 -5 11.5
    1 7 5 10.5
    1 7 5 12.5
    1 7 5 10.7
    1 7 5 10.5
    -2 -7 -5 267.07
    2 -7 5 252.47
    -2 -7 -5 261.37
    2 -7 5 248.28
    -2 -7 -5 249.08
    2 -7 5 246.58
    2 7 5 236.68
    2 7 5 257.57
    2 7 5 247.68
    2 7 5 248.88
    3 -7 5 42.6
    3 -7 5 41.7
    3 -7 5 43.3
    -3 -7 -5 31.7
    3 -7 5 39.9
    3 7 5 35.7
    3 7 5 33.4
    3 7 5 34.8
    4 -7 5 17.1
    -4 -7 -5 14.5
    4 -7 5 18.8
    4 -7 5 18.4
    4 -7 5 16.6
    4 7 5 14.7
    4 7 5 13.1
    5 -7 5 15.9
    5 -7 5 17.9
    5 -7 5 18.3
    5 -7 5 16.8
    5 7 5 24.5
    6 -7 5 4.3
    6 -7 5 2.4
    6 7 5 4.7
    6 7 5 6
    7 -7 5 1.6
    7 -7 5 0.8
    7 7 5 4.6
    7 7 5 5
    -8 -8 5 -0.2
    8 -8 -5 3.5
    8 -8 -5 1.9
    8 -8 -5 1.2
    8 8 -5 2.1
    8 8 -5 4
    7 -8 -5 18.7
    7 -8 -5 21.5
    -7 -8 5 18.1
    7 -8 -5 18.8
    7 8 -5 23.6
    7 8 -5 21.9
    6 -8 -5 7
    -6 -8 5 8.5
    -6 -8 5 8.3
    6 -8 -5 6.8
    6 8 -5 10.2
    6 8 -5 11.9
    5 -8 -5 61.39
    -5 -8 5 65.99
    5 -8 -5 61.29
    5 -8 -5 70.69
    -5 -8 5 62.49
    5 8 -5 68.49
    5 8 -5 62.19
    -5 8 5 59.99
    4 -8 -5 1.3
    4 -8 -5 2
    -4 -8 5 0.1
    4 -8 -5 1.5
    -4 -8 5 0.5
    4 8 -5 0.3
    -4 8 5 1.1
    -4 8 5 1.3
    4 8 -5 0.4
    3 -8 -5 234.48
    3 -8 -5 222.08
    3 -8 -5 222.28
    3 -8 -5 222.48
    -3 -8 5 226.38
    -3 -8 5 247.48
    -3 -8 5 245.38
    -3 8 5 235.38
    3 8 -5 245.08
    3 8 -5 241.98
    3 8 -5 247.38
    -3 8 5 225.98
    -2 -8 5 23.8
    2 -8 -5 26.2
    2 -8 -5 26.9
    2 -8 -5 24.7
    -2 -8 5 25.2
    2 -8 -5 26.2
    -2 -8 5 25.4
    -2 -8 5 26.8
    -2 -8 5 27.1
    -2 8 5 23.8
    -2 8 5 26.9
    2 8 -5 25.4
    -2 8 5 25.1
    2 8 -5 24.3
    1 -8 -5 1.1
    1 -8 -5 1.4
    1 -8 -5 1.6
    1 -8 -5 1.3
    -1 8 5 1.1
    -1 8 5 0.9
    0 -8 5 83.39
    0 -8 -5 84.59
    0 -8 5 82.19
    0 -8 -5 82.99
    0 -8 5 80.69
    0 -8 5 84.09
    0 -8 5 83.89
    0 -8 -5 82.79
    0 8 -5 81.69
    0 8 5 82.39
    0 8 5 78.29
    0 8 5 81.59
    -1 -8 -5 138.89
    1 -8 5 125.69
    -1 -8 -5 136.39
    1 -8 5 129.49
    1 -8 5 129.69
    1 -8 5 124.89
    -1 -8 -5 139.69
    -1 -8 -5 138.09
    1 -8 5 129.19
    1 8 5 136.59
    1 8 5 141.49
    1 8 5 137.09
    1 8 5 148.79
    -2 -8 -5 -0.2
    2 -8 5 0.8
    2 -8 5 0.9
    2 -8 5 1.2
    -2 -8 -5 0.2
    -2 -8 -5 0.3
    2 -8 5 -0.7
    2 -8 5 0.5
    2 -8 5 0.9
    2 8 5 0.3
    2 8 5 -0.3
    2 8 5 -0.2
    2 8 5 1.2
    3 -8 5 9.1
    3 -8 5 9.8
    -3 -8 -5 12.6
    3 -8 5 9.2
    3 -8 5 11.6
    3 8 5 13.4
    3 8 5 12.3
    3 8 5 14.2
    -4 -8 -5 4.4
    4 -8 5 2.4
    4 -8 5 3
    4 -8 5 3.2
    4 -8 5 1.1
    4 -8 5 3
    4 8 5 3.4
    4 8 5 4.5
    5 -8 5 15.4
    5 -8 5 13.8
    5 -8 5 11.6
    5 8 5 8.7
    5 8 5 9
    6 -8 5 21.4
    6 -8 5 26.7
    6 8 5 22.1
    6 8 5 27.1
    7 -8 5 3.7
    7 -8 5 3.7
    7 8 5 3.8
    7 8 5 2.2
    8 -9 -5 2.5
    8 -9 -5 0.5
    -8 -9 5 1.5
    8 -9 -5 -0.1
    8 9 -5 2.5
    -7 -9 5 4.1
    7 -9 -5 1.9
    7 -9 -5 0.1
    7 -9 -5 3.2
    7 9 -5 1.7
    7 9 -5 5.9
    -6 -9 5 29.4
    6 -9 -5 27.6
    6 -9 -5 29
    6 9 -5 26.2
    6 9 -5 27.3
    5 -9 -5 3.2
    5 -9 -5 5.8
    5 -9 -5 4.3
    -5 -9 5 5.7
    -5 -9 5 5.2
    -5 9 5 6
    5 9 -5 5.4
    5 9 -5 5.5
    -4 -9 5 14.8
    -4 -9 5 15.7
    4 -9 -5 12.1
    4 -9 -5 9.5
    -4 9 5 9.7
    4 9 -5 14.5
    4 9 -5 15.8
    -3 -9 5 24
    3 -9 -5 21.4
    -3 -9 5 25.8
    3 -9 -5 24.1
    3 -9 -5 22.6
    3 9 -5 24.3
    -3 9 5 26
    3 9 -5 23.1
    3 9 -5 25.4
    -3 9 5 23.6
    2 -9 -5 33.8
    -2 -9 5 48
    -2 -9 5 48.2
    2 -9 -5 34.2
    -2 -9 5 47.6
    2 -9 -5 35.1
    2 -9 -5 34.3
    -2 9 5 34.5
    2 9 -5 46.3
    -2 9 5 35.6
    -2 9 5 36.2
    -2 9 5 35.8
    2 9 -5 47.6
    -1 -9 5 111.99
    -1 -9 5 106.19
    1 -9 -5 107.39
    1 -9 -5 107.39
    -1 -9 5 105.99
    -1 -9 5 103.49
    -1 -9 5 106.29
    1 -9 -5 105.69
    -1 9 5 106.29
    -1 9 5 115.69
    -1 9 5 108.09
    1 9 -5 106.99
    0 -9 5 27.8
    0 -9 5 29.2
    0 -9 -5 26
    0 -9 -5 24
    0 -9 -5 23.6
    0 -9 5 26.4
    0 -9 5 29.3
    0 -9 5 29.5
    0 9 5 26.3
    0 9 5 26.6
    0 9 5 28.2
    0 9 5 28.5
    -1 -9 -5 80.79
    -1 -9 -5 83.39
    1 -9 5 82.19
    1 -9 5 85.69
    -1 -9 -5 78.09
    1 -9 5 82.89
    -1 -9 -5 76.89
    1 -9 5 86.59
    1 -9 5 84.79
    1 9 5 81.59
    1 9 5 81.39
    1 9 5 80.49
    -2 -9 -5 89.99
    -2 -9 -5 84.99
    2 -9 5 109.49
    2 -9 5 95.29
    2 -9 5 98.09
    2 -9 5 96.89
    2 -9 5 97.39
    2 -9 5 97.79
    2 -9 5 96.99
    2 9 5 79.49
    2 9 5 88.29
    2 9 5 84.49
    2 9 5 82.09
    3 -9 5 9.7
    3 -9 5 12.7
    3 -9 5 9.3
    3 -9 5 8.7
    -3 -9 -5 11.7
    3 -9 5 8.9
    3 9 5 11
    3 9 5 8.6
    3 9 5 9.6
    4 -9 5 24.3
    4 -9 5 25
    4 -9 5 23.6
    4 -9 5 21.5
    4 9 5 22.3
    4 9 5 21
    5 -9 5 46.9
    5 -9 5 45.5
    5 -9 5 41.6
    5 -9 5 40.1
    5 9 5 44
    5 9 5 44.5
    6 -9 5 76.69
    6 -9 5 80.59
    6 9 5 74.69
    6 9 5 72.79
    7 -9 5 -0.2
    7 -9 5 1
    7 9 5 1.5
    7 9 5 4.3
    -8 -10 5 0.1
    8 -10 -5 -2.5
    8 -10 -5 3.9
    8 -10 -5 0.7
    8 10 -5 1
    7 -10 -5 -0.4
    7 -10 -5 -0.3
    7 -10 -5 -2.1
    -7 -10 5 1.5
    7 10 -5 0.1
    7 10 -5 -1.1
    -6 -10 5 4.7
    6 -10 -5 7.5
    6 -10 -5 8.8
    6 10 -5 4.2
    6 10 -5 5.5
    -5 -10 5 9.1
    5 -10 -5 10.8
    5 -10 -5 8.3
    -5 -10 5 7.2
    5 -10 -5 11.1
    5 10 -5 8
    5 10 -5 11.5
    -4 -10 5 3.6
    -4 -10 5 3.9
    4 -10 -5 2.9
    4 -10 -5 3.2
    4 -10 -5 3.2
    -4 10 5 2.4
    -4 10 5 2.8
    4 10 -5 3.7
    4 10 -5 2.2
    3 -10 -5 9.1
    3 -10 -5 8.6
    -3 -10 5 6
    -3 -10 5 10.2
    3 10 -5 7.1
    -3 10 5 8.9
    3 10 -5 7.4
    -3 10 5 9.7
    2 -10 -5 38.5
    2 -10 -5 32.1
    -2 -10 5 33.5
    -2 -10 5 31.2
    -2 -10 5 28.4
    2 -10 -5 38.1
    -2 10 5 35.1
    2 10 -5 32.9
    2 10 -5 32
    -2 10 5 38.6
    -2 10 5 38.7
    -1 -10 5 41.6
    -1 -10 5 43.4
    -1 -10 5 42.6
    1 -10 -5 54.99
    1 -10 -5 56.39
    -1 -10 5 42.3
    -1 -10 5 40.7
    1 10 -5 41.6
    -1 10 5 57.59
    -1 10 5 55.39
    -1 10 5 55.69
    0 -10 5 3.1
    0 -10 5 1.8
    0 -10 5 2.9
    0 -10 -5 3.1
    0 -10 5 3
    0 -10 -5 3.6
    0 10 5 3.2
    0 10 5 4.2
    0 10 5 4.3
    0 10 5 3.6
    1 -10 5 3.7
    1 -10 5 3.4
    -1 -10 -5 5
    1 -10 5 2.8
    1 -10 5 3.4
    -1 -10 -5 3
    1 -10 5 2.6
    1 -10 5 2.6
    1 10 5 5.2
    1 10 5 4.7
    2 -10 5 13.4
    2 -10 5 16.1
    2 -10 5 14.6
    2 -10 5 14.4
    -2 -10 -5 14.1
    -2 -10 -5 11.6
    2 -10 5 14.2
    2 -10 5 14
    2 10 5 16.1
    2 10 5 14.7
    3 -10 5 25.5
    3 -10 5 24.3
    3 -10 5 25.3
    3 -10 5 24.1
    3 -10 5 23.2
    3 10 5 25.1
    3 10 5 25.4
    3 10 5 23.9
    4 -10 5 10.3
    4 -10 5 11
    4 -10 5 8.2
    4 -10 5 9
    4 -10 5 9.9
    4 10 5 10.4
    4 10 5 10.9
    5 -10 5 11.1
    5 -10 5 13.8
    5 -10 5 11.9
    5 10 5 10.9
    6 -10 5 4.6
    6 -10 5 3.8
    6 10 5 5.6
    6 10 5 2.7
    7 -10 5 15
    7 -10 5 12.4
    7 10 5 13.2
    7 10 5 10.3
    7 -11 -5 3.1
    7 -11 -5 3
    -7 -11 5 3.3
    7 -11 -5 5.4
    7 11 -5 4.5
    7 11 -5 2.6
    6 -11 -5 5.1
    6 -11 -5 4.6
    -6 -11 5 7.1
    6 11 -5 6.3
    6 11 -5 4.7
    -5 -11 5 10
    5 -11 -5 4.2
    5 -11 -5 4.5
    5 11 -5 7.8
    5 11 -5 6.7
    -4 -11 5 28.9
    4 -11 -5 29.8
    -4 -11 5 29.9
    4 -11 -5 32.4
    4 11 -5 30.8
    4 11 -5 32.4
    -4 11 5 26.7
    -4 11 5 28.4
    3 -11 -5 1.7
    -3 -11 5 1.8
    -3 -11 5 1.8
    3 -11 -5 2.6
    -3 11 5 2.4
    3 11 -5 2
    3 11 -5 1.6
    -3 11 5 2.5
    2 -11 -5 157.38
    -2 -11 5 151.58
    2 -11 -5 155.88
    -2 -11 5 146.89
    -2 -11 5 147.59
    -2 11 5 160.48
    2 11 -5 152.78
    2 11 -5 150.68
    -2 11 5 151.68
    -1 -11 5 33.9
    -1 -11 5 33.6
    -1 -11 5 31.4
    1 -11 -5 31.4
    1 -11 -5 26.2
    -1 -11 5 33.4
    1 11 -5 34.7
    -1 11 5 28.4
    -1 11 5 29.3
    -1 11 5 29.3
    0 -11 5 39.7
    0 -11 5 40.5
    0 -11 5 43.2
    0 -11 -5 44.3
    0 -11 5 42.9
    0 11 5 40.8
    0 11 5 42
    0 11 5 43
    1 -11 5 52.39
    1 -11 5 57.49
    1 -11 5 59.79
    1 -11 5 57.49
    1 -11 5 52.69
    -1 -11 -5 62.99
    1 -11 5 58.99
    1 11 5 62.89
    1 11 5 60.89
    1 11 5 61.89
    2 -11 5 4.4
    2 -11 5 3.9
    2 -11 5 3
    -2 -11 -5 4.4
    2 -11 5 3.9
    2 -11 5 3.3
    2 11 5 4
    2 11 5 3.9
    2 11 5 5
    3 -11 5 31.1
    3 -11 5 34.2
    3 -11 5 32.4
    3 -11 5 31.9
    3 -11 5 30.7
    3 11 5 29.5
    3 11 5 28.5
    4 -11 5 4.4
    4 -11 5 5.1
    4 -11 5 5.5
    4 -11 5 4.5
    4 11 5 7.5
    4 11 5 3.2
    4 11 5 2.8
    5 -11 5 11.8
    5 -11 5 8.5
    5 -11 5 11.3
    5 11 5 11.5
    5 11 5 15.4
    6 -11 5 10.1
    6 -11 5 7.5
    6 11 5 7.6
    6 11 5 7
    -7 -12 5 10.9
    7 -12 -5 8.9
    7 -12 -5 11.6
    7 -12 -5 11.9
    7 12 -5 9.4
    6 -12 -5 19.4
    6 -12 -5 10.2
    -6 -12 5 12.8
    6 12 -5 13.1
    6 12 -5 13.8
    5 -12 -5 9.4
    -5 -12 5 10.3
    5 -12 -5 9.7
    5 12 -5 6.7
    5 12 -5 11.2
    4 -12 -5 1
    -4 -12 5 -0.6
    4 -12 -5 3.1
    -4 -12 5 -0.2
    -4 12 5 3.2
    4 12 -5 0.9
    -4 12 5 1.7
    4 12 -5 0.7
    3 -12 -5 57.79
    -3 -12 5 52.99
    3 -12 -5 54.39
    -3 -12 5 52.69
    -3 -12 5 52.39
    3 12 -5 54.49
    -3 12 5 52.59
    -3 12 5 54.59
    3 12 -5 55.79
    2 -12 -5 8.6
    -2 -12 5 11.5
    -2 -12 5 8.7
    2 -12 -5 7.2
    -2 -12 5 9.9
    -2 12 5 7.3
    2 12 -5 11.6
    -2 12 5 11
    -2 12 5 7
    2 12 -5 11.5
    -1 -12 5 29.1
    1 -12 -5 22.7
    1 -12 -5 26.3
    -1 -12 5 30.4
    -1 -12 5 30.5
    -1 12 5 26.6
    -1 12 5 27.8
    -1 12 5 24.7
    0 -12 5 5.8
    0 -12 5 3.4
    0 -12 5 5.4
    0 -12 5 5.6
    0 -12 -5 8.8
    0 12 5 8.2
    1 -12 5 37.7
    1 -12 5 39
    1 -12 5 41.2
    1 -12 5 39.4
    -1 -12 -5 31.7
    1 -12 5 40.2
    1 12 5 31.7
    1 12 5 31.4
    1 12 5 33
    2 -12 5 10.3
    2 -12 5 11.7
    2 -12 5 12.3
    -2 -12 -5 12.1
    2 -12 5 10.2
    2 12 5 13.9
    2 12 5 14.4
    2 12 5 13.5
    3 -12 5 0.4
    3 -12 5 0.5
    3 -12 5 1.2
    3 -12 5 0.4
    3 -12 5 0.3
    3 12 5 -0.1
    3 12 5 0.6
    3 12 5 0.1
    4 -12 5 6.7
    4 -12 5 6.9
    4 -12 5 6.7
    4 -12 5 8.3
    4 12 5 5.5
    4 12 5 6.6
    5 -12 5 23.5
    5 -12 5 24.6
    5 -12 5 23.3
    5 12 5 16.8
    5 12 5 18.3
    6 -12 5 18.8
    6 -12 5 23.2
    6 12 5 12.9
    6 12 5 15.1
    -7 -13 5 3.7
    7 -13 -5 -2.2
    7 -13 -5 2.6
    7 -13 -5 2.4
    7 13 -5 0.1
    -6 -13 5 -1.3
    6 -13 -5 -0.7
    6 -13 -5 2.3
    6 13 -5 0.9
    6 13 -5 1.5
    5 -13 -5 2.3
    -5 -13 5 2
    5 -13 -5 -0.2
    5 13 -5 1.9
    5 13 -5 -1.7
    -4 -13 5 7.5
    4 -13 -5 10.9
    -4 13 5 10.5
    4 13 -5 8.3
    4 13 -5 11.4
    -3 -13 5 8.5
    3 -13 -5 5
    -3 -13 5 10.9
    3 13 -5 9.2
    3 13 -5 8.1
    -2 -13 5 32.2
    2 -13 -5 35.2
    -2 -13 5 28.4
    -2 -13 5 30.9
    2 -13 -5 37.1
    -2 13 5 38.9
    -2 13 5 40.4
    2 13 -5 33.3
    2 13 -5 32.2
    -2 13 5 37.8
    -1 -13 5 5.8
    1 -13 -5 2.4
    -1 -13 5 4.7
    1 -13 -5 2.9
    -1 13 5 3.6
    -1 13 5 3
    -1 13 5 2.5
    0 -13 -5 2.1
    0 -13 5 3.1
    0 -13 5 2.4
    0 -13 5 3.8
    0 13 5 1.4
    0 13 5 2.7
    0 13 5 2.1
    1 -13 5 3.8
    1 -13 5 5
    1 -13 5 4.4
    -1 -13 -5 6.7
    1 13 5 5
    1 13 5 6.2
    1 13 5 7
    2 -13 5 1.1
    2 -13 5 3.9
    -2 -13 -5 0.9
    2 -13 5 4.1
    2 -13 5 1.8
    2 13 5 1.4
    2 13 5 1.1
    2 13 5 0.9
    3 -13 5 1.6
    -3 -13 -5 2.1
    3 -13 5 1.8
    3 -13 5 2.2
    3 -13 5 1
    3 13 5 1.8
    3 13 5 2.1
    4 -13 5 15.8
    4 -13 5 17.2
    4 -13 5 16.6
    4 -13 5 16
    4 13 5 14.1
    4 13 5 16.9
    5 -13 5 -0.1
    5 -13 5 1.4
    5 13 5 0.6
    5 13 5 -0.4
    6 -13 5 18.2
    6 -13 5 18.3
    6 13 5 17.2
    6 13 5 12.1
    6 -14 -5 1.2
    6 -14 -5 3.4
    -6 -14 5 0.2
    6 14 -5 1.4
    -5 -14 5 14.2
    5 -14 -5 23.2
    5 -14 -5 21.4
    5 14 -5 16.2
    5 14 -5 17.4
    -4 -14 5 18.6
    4 -14 -5 22.6
    4 14 -5 21.8
    4 14 -5 23.2
    -4 14 5 22.1
    -3 -14 5 6.2
    3 -14 -5 4.9
    3 -14 -5 6.4
    3 14 -5 6.8
    -3 14 5 5.7
    3 14 -5 5.8
    -3 14 5 7.2
    2 -14 -5 4.2
    -2 -14 5 6.4
    2 -14 -5 3.5
    -2 -14 5 5.5
    -2 14 5 2.8
    -2 14 5 2.8
    -1 -14 5 15.9
    1 -14 -5 13.7
    -1 -14 5 15.5
    -1 14 5 15.1
    -1 14 5 15.2
    -1 14 5 15.9
    0 -14 5 77.39
    0 -14 -5 76.79
    0 14 5 71.49
    0 14 5 70.29
    0 14 5 70.49
    1 -14 5 10.2
    1 -14 5 12.6
    1 -14 5 11
    -1 -14 -5 7.7
    1 14 5 10.9
    1 14 5 11.1
    1 14 5 11
    2 -14 5 2.5
    -2 -14 -5 1
    2 -14 5 2.3
    2 -14 5 1.3
    2 14 5 2.8
    2 14 5 1.8
    3 -14 5 7
    3 -14 5 6.6
    3 -14 5 5.9
    3 -14 5 6.6
    3 14 5 9.2
    3 14 5 10
    4 -14 5 6
    4 -14 5 5.9
    4 -14 5 4.5
    4 -14 5 3.8
    4 14 5 7.4
    4 14 5 6.4
    5 -14 5 5
    5 -14 5 4.5
    5 14 5 3.8
    5 14 5 2.3
    6 -15 -5 -1.8
    -6 -15 5 -0.3
    6 -15 -5 0.6
    6 15 -5 1.1
    5 -15 -5 7.2
    -5 -15 5 10.5
    5 -15 -5 8.6
    5 15 -5 8.9
    5 15 -5 8.4
    4 -15 -5 3
    -4 -15 5 1.4
    4 15 -5 0.7
    -4 15 5 -0.4
    4 15 -5 1.8
    3 -15 -5 1.4
    -3 -15 5 -0.5
    3 15 -5 -0.3
    -3 15 5 2.1
    3 15 -5 0.9
    2 -15 -5 6.4
    2 -15 -5 3.3
    -2 -15 5 5.1
    -2 15 5 5.8
    1 -15 -5 21
    -1 15 5 16.9
    -1 15 5 22.5
    -1 15 5 20.7
    0 -15 5 6.5
    0 -15 -5 6.1
    0 15 5 6
    0 15 5 7.1
    -1 -15 -5 28.3
    1 -15 5 23.2
    1 -15 5 23.7
    1 -15 5 24.3
    1 15 5 29.7
    1 15 5 20.7
    2 -15 5 21.8
    2 -15 5 28.3
    -2 -15 -5 27.6
    2 15 5 26.3
    2 15 5 24.1
    -3 -15 -5 5.8
    3 -15 5 9.2
    3 -15 5 6.8
    3 -15 5 4.1
    3 -15 5 6.8
    3 15 5 6.6
    3 15 5 8.1
    -4 -15 -5 8.8
    4 -15 5 10.1
    4 -15 5 11.3
    4 -15 5 11.7
    4 -15 5 12
    4 15 5 8.5
    4 15 5 9.1
    5 -15 5 0.7
    5 -15 5 3.1
    5 15 5 4.4
    5 15 5 2.8
    5 -16 -5 9.7
    -5 -16 5 7.3
    5 -16 -5 11.6
    5 16 -5 7.9
    4 -16 -5 10.3
    -4 -16 5 11.6
    4 16 -5 13.9
    -4 16 5 13.6
    4 16 -5 13.6
    -3 -16 5 2.6
    3 -16 -5 1.5
    -3 16 5 2
    3 16 -5 4.4
    -2 -16 5 2.3
    2 -16 -5 2.6
    -2 16 5 3.6
    1 -16 -5 -0.5
    -1 16 5 0.5
    -1 16 5 1.1
    0 -16 5 20.6
    0 -16 5 22.6
    0 -16 -5 17.1
    0 16 5 17.1
    0 16 5 17.1
    -1 -16 -5 2.6
    1 -16 5 2.5
    1 -16 5 1.3
    1 16 5 2.1
    1 16 5 1.4
    2 -16 5 3.6
    2 -16 5 3.4
    -2 -16 -5 3
    2 -16 5 2.5
    2 16 5 3.8
    2 16 5 2.7
    -3 -16 -5 0.1
    3 -16 5 -0.3
    3 -16 5 0.6
    3 -16 5 2.5
    3 16 5 2.1
    3 16 5 -1.4
    4 -16 5 4.2
    -4 -16 -5 2.6
    4 -16 5 3.3
    4 16 5 8
    4 16 5 2.6
    -5 -17 5 17.9
    5 -17 -5 23.3
    5 -17 -5 18.8
    5 17 -5 21.8
    4 -17 -5 1.5
    4 -17 -5 0.8
    -4 -17 5 0.6
    -4 17 5 3.4
    4 17 -5 0.6
    -3 -17 5 11.2
    3 -17 -5 5.7
    3 17 -5 10
    -3 17 5 8.6
    -2 -17 5 1.7
    2 -17 -5 0.5
    -2 17 5 1.9
    1 -17 -5 -0.6
    -1 17 5 2.4
    -1 17 5 1.7
    0 -17 5 2.4
    0 -17 -5 3.6
    0 -17 5 0.9
    0 17 5 2.6
    0 17 5 5
    1 -17 5 6.5
    1 -17 5 8.4
    -1 -17 -5 6.9
    1 -17 5 6.3
    1 17 5 7.3
    1 17 5 7.5
    -2 -17 -5 3.3
    2 -17 5 2.2
    2 -17 5 0.2
    2 -17 5 2
    2 17 5 3.7
    2 17 5 2.8
    3 -17 5 5.4
    3 -17 5 3.1
    -3 -17 -5 3.9
    3 -17 5 3.6
    3 17 5 1
    3 17 5 6.5
    4 -17 5 -0.2
    -4 -17 -5 -0.7
    4 -17 5 -1.7
    4 17 5 -1.7
    4 17 5 3.5
    4 -18 -5 -0.9
    4 -18 -5 0.9
    -4 -18 5 1
    3 -18 -5 0.2
    -3 -18 5 1.9
    -3 18 5 3.4
    2 -18 -5 0.1
    -2 -18 5 -1.1
    -2 18 5 1.1
    1 -18 -5 -1
    -1 -18 5 2.6
    -1 18 5 2.8
    -1 18 5 1.8
    0 -18 -5 27.4
    0 -18 5 23.2
    0 -18 5 20.6
    0 -18 5 19.9
    0 18 5 20.5
    0 18 5 23.7
    1 -18 5 14.6
    -1 -18 -5 20.3
    1 -18 5 14.5
    1 -18 5 13.1
    1 18 5 16
    1 18 5 15.2
    2 -18 5 10.2
    -2 -18 -5 6.5
    2 -18 5 8.6
    2 -18 5 10.6
    2 18 5 8.6
    2 18 5 7.8
    3 -18 5 11.1
    -3 -18 -5 11.6
    3 -18 5 7.7
    3 -18 5 11.6
    3 18 5 13
    3 -19 -5 1.6
    -3 -19 5 3.1
    -3 19 5 5.9
    2 -19 -5 0.9
    -2 19 5 6.3
    1 -19 -5 2.6
    -1 -19 5 0
    -1 -19 5 3.1
    -1 19 5 0.2
    0 -19 5 -1.7
    0 -19 -5 1.2
    0 -19 5 -1.2
    0 -19 5 1
    0 19 5 0.6
    0 19 5 3.9
    -1 -19 -5 7.7
    1 -19 5 2.1
    1 -19 5 0.2
    1 -19 5 2.2
    1 19 5 1.2
    1 19 5 3.1
    2 -19 5 3.4
    2 -19 5 5.4
    -2 -19 -5 2.4
    2 -19 5 2.2
    2 19 5 3.2
    2 19 5 1.8
    -2 20 5 -3
    -1 -20 5 2.6
    1 -20 -5 2.8
    -1 20 5 6.4
    0 -20 5 -1.2
    0 -20 5 2.2
    0 -20 5 4
    0 -20 -5 -1.9
    0 20 5 3.5
    0 20 5 2
    1 20 5 3.4
    9 0 -6 4
    9 0 -6 5.5
    8 0 -6 3.8
    8 0 -6 1.3
    -8 0 6 2
    -7 0 6 4.8
    7 0 -6 9.4
    7 0 -6 5.9
    7 0 -6 6.3
    6 0 -6 176.28
    6 0 -6 168.78
    -6 0 6 170.18
    6 0 -6 175.18
    6 0 -6 181.18
    5 0 -6 179.78
    5 0 -6 178.28
    5 0 -6 177.68
    -5 0 6 181.58
    5 0 -6 179.38
    5 0 -6 173.28
    4 0 -6 274.27
    4 0 -6 285.67
    -4 0 6 291.97
    -4 0 6 270.27
    4 0 -6 273.57
    4 0 -6 280.67
    3 0 -6 22.4
    -3 0 6 23.4
    3 0 -6 23
    3 0 -6 21.7
    -3 0 6 22.6
    3 0 -6 25.4
    3 0 -6 22.7
    -3 0 6 21.7
    -2 0 6 785.82
    -2 0 6 791.82
    2 0 -6 813.32
    -2 0 6 796.32
    2 0 -6 802.72
    2 0 -6 786.62
    2 0 -6 784.72
    2 0 -6 791.22
    1 0 -6 1212.38
    -1 0 6 1204.18
    1 0 -6 1230.58
    -1 0 6 1182.38
    -1 0 6 1178.08
    -1 0 6 1211.98
    1 0 -6 1204.38
    1 0 -6 1239.48
    0 0 6 118.89
    0 0 6 123.79
    0 0 -6 121.29
    0 0 6 122.39
    0 0 6 117.29
    0 0 -6 118.79
    0 0 -6 119.79
    1 0 6 903.41
    1 0 6 901.41
    -1 0 -6 941.61
    -1 0 -6 967.9
    2 0 6 10.7
    2 0 6 10
    -2 0 -6 10.1
    -2 0 -6 12.7
    2 0 6 11.1
    3 0 6 5.6
    -3 0 -6 5.8
    3 0 6 4.1
    -3 0 -6 5.4
    3 0 6 4.7
    4 0 6 66.69
    4 0 6 72.19
    4 0 6 70.39
    5 0 6 23.3
    5 0 6 21
    5 0 6 22.9
    6 0 6 21.3
    6 0 6 25.2
    7 0 6 -1.4
    7 0 6 1.6
    8 0 6 -0.8
    9 -1 -6 1.7
    9 -1 -6 4.4
    9 1 -6 5.8
    9 1 -6 5.7
    -8 -1 6 12.6
    8 -1 -6 7.8
    8 -1 -6 10.4
    8 -1 -6 8.9
    8 1 -6 11.2
    8 1 -6 9.2
    7 -1 -6 2.5
    7 -1 -6 2.3
    7 -1 -6 1.8
    -7 -1 6 2.4
    7 1 -6 1.6
    -7 1 6 0.6
    7 1 -6 1.9
    7 1 -6 0.4
    6 -1 -6 53.59
    6 -1 -6 47.4
    6 -1 -6 51.19
    -6 -1 6 52.29
    6 -1 -6 49.99
    6 1 -6 53.19
    6 1 -6 52.89
    6 1 -6 52.69
    -6 1 6 51.89
    6 1 -6 51.59
    5 -1 -6 79.79
    5 -1 -6 83.09
    5 -1 -6 78.69
    -5 -1 6 93.09
    5 -1 -6 81.59
    5 -1 -6 85.29
    5 1 -6 85.49
    5 1 -6 88.89
    5 1 -6 93.99
    -5 1 6 84.29
    5 1 -6 92.89
    5 1 -6 87.39
    4 -1 -6 27.3
    4 -1 -6 28.9
    4 -1 -6 28.3
    4 -1 -6 30.4
    -4 -1 6 23.9
    -4 -1 6 24.3
    4 -1 -6 28.4
    -4 1 6 29.2
    4 1 -6 24.5
    4 1 -6 25.2
    -4 1 6 27.3
    4 1 -6 26
    4 1 -6 24.2
    -3 -1 6 172.68
    3 -1 -6 165.28
    -3 -1 6 167.48
    -3 -1 6 177.18
    3 -1 -6 154.58
    3 -1 -6 160.98
    3 1 -6 170.08
    3 1 -6 172.38
    3 1 -6 178.68
    -3 1 6 159.98
    -3 1 6 167.08
    -3 1 6 156.48
    3 1 -6 180.18
    3 1 -6 175.48
    -2 -1 6 33.4
    2 -1 -6 34.2
    -2 -1 6 33.1
    -2 -1 6 32.2
    2 -1 -6 33.5
    2 -1 -6 34.4
    2 -1 -6 34.4
    -2 1 6 32.4
    2 1 -6 36.7
    2 1 -6 33.5
    -2 1 6 32.6
    -2 1 6 35.9
    2 1 -6 35.6
    -1 -1 6 73.79
    1 -1 -6 80.29
    1 -1 -6 81.29
    1 -1 -6 82.29
    -1 -1 6 73.89
    -1 -1 6 73.09
    1 -1 -6 81.99
    1 1 -6 70.79
    1 1 -6 77.89
    -1 1 6 69.49
    -1 1 6 76.59
    1 1 -6 74.59
    -1 1 6 80.69
    0 -1 -6 133.79
    0 -1 -6 138.89
    0 -1 -6 136.99
    0 -1 6 147.89
    0 -1 6 147.39
    0 -1 6 145.09
    0 -1 6 149.99
    0 1 -6 147.59
    0 1 6 142.49
    0 1 6 131.39
    0 1 -6 150.98
    0 1 6 133.09
    0 1 -6 153.58
    1 -1 6 389.36
    -1 -1 -6 393.66
    -1 -1 -6 402.46
    -1 -1 -6 398.86
    1 -1 6 385.46
    -1 1 -6 398.56
    -1 1 -6 396.86
    1 1 6 384.46
    1 1 6 386.26
    2 -1 6 49
    -2 -1 -6 43.1
    2 -1 6 48.4
    -2 -1 -6 42.8
    2 -1 6 49.5
    2 1 6 44.3
    2 1 6 40.7
    2 1 6 40.5
    -2 1 -6 47.4
    -2 1 -6 50.69
    3 -1 6 608.14
    3 -1 6 598.94
    -3 -1 -6 602.14
    3 -1 6 622.04
    -3 -1 -6 648.14
    -3 1 -6 616.14
    3 1 6 605.84
    -3 1 -6 607.54
    3 1 6 627.24
    3 1 6 621.44
    4 -1 6 139.89
    4 -1 6 147.19
    4 -1 6 145.49
    4 1 6 134.29
    4 1 6 131.99
    5 -1 6 1.5
    5 -1 6 1.6
    5 -1 6 0.9
    5 1 6 -0.2
    5 1 6 2.7
    5 1 6 1.7
    6 -1 6 40.5
    6 -1 6 43.1
    6 1 6 39.3
    6 1 6 37.3
    7 -1 6 22.1
    7 -1 6 19.2
    7 1 6 21.7
    7 1 6 25.1
    8 -1 6 19.6
    8 1 6 13.1
    9 -2 -6 3.4
    9 -2 -6 5.2
    9 2 -6 4
    8 -2 -6 0.2
    8 -2 -6 0.1
    -8 -2 6 1.1
    8 -2 -6 0.5
    8 2 -6 1.8
    8 2 -6 0.8
    7 -2 -6 51.79
    7 -2 -6 50.79
    -7 -2 6 57.99
    7 -2 -6 55.29
    7 2 -6 54.99
    -7 2 6 48.2
    7 2 -6 52.49
    7 2 -6 50.69
    6 -2 -6 14.6
    -6 -2 6 11.2
    6 -2 -6 10.4
    6 -2 -6 15.2
    6 2 -6 9.5
    6 2 -6 11.5
    6 2 -6 9.7
    6 2 -6 9.3
    -6 2 6 13.2
    5 -2 -6 58.99
    5 -2 -6 57.49
    5 -2 -6 53.89
    -5 -2 6 60.99
    5 -2 -6 58.49
    5 -2 -6 58.09
    5 2 -6 58.49
    5 2 -6 58.59
    -5 2 6 54.79
    5 2 -6 59.69
    4 -2 -6 20.1
    -4 -2 6 20.1
    4 -2 -6 19.9
    -4 -2 6 18
    4 -2 -6 22.8
    4 -2 -6 21.2
    4 -2 -6 20.7
    -4 2 6 20.7
    -4 2 6 20.7
    4 2 -6 20.1
    -4 2 6 21.9
    4 2 -6 19.8
    4 2 -6 20.4
    3 -2 -6 140.89
    3 -2 -6 145.09
    3 -2 -6 141.89
    3 -2 -6 142.19
    3 -2 -6 146.99
    -3 -2 6 141.19
    -3 -2 6 151.78
    -3 2 6 143.59
    -3 2 6 147.09
    3 2 -6 147.09
    -3 2 6 142.79
    3 2 -6 153.58
    -2 -2 6 107.69
    -2 -2 6 106.49
    2 -2 -6 111.09
    2 -2 -6 106.59
    2 -2 -6 114.69
    -2 -2 6 103.19
    2 2 -6 110.09
    2 2 -6 105.79
    -2 2 6 107.29
    2 2 -6 104.99
    -2 2 6 111.39
    1 -2 -6 108.69
    1 -2 -6 107.59
    -1 -2 6 90.59
    1 -2 -6 110.59
    -1 -2 6 98.49
    -1 -2 6 96.69
    1 2 -6 100.89
    -1 2 6 107.19
    1 2 -6 101.39
    1 2 -6 100.99
    -1 2 6 107.39
    -1 2 6 102.79
    0 -2 -6 13.8
    0 -2 6 15
    0 -2 -6 12.1
    0 -2 6 15.7
    0 -2 6 15.6
    0 -2 6 16
    0 -2 -6 12.5
    0 2 -6 15.1
    0 2 -6 15
    0 2 6 14.4
    0 2 6 12.6
    0 2 6 12.8
    0 2 -6 15.7
    0 2 6 12.4
    1 -2 6 82.49
    -1 -2 -6 86.79
    -1 -2 -6 88.99
    1 -2 6 79.99
    -1 -2 -6 88.39
    1 2 6 85.09
    1 2 6 82.49
    -1 2 -6 84.59
    1 2 6 82.89
    -1 2 -6 83.39
    2 -2 6 333.57
    -2 -2 -6 322.37
    -2 -2 -6 338.47
    -2 -2 -6 330.77
    2 -2 6 334.97
    2 -2 6 334.27
    -2 -2 -6 336.97
    2 2 6 332.07
    2 2 6 331.97
    -2 2 -6 342.17
    -2 2 -6 337.17
    2 2 6 329.87
    -3 -2 -6 232.08
    -3 -2 -6 229.28
    3 -2 6 214.38
    3 -2 6 237.28
    -3 -2 -6 226.88
    -3 -2 -6 232.08
    3 -2 6 226.68
    3 2 6 227.48
    -3 2 -6 212.68
    3 2 6 228.98
    3 2 6 228.28
    -3 2 -6 231.78
    4 -2 6 154.08
    4 -2 6 157.08
    4 -2 6 158.18
    4 2 6 161.58
    4 2 6 163.68
    4 2 6 161.78
    5 -2 6 50.39
    5 -2 6 46.5
    5 -2 6 48.1
    5 2 6 56.09
    5 2 6 52.89
    5 2 6 51.29
    6 -2 6 10.8
    6 -2 6 14.4
    6 2 6 14.6
    6 2 6 13.2
    7 -2 6 10.4
    7 -2 6 11.1
    7 2 6 14.3
    7 2 6 16.2
    9 -3 -6 -1.5
    9 -3 -6 3.1
    9 3 -6 -0.9
    8 -3 -6 6.4
    8 -3 -6 5.5
    8 -3 -6 7.1
    -8 -3 6 6
    8 3 -6 6.4
    8 3 -6 7.5
    7 -3 -6 21.3
    7 -3 -6 17.8
    -7 -3 6 19.2
    7 -3 -6 20.9
    7 3 -6 14
    7 3 -6 15.4
    -7 3 6 20.7
    6 -3 -6 3.2
    6 -3 -6 2.9
    6 -3 -6 1.9
    6 -3 -6 2.4
    6 -3 -6 2.3
    6 -3 -6 2.3
    -6 3 6 3.7
    5 -3 -6 44.7
    5 -3 -6 48.1
    5 -3 -6 50.09
    5 -3 -6 48
    -5 -3 6 42.8
    5 -3 -6 43.7
    -5 -3 6 47.6
    5 3 -6 46.1
    5 3 -6 50.39
    -5 3 6 44.1
    4 -3 -6 44.1
    4 -3 -6 40.8
    -4 -3 6 56.09
    -4 -3 6 53.39
    4 -3 -6 56.09
    4 -3 -6 40.8
    4 -3 -6 43.3
    4 3 -6 54.39
    -4 3 6 44.7
    4 3 -6 54.69
    -4 3 6 43.6
    4 3 -6 52.99
    -3 -3 6 536.55
    3 -3 -6 506.05
    -3 -3 6 513.95
    3 -3 -6 509.35
    3 -3 -6 508.95
    3 -3 -6 504.35
    3 -3 -6 531.35
    -3 3 6 510.65
    3 3 -6 538.95
    3 3 -6 524.75
    -3 3 6 488.55
    -2 -3 6 57.59
    2 -3 -6 64.99
    -2 -3 6 61.29
    2 -3 -6 61.79
    2 -3 -6 62.49
    2 3 -6 57.99
    2 3 -6 61.89
    -2 3 6 61.79
    -2 3 6 60.99
    -2 3 6 64.99
    -2 3 6 67.09
    -1 -3 6 424.86
    1 -3 -6 417.36
    -1 -3 6 426.36
    1 -3 -6 410.86
    1 -3 -6 427.36
    1 -3 -6 419.16
    -1 3 6 399.66
    1 3 -6 426.66
    -1 3 6 410.36
    1 3 -6 417.56
    -1 3 6 403.86
    -1 3 6 416.16
    0 -3 6 371.16
    0 -3 6 373.56
    0 -3 -6 374.16
    0 -3 6 378.06
    0 -3 -6 392.46
    0 -3 6 370.26
    0 -3 -6 395.06
    0 3 -6 366.96
    0 3 6 390.96
    0 3 -6 373.86
    0 3 6 380.56
    0 3 6 373.06
    0 3 -6 392.06
    1 -3 6 17.1
    -1 -3 -6 20.8
    1 -3 6 18.5
    -1 -3 -6 20.5
    -1 -3 -6 21.2
    -1 3 -6 17.6
    -1 3 -6 19.1
    1 3 6 21
    1 3 6 21.4
    1 3 6 20.9
    -2 -3 -6 37.4
    -2 -3 -6 36.6
    2 -3 6 32.3
    -2 -3 -6 35.1
    2 -3 6 33
    2 -3 6 32.3
    2 3 6 33.1
    2 3 6 34.3
    -2 3 -6 35.7
    2 3 6 32.3
    -2 3 -6 34
    -3 -3 -6 6.9
    -3 -3 -6 6.6
    -3 -3 -6 5.9
    3 3 6 6.8
    3 3 6 6
    3 3 6 6.2
    -3 3 -6 4.2
    -3 3 -6 4.2
    4 -3 6 54.99
    4 -3 6 56.59
    4 -3 6 57.59
    4 3 6 49.1
    4 3 6 46.8
    4 3 6 47.9
    -5 -3 -6 8.9
    5 -3 6 8.6
    5 -3 6 9.5
    5 -3 6 11.5
    5 3 6 9.2
    5 3 6 9.4
    5 3 6 7.7
    6 -3 6 2.7
    6 -3 6 1.5
    6 3 6 0.3
    6 3 6 0.7
    7 -3 6 20.3
    7 -3 6 24.7
    7 3 6 20.3
    7 3 6 23
    8 -4 -6 -0.1
    8 -4 -6 0.8
    8 -4 -6 2.6
    -8 -4 6 0.4
    8 4 -6 1.4
    8 4 -6 3.6
    7 -4 -6 2.1
    7 -4 -6 2.3
    7 -4 -6 0.9
    -7 -4 6 2.1
    7 4 -6 2.6
    -7 4 6 2.4
    7 4 -6 1
    6 -4 -6 5.3
    -6 -4 6 4.2
    -6 -4 6 4.1
    6 -4 -6 5.2
    6 -4 -6 4.5
    6 -4 -6 3.5
    6 -4 -6 6
    -6 4 6 3.9
    6 4 -6 2.7
    6 4 -6 5
    5 -4 -6 1.2
    -5 -4 6 0.8
    5 -4 -6 1.2
    5 -4 -6 1.8
    5 -4 -6 1.1
    -5 -4 6 1.4
    5 -4 -6 2
    -5 4 6 2.5
    5 4 -6 1.3
    5 4 -6 0.4
    -4 -4 6 22.5
    4 -4 -6 16.7
    4 -4 -6 15.9
    4 -4 -6 16.6
    4 -4 -6 15.8
    4 -4 -6 16
    -4 4 6 16.6
    4 4 -6 21.8
    -4 4 6 15.5
    -4 4 6 15.5
    3 -4 -6 0.8
    -3 -4 6 2.3
    -3 -4 6 3.4
    3 -4 -6 1.3
    3 4 -6 2.8
    -3 4 6 0.6
    -3 4 6 1.9
    -3 4 6 1
    -2 -4 6 327.47
    2 -4 -6 357.06
    -2 -4 6 332.07
    2 -4 -6 324.57
    2 -4 -6 330.57
    2 -4 -6 333.47
    2 4 -6 332.47
    2 4 -6 330.07
    -2 4 6 326.77
    -2 4 6 327.57
    -2 4 6 333.27
    -2 4 6 347.47
    1 -4 -6 17.9
    -1 -4 6 16.4
    -1 -4 6 16.3
    -1 -4 6 16.4
    1 -4 -6 18.9
    1 -4 -6 17
    1 -4 -6 16.3
    -1 4 6 17.2
    1 4 -6 16.2
    -1 4 6 18.9
    -1 4 6 18.8
    -1 4 6 16.9
    0 -4 -6 425.76
    0 -4 6 389.16
    0 -4 -6 406.76
    0 -4 -6 397.16
    0 -4 6 395.36
    0 -4 6 393.46
    0 4 6 404.16
    0 4 6 387.76
    0 4 6 421.16
    0 4 -6 408.96
    0 4 6 393.06
    0 4 -6 393.46
    -1 -4 -6 102.29
    -1 -4 -6 98.99
    1 -4 6 104.79
    -1 -4 -6 105.09
    1 -4 6 104.19
    1 -4 6 99.69
    -1 4 -6 101.59
    1 4 6 103.19
    1 4 6 97.69
    -1 4 -6 104.29
    -2 -4 -6 40.8
    -2 -4 -6 40.9
    2 -4 6 40.1
    -2 -4 -6 43.3
    2 -4 6 41.5
    2 -4 6 41
    2 4 6 40.7
    -2 4 -6 40.6
    -2 4 -6 43.6
    2 4 6 43.7
    2 4 6 40.7
    -3 -4 -6 12.6
    -3 -4 -6 15
    3 4 6 14
    3 4 6 14.6
    3 4 6 14.4
    -4 -4 -6 61.99
    4 -4 6 65.59
    4 -4 6 64.79
    4 -4 6 64.39
    4 4 6 62.59
    4 4 6 62.59
    5 -4 6 21.9
    -5 -4 -6 19.2
    5 -4 6 16.9
    5 -4 6 20.1
    5 4 6 19.1
    5 4 6 19.3
    5 4 6 21
    6 -4 6 0.7
    6 -4 6 -0.9
    6 4 6 0.2
    6 4 6 0.1
    7 -4 6 38.7
    7 -4 6 33.9
    7 4 6 29.2
    7 4 6 38.2
    8 -5 -6 3.8
    8 -5 -6 1.4
    -8 -5 6 6
    8 5 -6 3.7
    8 5 -6 4.6
    7 -5 -6 4.2
    -7 -5 6 7.9
    7 -5 -6 4
    7 -5 -6 3.9
    7 5 -6 4.3
    7 5 -6 5
    6 -5 -6 1.3
    -6 -5 6 1.9
    6 -5 -6 0.3
    -6 -5 6 2.3
    6 -5 -6 2
    6 5 -6 0.9
    6 5 -6 2.3
    -6 5 6 0.8
    5 -5 -6 2.2
    5 -5 -6 1.1
    5 -5 -6 -0.6
    -5 -5 6 1.5
    5 -5 -6 0.1
    5 -5 -6 1.4
    -5 -5 6 1.2
    5 5 -6 0.9
    5 5 -6 -0.1
    -5 5 6 0.5
    4 -5 -6 10.7
    4 -5 -6 10.3
    4 -5 -6 12.4
    -4 -5 6 11.7
    -4 -5 6 13
    4 -5 -6 9.4
    4 -5 -6 9.2
    -4 -5 6 13
    -4 5 6 10.4
    4 5 -6 10.6
    4 5 -6 8.5
    -4 5 6 9.8
    4 5 -6 11.4
    3 -5 -6 33
    3 -5 -6 29.8
    -3 -5 6 22.6
    3 -5 -6 30.7
    3 -5 -6 27.6
    -3 -5 6 23.8
    -3 5 6 30.5
    -3 5 6 28.9
    3 5 -6 23.7
    3 5 -6 21.7
    -3 5 6 29.2
    2 -5 -6 13.5
    -2 -5 6 12.5
    2 -5 -6 8.9
    -2 -5 6 10.5
    2 -5 -6 11.7
    -2 5 6 12.1
    -2 5 6 12.6
    2 5 -6 12
    2 5 -6 12.1
    -2 5 6 11.4
    -2 5 6 11
    1 -5 -6 14.8
    1 -5 -6 13.5
    1 -5 -6 15
    1 -5 -6 14.5
    -1 5 6 14.6
    -1 5 6 14.3
    -1 5 6 14.4
    -1 5 6 14.1
    0 -5 6 77.69
    0 -5 -6 83.39
    0 -5 6 74.49
    0 -5 -6 84.89
    0 -5 6 76.69
    0 -5 -6 84.79
    0 -5 6 73.79
    0 5 6 78.79
    0 5 6 79.89
    0 5 6 80.19
    -1 -5 -6 13
    -1 -5 -6 13.6
    -1 -5 -6 14.1
    -1 -5 -6 13.5
    1 5 6 11.7
    1 5 6 12.8
    1 5 6 12.2
    1 5 6 13.3
    -2 -5 -6 41.4
    -2 -5 -6 42.1
    -2 -5 -6 40.2
    -2 -5 -6 40.4
    2 5 6 41.6
    2 5 6 41.2
    2 5 6 39.1
    2 5 6 41.2
    3 -5 6 1.3
    3 -5 6 1
    3 -5 6 1.4
    3 5 6 2.8
    3 5 6 1.8
    -3 5 -6 -0.6
    3 5 6 2.9
    4 -5 6 4.4
    4 -5 6 4.5
    -4 -5 -6 4.2
    4 -5 6 4
    4 5 6 4.3
    4 5 6 3.6
    4 5 6 3.7
    -5 -5 -6 19.1
    5 -5 6 15.3
    5 -5 6 13.9
    5 -5 6 13.6
    5 5 6 17.2
    5 5 6 15.5
    6 -5 6 6.8
    6 -5 6 6.9
    6 5 6 7
    6 5 6 9.2
    7 -5 6 2.5
    7 -5 6 5.1
    7 5 6 3.5
    7 5 6 1.6
    8 -6 -6 32.1
    -8 -6 6 32.9
    8 -6 -6 40.3
    8 -6 -6 35.8
    8 6 -6 33
    8 6 -6 33.4
    7 -6 -6 0.7
    7 -6 -6 0.1
    -7 -6 6 2.1
    7 -6 -6 1.3
    7 6 -6 2.1
    7 6 -6 1.9
    -6 -6 6 5.3
    -6 -6 6 2.9
    6 -6 -6 2.1
    6 -6 -6 3.1
    6 6 -6 2.5
    6 6 -6 2.6
    -6 6 6 2.9
    5 -6 -6 38.3
    5 -6 -6 39.4
    -5 -6 6 40
    5 -6 -6 42.2
    -5 -6 6 39.5
    5 -6 -6 38.4
    -5 6 6 36.7
    5 6 -6 40.8
    5 6 -6 39.7
    4 -6 -6 5.6
    -4 -6 6 5
    4 -6 -6 4.9
    4 -6 -6 4.3
    4 -6 -6 6.3
    -4 -6 6 5.1
    4 6 -6 6.3
    4 6 -6 5.5
    -4 6 6 5.8
    -4 6 6 4.9
    3 -6 -6 6.7
    3 -6 -6 6.7
    3 -6 -6 5.6
    3 -6 -6 6.9
    -3 6 6 7.4
    -3 6 6 8.8
    -3 6 6 8
    -2 -6 6 165.58
    2 -6 -6 166.18
    2 -6 -6 163.88
    2 -6 -6 157.38
    2 -6 -6 165.08
    -2 -6 6 169.68
    -2 6 6 157.48
    -2 6 6 159.08
    2 6 -6 171.58
    -2 6 6 162.48
    -2 6 6 157.18
    2 6 -6 164.28
    -1 -6 6 3.5
    1 -6 -6 4
    -1 -6 6 4.1
    -1 -6 6 3.1
    1 -6 -6 4.2
    -1 -6 6 4.5
    -1 -6 6 4.6
    1 -6 -6 6.2
    1 -6 -6 6
    -1 -6 6 4.4
    1 6 -6 4.2
    -1 6 6 4
    -1 6 6 4.9
    -1 6 6 4.5
    0 -6 6 130.39
    0 -6 -6 129.09
    0 -6 -6 133.29
    0 -6 6 135.89
    0 -6 6 137.09
    0 -6 6 134.49
    0 -6 -6 134.99
    0 6 6 132.29
    0 6 6 131.09
    0 6 -6 134.49
    0 6 6 129.89
    1 -6 6 33.8
    -1 -6 -6 27.6
    -1 -6 -6 29.2
    1 -6 6 34.6
    -1 -6 -6 28.5
    -1 -6 -6 28.8
    1 6 6 27.1
    1 6 6 27
    1 6 6 30.4
    1 6 6 27.3
    -2 -6 -6 52.79
    2 -6 6 64.09
    2 -6 6 61.99
    2 -6 6 63.69
    -2 -6 -6 51.99
    2 -6 6 63.99
    -2 -6 -6 50.19
    -2 -6 -6 52.89
    2 -6 6 62.59
    2 6 6 51.49
    2 6 6 51.19
    2 6 6 54.59
    -3 -6 -6 33.4
    3 -6 6 31.4
    3 -6 6 33.6
    3 -6 6 32.6
    3 6 6 34.2
    3 6 6 33.2
    4 -6 6 13.9
    -4 -6 -6 15.1
    4 -6 6 16.7
    4 -6 6 16.3
    4 6 6 12.4
    4 6 6 13.7
    4 6 6 14.9
    5 -6 6 138.69
    5 -6 6 148.59
    5 -6 6 163.78
    -5 -6 -6 137.49
    5 6 6 144.19
    5 6 6 148.89
    6 -6 6 4.7
    6 -6 6 4.3
    6 6 6 7.2
    6 6 6 6.1
    7 -6 6 2.1
    7 -6 6 6.5
    7 6 6 6.3
    7 6 6 4.6
    8 -7 -6 2
    8 -7 -6 3.6
    8 -7 -6 3.9
    -8 -7 6 3.3
    8 7 -6 8.1
    7 -7 -6 0.2
    7 -7 -6 3.2
    -7 -7 6 -1.2
    7 -7 -6 1.5
    7 7 -6 1.9
    7 7 -6 0.2
    6 -7 -6 7
    -6 -7 6 5.1
    6 -7 -6 8.3
    -6 -7 6 3.6
    6 7 -6 4.8
    -6 7 6 6.2
    6 7 -6 5.5
    -5 -7 6 8.8
    5 -7 -6 7.1
    5 -7 -6 5
    5 -7 -6 6.9
    -5 -7 6 7.7
    -5 7 6 5.9
    5 7 -6 9.4
    5 7 -6 6.5
    -4 -7 6 6.6
    4 -7 -6 7.9
    4 -7 -6 9.7
    -4 -7 6 8.9
    4 -7 -6 9.3
    4 -7 -6 8.3
    -4 7 6 8.5
    4 7 -6 7.2
    4 7 -6 7.8
    -4 7 6 8.4
    3 -7 -6 389.66
    -3 -7 6 369.16
    3 -7 -6 388.26
    3 -7 -6 414.26
    3 -7 -6 400.26
    -3 -7 6 365.86
    -3 -7 6 384.06
    3 7 -6 381.76
    3 7 -6 376.96
    -3 7 6 371.86
    -3 7 6 402.16
    3 7 -6 389.46
    -3 7 6 396.76
    -2 -7 6 2.9
    -2 -7 6 2.4
    2 -7 -6 3.3
    2 -7 -6 3
    2 -7 -6 2.2
    2 -7 -6 2.6
    -2 -7 6 3.7
    -2 7 6 1.9
    2 7 -6 3.7
    -2 7 6 3.2
    -2 7 6 2.8
    -2 7 6 2.9
    1 -7 -6 187.08
    1 -7 -6 188.58
    -1 -7 6 183.88
    -1 -7 6 187.08
    -1 -7 6 171.68
    -1 -7 6 185.98
    1 -7 -6 188.78
    -1 -7 6 190.08
    -1 -7 6 174.18
    1 -7 -6 172.38
    1 7 -6 183.18
    -1 7 6 190.08
    -1 7 6 187.78
    -1 7 6 193.38
    -1 7 6 183.78
    0 -7 6 18
    0 -7 -6 15.5
    0 -7 6 19.8
    0 -7 -6 14.8
    0 -7 6 18.4
    0 -7 -6 17.3
    0 -7 6 18.7
    0 -7 6 19.8
    0 -7 6 18.5
    0 7 -6 19.6
    0 7 6 14.8
    0 7 6 15.5
    0 7 6 16.5
    -1 -7 -6 2.9
    -1 -7 -6 3.6
    1 -7 6 2.7
    1 -7 6 2.4
    -1 -7 -6 2.6
    1 -7 6 2.8
    -1 -7 -6 2.2
    1 7 6 2.6
    1 7 6 2.7
    1 7 6 3.3
    1 7 6 2.8
    -2 -7 -6 35.5
    2 -7 6 34.1
    -2 -7 -6 37.5
    2 -7 6 33.6
    -2 -7 -6 38.1
    2 -7 6 32.4
    2 7 6 39.3
    2 7 6 39
    2 7 6 37.4
    2 7 6 39.2
    3 -7 6 4.1
    3 -7 6 6.7
    3 -7 6 6.3
    3 -7 6 5.3
    3 -7 6 7.1
    -3 -7 -6 4.9
    3 7 6 6.9
    3 7 6 5.9
    3 7 6 8
    -4 -7 -6 13.3
    4 7 6 11.1
    4 7 6 11.1
    5 -7 6 17
    5 -7 6 20.5
    5 -7 6 20.1
    5 7 6 20
    5 7 6 20.7
    6 -7 6 0.4
    6 -7 6 1.5
    6 7 6 2.5
    6 7 6 2.4
    7 -7 6 39.8
    7 -7 6 32.5
    7 7 6 33.8
    7 7 6 33.5
    8 -8 -6 -3
    -8 -8 6 1.3
    8 -8 -6 1.2
    8 -8 -6 0.8
    8 8 -6 0.7
    -7 -8 6 7.3
    7 8 -6 8.5
    7 8 -6 5.6
    -6 -8 6 9.9
    6 8 -6 4.8
    6 8 -6 5.7
    5 -8 -6 26
    -5 -8 6 26.6
    5 -8 -6 26.6
    -5 -8 6 28.5
    5 -8 -6 29.3
    5 8 -6 28
    5 8 -6 29.2
    4 -8 -6 4.9
    -4 -8 6 7.7
    -4 -8 6 5.6
    4 -8 -6 7
    4 -8 -6 5
    4 8 -6 9.1
    -4 8 6 5.3
    4 8 -6 7.1
    -3 -8 6 79.19
    -3 -8 6 80.29
    3 -8 -6 78.79
    3 -8 -6 75.69
    -3 -8 6 79.59
    3 -8 -6 72.89
    -3 8 6 78.69
    3 8 -6 86.59
    3 8 -6 77.69
    3 8 -6 69.89
    -2 -8 6 154.68
    -2 -8 6 161.18
    -2 -8 6 161.08
    2 -8 -6 159.58
    2 -8 -6 164.48
    2 -8 -6 150.08
    -2 -8 6 152.28
    -2 -8 6 159.78
    2 -8 -6 162.78
    -2 8 6 162.78
    2 8 -6 158.78
    -2 8 6 158.98
    -2 8 6 158.28
    1 -8 -6 91.89
    1 -8 -6 90.39
    -1 -8 6 96.79
    -1 -8 6 93.19
    -1 -8 6 96.19
    1 -8 -6 90.59
    1 -8 -6 96.19
    -1 -8 6 92.29
    -1 -8 6 90.39
    -1 -8 6 92.59
    1 8 -6 96.79
    -1 8 6 95.99
    -1 8 6 93.89
    -1 8 6 97.99
    0 -8 6 14.4
    0 -8 6 12.1
    0 -8 6 12
    0 -8 6 12.8
    0 -8 -6 17.1
    0 -8 6 11.9
    0 -8 6 13.6
    0 8 6 17.7
    0 8 6 16.4
    0 8 6 17.1
    0 8 -6 13.8
    -1 -8 -6 9.1
    -1 -8 -6 6.8
    -1 -8 -6 6.8
    -1 -8 -6 7.6
    1 8 6 8.8
    1 8 6 9.1
    1 8 6 9.1
    1 8 6 7.9
    2 -8 6 48.6
    -2 -8 -6 38.2
    -2 -8 -6 38.1
    2 -8 6 47.7
    2 -8 6 49.6
    2 -8 6 46.5
    2 8 6 37.5
    2 8 6 39
    2 8 6 38
    2 8 6 41.4
    -3 -8 -6 64.09
    3 -8 6 70.09
    3 -8 6 72.49
    3 -8 6 73.09
    3 8 6 67.89
    3 8 6 64.59
    3 8 6 67.69
    -4 -8 -6 31.6
    4 -8 6 26.4
    4 -8 6 25.8
    4 -8 6 27.9
    4 -8 6 25.6
    4 8 6 28.1
    4 8 6 28.3
    5 -8 6 37.1
    5 -8 6 40
    5 8 6 32.1
    6 -8 6 -1.9
    6 -8 6 1.6
    6 8 6 0.5
    6 8 6 1
    7 -8 6 0.9
    7 -8 6 1.8
    7 8 6 -1.1
    7 8 6 -2.6
    8 -9 -6 0.4
    -8 -9 6 -0.7
    8 -9 -6 -0.5
    8 -9 -6 -1.1
    8 9 -6 -0.5
    7 -9 -6 12.4
    7 -9 -6 14.4
    -7 -9 6 15.1
    7 -9 -6 14.2
    7 9 -6 13.8
    7 9 -6 15.7
    6 -9 -6 3.1
    -6 -9 6 1.6
    6 -9 -6 3.6
    6 9 -6 2.7
    6 9 -6 1.9
    5 -9 -6 2.5
    -5 -9 6 7.4
    5 -9 -6 3.4
    -5 -9 6 5.3
    5 -9 -6 5
    5 9 -6 5
    -5 9 6 3.9
    4 -9 -6 1.5
    -4 -9 6 4.4
    -4 -9 6 4.1
    4 -9 -6 1.7
    -4 9 6 1.6
    4 9 -6 3.5
    4 9 -6 4.6
    -4 9 6 2
    3 -9 -6 19.7
    3 -9 -6 20.6
    -3 -9 6 21
    -3 -9 6 20.9
    3 9 -6 21.6
    -3 9 6 19.1
    -3 9 6 20.9
    3 9 -6 20.9
    2 -9 -6 25.6
    2 -9 -6 23.4
    2 -9 -6 23.4
    -2 9 6 24.1
    -2 9 6 25.3
    -2 9 6 23.2
    1 -9 -6 5.7
    -1 -9 6 3.7
    -1 -9 6 4
    1 -9 -6 5.4
    -1 -9 6 3.6
    -1 -9 6 3.6
    -1 -9 6 4.8
    1 -9 -6 7.1
    1 9 -6 3.9
    -1 9 6 6.8
    -1 9 6 6.6
    0 -9 -6 2.4
    0 -9 6 5.4
    0 -9 6 5
    0 -9 -6 3.4
    0 -9 6 5
    0 -9 6 6.5
    0 -9 6 6.2
    0 -9 6 6.2
    0 9 6 3.7
    0 9 6 3.3
    0 9 6 2.3
    1 -9 6 93.09
    -1 -9 -6 84.49
    1 -9 6 93.59
    1 -9 6 92.89
    1 -9 6 89.19
    1 -9 6 92.39
    -1 -9 -6 83.59
    1 9 6 88.29
    1 9 6 85.49
    1 9 6 83.29
    1 9 6 87.09
    2 -9 6 10.3
    2 -9 6 11.4
    2 -9 6 8.9
    2 -9 6 10.2
    2 -9 6 9.5
    2 -9 6 11.2
    3 -9 6 9.9
    3 -9 6 12.1
    3 -9 6 11.8
    -3 -9 -6 12.2
    -3 -9 -6 12.3
    3 -9 6 11.3
    3 -9 6 12.7
    3 9 6 8.5
    3 9 6 10.1
    3 9 6 14.1
    4 -9 6 18.8
    4 -9 6 17.6
    4 -9 6 15.5
    4 -9 6 17
    4 -9 6 17.9
    4 9 6 19.1
    4 9 6 22.5
    5 -9 6 2.2
    5 -9 6 1
    5 9 6 2.9
    5 9 6 3.5
    6 -9 6 6.9
    6 -9 6 7.4
    6 9 6 12
    6 9 6 11.7
    7 -9 6 13.8
    7 -9 6 14.7
    7 9 6 15.8
    7 9 6 14.8
    8 -10 -6 7.9
    -8 -10 6 4.4
    7 -10 -6 2.3
    -7 -10 6 1.1
    7 -10 -6 1.1
    7 -10 -6 2.6
    7 10 -6 4
    6 -10 -6 29.1
    6 -10 -6 30.9
    -6 -10 6 25.5
    6 10 -6 30.8
    6 10 -6 30.9
    5 -10 -6 26.6
    5 -10 -6 20.6
    -5 -10 6 21.6
    -5 -10 6 22.3
    -5 10 6 20.9
    5 10 -6 20.2
    5 10 -6 19.7
    -4 -10 6 59.49
    4 -10 -6 48.9
    -4 -10 6 52.69
    4 -10 -6 54.69
    4 10 -6 58.49
    -4 10 6 50.39
    -4 10 6 45.2
    4 10 -6 59.19
    -3 -10 6 5.6
    -3 -10 6 4.5
    3 -10 -6 8.9
    3 -10 -6 6.9
    3 10 -6 4.3
    3 10 -6 4.7
    -3 10 6 8.6
    -2 -10 6 98.29
    -2 -10 6 101.09
    2 -10 -6 102.39
    -2 -10 6 106.39
    2 -10 -6 97.59
    -2 -10 6 100.69
    -2 10 6 97.19
    -2 10 6 104.89
    -2 10 6 104.79
    2 10 -6 98.79
    -1 -10 6 101.19
    -1 -10 6 102.99
    -1 -10 6 100.69
    -1 -10 6 101.09
    -1 -10 6 100.89
    1 -10 -6 84.59
    1 -10 -6 87.19
    -1 10 6 87.89
    -1 10 6 91.19
    -1 10 6 88.49
    1 10 -6 99.89
    0 -10 6 13.3
    0 -10 6 12.5
    0 -10 6 13.5
    0 -10 6 12.7
    0 -10 6 12.7
    0 -10 -6 9
    0 -10 6 13.4
    0 10 6 8.9
    1 -10 6 49.9
    1 -10 6 50.89
    -1 -10 -6 50.59
    1 -10 6 47.5
    1 -10 6 49.3
    1 -10 6 51.69
    -1 -10 -6 55.49
    1 -10 6 50.49
    1 10 6 55.99
    1 10 6 55.79
    2 -10 6 32.5
    2 -10 6 30.8
    2 -10 6 33.6
    -2 -10 -6 29.6
    2 -10 6 33.8
    2 -10 6 34.5
    2 -10 6 34.4
    2 10 6 30.6
    2 10 6 30.4
    2 10 6 28.6
    3 -10 6 18.6
    3 -10 6 17
    3 -10 6 17.9
    3 -10 6 17
    3 -10 6 17.6
    -3 -10 -6 17
    3 10 6 16.6
    3 10 6 17
    3 10 6 15.4
    4 -10 6 3
    4 -10 6 5
    4 -10 6 4.4
    4 -10 6 6.5
    4 10 6 7.4
    4 10 6 6.8
    4 10 6 5.9
    5 -10 6 23.1
    5 -10 6 20.4
    5 10 6 23.8
    5 10 6 25.7
    6 -10 6 4
    6 -10 6 4.5
    6 10 6 4.1
    6 10 6 2.2
    7 -11 -6 -1.1
    -7 -11 6 2.9
    7 -11 -6 0.3
    7 11 -6 -1.2
    6 -11 -6 3.6
    -6 -11 6 4.6
    6 -11 -6 1.8
    6 11 -6 4.2
    6 11 -6 4.1
    -5 -11 6 12.6
    5 -11 -6 7.8
    5 11 -6 11.6
    5 11 -6 12.3
    4 -11 -6 -0.1
    -4 -11 6 0.8
    4 -11 -6 -0.2
    4 11 -6 0.7
    -4 11 6 1.5
    4 11 -6 1.4
    -4 11 6 1.1
    3 -11 -6 10.9
    -3 -11 6 14.4
    3 -11 -6 13.1
    -3 -11 6 16.8
    3 11 -6 13.4
    3 11 -6 13
    -3 11 6 10.7
    -2 -11 6 20.6
    2 -11 -6 13.5
    -2 -11 6 18.3
    -2 -11 6 17.2
    -2 -11 6 20.1
    2 -11 -6 18.6
    -2 11 6 15.6
    -2 11 6 17.8
    2 11 -6 20.1
    -2 11 6 18.2
    1 -11 -6 95.39
    -1 -11 6 83.09
    -1 -11 6 86.89
    1 -11 -6 89.39
    -1 -11 6 88.89
    -1 -11 6 86.49
    -1 -11 6 85.09
    -1 11 6 86.89
    1 11 -6 87.99
    -1 11 6 91.39
    -1 11 6 87.59
    0 -11 6 24.5
    0 -11 6 26.6
    0 -11 6 23.4
    0 -11 -6 23.9
    0 -11 6 25.7
    0 -11 6 22.6
    0 11 6 22.4
    0 11 6 23.6
    0 11 6 25.5
    1 -11 6 6.9
    1 -11 6 8.5
    1 -11 6 9
    1 -11 6 7.3
    -1 -11 -6 6.8
    1 -11 6 10.7
    1 11 6 6.5
    1 11 6 6.9
    1 11 6 5.4
    2 -11 6 3.2
    2 -11 6 4.4
    2 -11 6 3.6
    2 -11 6 5
    2 -11 6 3.7
    -2 -11 -6 2
    2 11 6 3.2
    2 11 6 2.8
    3 -11 6 25.4
    3 -11 6 25
    3 -11 6 23.2
    3 -11 6 23.7
    -3 -11 -6 24.2
    3 -11 6 25.6
    3 11 6 26.6
    3 11 6 27.3
    4 -11 6 25.2
    4 -11 6 22.9
    4 -11 6 24.8
    4 -11 6 22
    4 11 6 18.4
    4 11 6 19.6
    5 -11 6 8.1
    5 -11 6 7.3
    5 11 6 8.9
    5 11 6 11.2
    6 -11 6 6.4
    6 -11 6 2.7
    6 11 6 5.5
    6 11 6 6.7
    -7 -12 6 -0.9
    7 -12 -6 -0.6
    7 -12 -6 -3.7
    7 12 -6 2.2
    6 -12 -6 -0.3
    6 -12 -6 2.7
    -6 -12 6 0.5
    6 12 -6 1.6
    6 12 -6 0.1
    5 -12 -6 0.5
    -5 -12 6 2.1
    5 -12 -6 1.3
    5 12 -6 2.7
    5 12 -6 1.6
    -4 -12 6 0.5
    4 -12 -6 1.8
    -4 -12 6 1.7
    4 -12 -6 4
    4 12 -6 1.5
    4 12 -6 1
    3 -12 -6 39.3
    3 -12 -6 34.9
    -3 -12 6 40.7
    -3 -12 6 36.5
    -3 12 6 31.5
    3 12 -6 38.8
    3 12 -6 40.8
    -3 12 6 37.9
    -2 -12 6 9.5
    -2 -12 6 9.1
    -2 -12 6 8.9
    2 -12 -6 8.9
    2 -12 -6 7.1
    -2 -12 6 9.7
    -2 12 6 8.8
    -2 12 6 8.9
    -2 12 6 9
    2 12 -6 8.9
    -1 -12 6 2.7
    -1 -12 6 4.1
    1 -12 -6 3.5
    -1 -12 6 2.9
    1 -12 -6 4.7
    -1 -12 6 4
    -1 12 6 3.6
    -1 12 6 4.6
    -1 12 6 4.7
    0 -12 6 7.4
    0 -12 6 7
    0 -12 -6 9.4
    0 -12 6 8.9
    0 -12 6 8.8
    0 -12 6 7.2
    0 12 6 10.8
    0 12 6 8.8
    0 12 6 11.6
    1 -12 6 4.4
    1 -12 6 4.7
    1 -12 6 4.6
    1 -12 6 4.2
    -1 -12 -6 2.9
    1 -12 6 3.5
    1 12 6 3.7
    1 12 6 3.9
    1 12 6 5
    2 -12 6 -0.4
    2 -12 6 1
    2 -12 6 -0.3
    -2 -12 -6 1.4
    2 -12 6 -0.3
    2 12 6 2.1
    2 12 6 2
    2 12 6 2.5
    3 -12 6 0.4
    3 -12 6 2.2
    -3 -12 -6 4.8
    3 -12 6 2
    3 -12 6 1
    3 12 6 3.9
    3 12 6 4.8
    -4 -12 -6 37.3
    4 -12 6 36.2
    4 -12 6 30.8
    4 -12 6 33.7
    4 -12 6 35.3
    4 12 6 36.3
    4 12 6 33.7
    5 -12 6 10.1
    5 -12 6 9.7
    5 12 6 16
    5 12 6 12.1
    6 -12 6 2.1
    6 -12 6 2.9
    6 12 6 2
    6 12 6 2.3
    7 -13 -6 25.6
    7 -13 -6 30.5
    -7 -13 6 20.6
    6 -13 -6 9.8
    -6 -13 6 6.6
    6 -13 -6 5.8
    6 13 -6 4.1
    5 -13 -6 11.7
    5 -13 -6 13.4
    -5 -13 6 12.9
    5 13 -6 14.5
    5 13 -6 13.3
    -4 -13 6 5.2
    4 -13 -6 3.2
    -4 13 6 3.3
    4 13 -6 6.9
    4 13 -6 4.7
    3 -13 -6 0
    3 -13 -6 1.6
    -3 -13 6 2.7
    -3 -13 6 3
    -3 13 6 0.5
    3 13 -6 3.7
    -2 -13 6 19.6
    -2 -13 6 22.9
    -2 -13 6 23.5
    2 -13 -6 23.6
    2 -13 -6 24.4
    -2 -13 6 22.4
    -2 13 6 24.5
    -2 13 6 24.8
    2 13 -6 23.6
    -2 13 6 22.8
    -1 -13 6 20.1
    -1 -13 6 17.8
    1 -13 -6 19.9
    -1 -13 6 19.1
    -1 -13 6 20.3
    -1 13 6 25.5
    -1 13 6 20.2
    0 -13 6 17
    0 -13 6 17.4
    0 -13 -6 13.1
    0 -13 6 13.6
    0 13 6 12
    0 13 6 13.9
    0 13 6 14.7
    1 -13 6 0.3
    1 -13 6 -0.5
    1 -13 6 0
    -1 -13 -6 0.2
    1 13 6 0.1
    1 13 6 1.5
    1 13 6 1.6
    2 -13 6 9.4
    -2 -13 -6 12.9
    2 -13 6 7
    2 -13 6 11.1
    2 -13 6 11.3
    2 13 6 10.1
    2 13 6 11.2
    2 13 6 13.5
    3 -13 6 3.2
    3 -13 6 1
    3 -13 6 3.4
    3 -13 6 2.9
    3 13 6 4.1
    3 13 6 4.1
    4 -13 6 1.6
    4 -13 6 1.9
    -4 -13 -6 4
    4 -13 6 0.1
    4 -13 6 1
    4 13 6 2.2
    4 13 6 4
    5 -13 6 2.8
    5 -13 6 0.6
    -5 -13 -6 2.9
    5 13 6 -0.7
    5 13 6 2.1
    6 -14 -6 17
    -6 -14 6 14.3
    6 -14 -6 17.2
    6 14 -6 20.9
    -5 -14 6 -0.6
    5 -14 -6 -0.6
    5 -14 -6 3.5
    5 14 -6 1.5
    5 14 -6 1.1
    4 -14 -6 3.6
    -4 -14 6 0.4
    -4 14 6 -0.3
    4 14 -6 1.7
    4 14 -6 3
    -3 -14 6 3.1
    3 -14 -6 2.1
    -3 14 6 2.4
    3 14 -6 2.7
    3 14 -6 2.4
    -2 -14 6 6.7
    -2 -14 6 8.4
    2 -14 -6 6.3
    2 -14 -6 5.9
    -2 -14 6 6.6
    -2 14 6 6.9
    -2 14 6 7.3
    2 14 -6 8.1
    -1 -14 6 39.8
    1 -14 -6 39.7
    -1 -14 6 39
    -1 -14 6 34.9
    -1 14 6 41.3
    -1 14 6 37.3
    0 -14 6 2
    0 -14 6 2.6
    0 14 6 0.6
    0 14 6 1.3
    0 14 6 0
    1 -14 6 8
    1 -14 6 10.9
    -1 -14 -6 7.4
    1 -14 6 9.8
    1 14 6 12
    2 -14 6 1.4
    2 -14 6 0
    2 -14 6 0
    -2 -14 -6 -0.1
    2 14 6 0.8
    2 14 6 2.4
    3 -14 6 3.7
    3 -14 6 4.2
    3 -14 6 3.7
    -3 -14 -6 4
    3 -14 6 3.5
    3 14 6 2.7
    3 14 6 4.4
    4 -14 6 2.7
    -4 -14 -6 4.1
    4 -14 6 2.6
    4 -14 6 2.9
    4 14 6 4.3
    4 14 6 4.4
    -5 -14 -6 1
    5 -14 6 -2
    5 -14 6 2.2
    5 14 6 1.8
    5 14 6 -2.1
    -6 -15 6 1.4
    6 -15 -6 -0.1
    6 -15 -6 -1.9
    6 15 -6 0.6
    -5 -15 6 -1.2
    5 -15 -6 1.3
    5 -15 -6 1.6
    5 15 -6 -1.1
    -4 -15 6 7.5
    4 -15 -6 7.5
    4 15 -6 7.4
    4 15 -6 5.9
    -4 15 6 8.4
    3 -15 -6 12.4
    -3 -15 6 12.2
    -3 15 6 14.5
    3 15 -6 11.2
    -2 -15 6 5.3
    2 -15 -6 4.9
    -2 -15 6 6.5
    -2 15 6 5.2
    1 -15 -6 3.3
    -1 -15 6 2.9
    -1 15 6 3.4
    -1 15 6 3.1
    0 -15 6 1.4
    0 -15 -6 1.6
    0 -15 6 1.3
    0 15 6 0.3
    0 15 6 1.3
    1 -15 6 13
    1 -15 6 12.3
    1 -15 6 13.1
    -1 -15 -6 14.6
    1 15 6 16.9
    1 15 6 17
    2 -15 6 2.4
    2 -15 6 4.6
    -2 -15 -6 3
    2 -15 6 3.5
    2 15 6 4.5
    2 15 6 1.7
    -3 -15 -6 7.1
    3 -15 6 6.8
    3 -15 6 4.6
    3 -15 6 5.6
    3 15 6 6.8
    3 15 6 6.8
    -4 -15 -6 2.6
    4 -15 6 6.7
    4 -15 6 5.2
    4 15 6 4.8
    4 15 6 5.5
    5 -15 6 16.1
    -5 -15 -6 13.6
    5 -15 6 12.7
    5 15 6 18.3
    5 15 6 14.8
    5 -16 -6 5.5
    -5 -16 6 8.1
    5 -16 -6 9.4
    5 16 -6 11.7
    4 -16 -6 0
    -4 -16 6 0.8
    4 16 -6 3.1
    4 16 -6 1.9
    -4 16 6 1.9
    -3 -16 6 29.8
    3 -16 -6 31
    -3 16 6 32
    -2 -16 6 12.5
    2 -16 -6 13.5
    -2 -16 6 15.2
    -2 16 6 19
    -1 -16 6 6.1
    1 -16 -6 6.8
    -1 16 6 6.5
    -1 16 6 5.4
    0 -16 6 3.7
    0 -16 -6 0.7
    0 -16 6 2.8
    0 -16 6 3.7
    0 16 6 -0.6
    0 16 6 -0.3
    1 -16 6 -1.8
    -1 -16 -6 0.8
    1 -16 6 2
    1 -16 6 1.1
    1 16 6 -1.1
    1 16 6 0.4
    -2 -16 -6 10.1
    2 -16 6 13.6
    2 -16 6 12
    2 -16 6 12.4
    2 16 6 9.2
    2 16 6 9.2
    3 -16 6 13.6
    -3 -16 -6 11.5
    3 -16 6 15.3
    3 -16 6 13.2
    3 16 6 11
    3 16 6 12.2
    -4 -16 -6 5.8
    4 -16 6 6.2
    4 -16 6 0.8
    4 16 6 0.6
    4 16 6 4.4
    5 -17 -6 2
    5 17 -6 -1.3
    4 -17 -6 2
    -4 -17 6 0.6
    -4 17 6 -0.3
    3 -17 -6 3.8
    -3 -17 6 3.5
    -3 17 6 5.3
    2 -17 -6 -1.1
    -2 -17 6 0.3
    -2 -17 6 0.3
    -2 17 6 3.4
    1 -17 -6 20.1
    -1 -17 6 15.8
    -1 17 6 14.7
    -1 17 6 19.4
    0 -17 -6 5.7
    0 -17 6 5.6
    0 -17 6 6.5
    0 -17 6 2.7
    0 17 6 4.9
    0 17 6 5.1
    1 -17 6 0.2
    1 -17 6 2.5
    1 -17 6 -0.7
    -1 -17 -6 2.5
    1 17 6 -0.3
    1 17 6 0.2
    2 -17 6 2.8
    2 -17 6 1.9
    2 -17 6 2.5
    -2 -17 -6 4.2
    2 17 6 3.2
    2 17 6 1.6
    -3 -17 -6 4.1
    3 -17 6 1.1
    3 -17 6 -0.7
    3 -17 6 3.4
    3 17 6 3.4
    3 17 6 3.4
    4 -18 -6 4.9
    -4 -18 6 -0.5
    -4 18 6 -1.7
    3 -18 -6 -1.2
    -3 -18 6 -0.1
    -3 18 6 -2.6
    -2 -18 6 2.3
    2 -18 -6 1.6
    -2 18 6 0.7
    1 -18 -6 2.1
    -1 -18 6 5.7
    -1 18 6 3.8
    -1 18 6 5.6
    0 -18 -6 7.9
    0 -18 6 8.2
    0 -18 6 10.4
    0 -18 6 10.1
    0 18 6 9.1
    0 18 6 5.8
    1 -18 6 0.9
    1 -18 6 -1.3
    -1 -18 -6 -1.6
    1 -18 6 3
    1 18 6 1.4
    1 18 6 0
    -2 -18 -6 7.1
    2 -18 6 5.7
    2 -18 6 6.1
    2 -18 6 5.5
    2 18 6 7.9
    2 18 6 6
    3 -18 6 5.8
    -3 -18 -6 4.7
    3 -18 6 11.1
    3 18 6 13.4
    3 18 6 6.5
    -3 -19 6 5.2
    -3 19 6 1.2
    2 -19 -6 13.4
    -2 19 6 17.7
    -1 -19 6 1
    1 -19 -6 1.7
    -1 -19 6 0.7
    -1 19 6 1.2
    -1 19 6 5.1
    0 -19 6 10
    0 -19 6 11.4
    0 -19 -6 11.6
    0 -19 6 11.3
    0 19 6 6.9
    0 19 6 7
    1 -19 6 5
    1 -19 6 1.9
    1 -19 6 5.7
    -1 -19 -6 6.2
    1 19 6 5.6
    1 19 6 3.5
    2 19 6 1.5
    9 0 -7 -3.7
    8 0 -7 -2.4
    8 0 -7 0.6
    -7 0 7 1.1
    7 0 -7 0.2
    7 0 -7 -0.2
    7 0 -7 -0.3
    6 0 -7 -0.3
    6 0 -7 0.6
    6 0 -7 0.1
    -6 0 7 -0.6
    6 0 -7 -0.7
    5 0 -7 1.2
    5 0 -7 1.1
    5 0 -7 1.6
    5 0 -7 0.7
    5 0 -7 1.8
    -5 0 7 1.1
    5 0 -7 1.8
    4 0 -7 0.3
    4 0 -7 0.8
    4 0 -7 0.3
    4 0 -7 0.4
    -4 0 7 -0.4
    -4 0 7 0.4
    3 0 -7 0.4
    3 0 -7 -0.7
    3 0 -7 0.2
    -3 0 7 -0.1
    3 0 -7 0.1
    3 0 -7 0.4
    -3 0 7 0.5
    -3 0 7 -0.7
    2 0 -7 1.7
    2 0 -7 1.7
    2 0 -7 1.6
    -2 0 7 1.7
    -2 0 7 2.2
    -2 0 7 2.6
    1 0 -7 2.3
    -1 0 7 2.2
    1 0 -7 3.1
    1 0 -7 2.7
    -1 0 7 2.1
    -1 0 7 2.9
    -1 0 7 3.7
    1 0 -7 3
    0 0 7 6.6
    0 0 7 6.2
    0 0 -7 5.8
    0 0 -7 7.5
    0 0 7 7.7
    0 0 7 6.6
    0 0 -7 6.9
    1 0 7 0.3
    1 0 7 -0.3
    1 0 7 0
    -1 0 -7 0
    -1 0 -7 0.1
    2 0 7 0.2
    -2 0 -7 -0.1
    -2 0 -7 0.6
    2 0 7 0.7
    2 0 7 1.2
    3 0 7 -0.1
    3 0 7 0.4
    3 0 7 -0.4
    -3 0 -7 0.7
    4 0 7 3.8
    4 0 7 3.2
    4 0 7 3.4
    5 0 7 2.3
    5 0 7 2.8
    6 0 7 -2.1
    6 0 7 1.4
    7 0 7 -0.9
    7 0 7 0.5
    9 -1 -7 0.6
    9 1 -7 0.1
    -8 -1 7 14.3
    8 -1 -7 24.2
    8 1 -7 14.7
    8 1 -7 21.1
    7 -1 -7 6
    7 -1 -7 3.4
    -7 -1 7 4
    7 -1 -7 2.2
    7 1 -7 3.3
    -7 1 7 4
    7 1 -7 1.9
    7 1 -7 4.3
    6 -1 -7 56.49
    6 -1 -7 58.49
    6 -1 -7 60.69
    6 -1 -7 56.99
    6 -1 -7 53.59
    6 1 -7 54.39
    6 1 -7 53.49
    5 -1 -7 70.99
    5 -1 -7 76.99
    5 -1 -7 73.89
    5 -1 -7 73.69
    5 -1 -7 72.69
    -5 -1 7 62.89
    5 1 -7 63.19
    -5 1 7 71.39
    5 1 -7 62.29
    5 1 -7 60.49
    5 1 -7 63.99
    4 -1 -7 38.1
    -4 -1 7 36.8
    4 -1 -7 35.2
    4 -1 -7 36
    4 -1 -7 39.2
    -4 -1 7 37.9
    4 -1 -7 37.5
    4 1 -7 38.8
    -4 1 7 34
    4 1 -7 37.7
    -4 1 7 36.8
    -4 1 7 36.6
    4 1 -7 38.8
    4 1 -7 40.2
    4 1 -7 40.2
    3 -1 -7 95.89
    -3 -1 7 90.49
    -3 -1 7 90.39
    3 -1 -7 102.89
    -3 -1 7 90.29
    3 -1 -7 103.49
    3 -1 -7 106.19
    3 -1 -7 94.39
    3 1 -7 89.79
    -3 1 7 100.89
    -3 1 7 97.09
    -3 1 7 97.29
    3 1 -7 90.09
    3 1 -7 89.89
    2 -1 -7 32.5
    -2 -1 7 33.1
    -2 -1 7 36.1
    2 -1 -7 32.2
    2 -1 -7 33
    2 -1 -7 33.8
    -2 -1 7 35.8
    -2 1 7 33.5
    -2 1 7 33.1
    2 1 -7 35.5
    -2 1 7 32.6
    2 1 -7 36.2
    2 1 -7 34.7
    -1 -1 7 193.58
    1 -1 -7 220.08
    -1 -1 7 198.08
    -1 -1 7 180.98
    1 -1 -7 215.38
    1 -1 -7 209.38
    1 -1 -7 217.88
    1 1 -7 196.08
    1 1 -7 197.08
    -1 1 7 206.88
    1 1 -7 196.98
    -1 1 7 207.78
    -1 1 7 207.88
    -1 1 7 223.78
    0 -1 7 378.56
    0 -1 7 375.36
    0 -1 -7 370.06
    0 -1 -7 374.96
    0 -1 -7 337.17
    0 -1 7 387.36
    0 -1 7 374.06
    0 1 7 383.76
    0 1 7 363.16
    0 1 7 371.66
    0 1 7 366.46
    0 1 -7 385.16
    0 1 -7 380.56
    1 -1 7 4.4
    1 -1 7 4.5
    -1 -1 -7 3
    1 -1 7 3.9
    -1 -1 -7 4.4
    -1 -1 -7 5.1
    1 1 7 4
    -1 1 -7 3.9
    1 1 7 4.2
    -1 1 -7 4.2
    1 1 7 4.6
    2 -1 7 161.88
    2 -1 7 158.98
    -2 -1 -7 154.88
    -2 -1 -7 153.28
    2 -1 7 152.68
    2 1 7 146.79
    2 1 7 143.39
    -2 1 -7 164.68
    2 1 7 141.19
    -2 1 -7 159.88
    3 -1 7 3.3
    3 -1 7 2.7
    -3 -1 -7 2.8
    3 -1 7 3
    3 1 7 2.7
    3 1 7 3.6
    -3 1 -7 3.3
    3 1 7 3.9
    4 -1 7 68.89
    4 -1 7 66.39
    4 1 7 65.49
    4 1 7 64.29
    4 1 7 62.69
    5 -1 7 45.4
    5 -1 7 44.7
    5 -1 7 43.8
    5 1 7 40.7
    5 1 7 44.9
    5 1 7 41.1
    6 -1 7 0.8
    6 -1 7 0.4
    6 1 7 1.6
    6 1 7 0.6
    7 -1 7 8.9
    7 -1 7 14.9
    7 1 7 11.8
    7 1 7 9.8
    9 -2 -7 2
    9 2 -7 -1.1
    8 -2 -7 1.5
    8 -2 -7 2.9
    -8 -2 7 2.2
    8 2 -7 2.3
    8 2 -7 4.6
    7 -2 -7 4.6
    -7 -2 7 5.8
    7 -2 -7 4.5
    7 -2 -7 4.9
    7 2 -7 5.4
    -7 2 7 3.9
    7 2 -7 3.9
    6 -2 -7 4.2
    -6 -2 7 1.8
    6 -2 -7 2
    6 -2 -7 3.6
    6 -2 -7 3.2
    6 -2 -7 4.1
    6 -2 -7 3.6
    -6 2 7 2.6
    6 2 -7 2.2
    5 -2 -7 122.29
    5 -2 -7 122.89
    -5 -2 7 123.49
    5 -2 -7 120.29
    5 -2 -7 120.69
    5 -2 -7 112.89
    5 2 -7 122.39
    -5 2 7 123.39
    5 2 -7 122.59
    4 -2 -7 8.9
    4 -2 -7 10.5
    4 -2 -7 9.7
    4 -2 -7 9.2
    4 -2 -7 9.2
    -4 -2 7 8.2
    -4 -2 7 10.1
    4 2 -7 10.2
    4 2 -7 8.5
    4 2 -7 10.4
    -4 2 7 8.7
    -4 2 7 7.4
    -4 2 7 7.9
    3 -2 -7 109.59
    -3 -2 7 103.19
    3 -2 -7 107.69
    -3 -2 7 108.59
    3 -2 -7 108.79
    3 -2 -7 111.89
    3 -2 -7 100.69
    3 2 -7 109.09
    -3 2 7 110.19
    3 2 -7 109.99
    -3 2 7 110.49
    -3 2 7 106.69
    2 -2 -7 165.18
    -2 -2 7 166.68
    -2 -2 7 163.88
    2 -2 -7 154.78
    2 -2 -7 159.08
    -2 -2 7 166.28
    2 -2 -7 165.28
    2 2 -7 165.88
    2 2 -7 167.78
    2 2 -7 170.98
    -2 2 7 159.18
    -2 2 7 162.88
    -2 2 7 156.08
    1 -2 -7 188.98
    1 -2 -7 176.78
    1 -2 -7 187.78
    -1 -2 7 173.78
    1 -2 -7 189.48
    -1 -2 7 181.88
    1 2 -7 175.78
    -1 2 7 190.88
    -1 2 7 186.08
    -1 2 7 187.18
    0 -2 -7 416.86
    0 -2 7 452.95
    0 -2 7 456.15
    0 -2 -7 438.76
    0 -2 7 461.35
    0 -2 -7 436.46
    0 -2 7 453.25
    0 2 7 429.66
    0 2 -7 449.56
    0 2 7 428.56
    0 2 7 437.06
    0 2 -7 488.95
    0 2 7 428.96
    0 2 -7 460.65
    -1 -2 -7 26.8
    -1 -2 -7 26.9
    -1 -2 -7 29.1
    1 -2 7 22.4
    1 -2 7 22.2
    -1 2 -7 22.9
    1 2 7 25.9
    1 2 7 27.8
    1 2 7 26.1
    -1 2 -7 24.3
    -2 -2 -7 218.78
    -2 -2 -7 223.28
    2 -2 7 235.98
    -2 -2 -7 228.98
    -2 -2 -7 225.98
    2 -2 7 228.28
    2 -2 7 231.58
    2 2 7 213.18
    2 2 7 224.88
    -2 2 -7 229.28
    -2 2 -7 234.18
    2 2 7 222.78
    3 -2 7 26.6
    -3 -2 -7 25.3
    3 -2 7 24.7
    3 -2 7 27.1
    -3 2 -7 26.5
    3 2 7 26
    3 2 7 26.7
    3 2 7 25.1
    4 -2 7 3.4
    4 -2 7 3.4
    4 -2 7 3.6
    4 2 7 3.3
    4 2 7 4.9
    4 2 7 3.1
    5 -2 7 7
    5 -2 7 6.1
    5 -2 7 7.3
    5 2 7 6.7
    5 2 7 3.7
    6 -2 7 0
    6 -2 7 1
    6 2 7 2.8
    6 2 7 3.5
    7 -2 7 4
    7 -2 7 5
    7 2 7 4.4
    7 2 7 3.4
    8 -3 -7 0.4
    -8 -3 7 0
    8 -3 -7 2.5
    8 -3 -7 -0.6
    8 3 -7 -1.1
    8 3 -7 0.9
    7 -3 -7 45.3
    -7 -3 7 48
    7 -3 -7 43.6
    7 -3 -7 42.4
    7 3 -7 43.2
    -7 3 7 44.7
    7 3 -7 45.6
    6 -3 -7 28.6
    6 -3 -7 26.5
    6 -3 -7 24.7
    6 -3 -7 25.9
    -6 -3 7 31.1
    6 -3 -7 21.4
    6 -3 -7 27.4
    6 3 -7 28.3
    6 3 -7 28.1
    -6 3 7 26.8
    5 -3 -7 66.19
    5 -3 -7 66.09
    5 -3 -7 61.19
    5 -3 -7 67.79
    -5 -3 7 63.59
    5 -3 -7 64.19
    5 3 -7 61.39
    5 3 -7 61.89
    -5 3 7 66.49
    -4 -3 7 20.3
    4 -3 -7 14.6
    4 -3 -7 13.5
    4 -3 -7 15.2
    4 -3 -7 16.2
    4 -3 -7 16.2
    4 3 -7 20.1
    -4 3 7 14
    -4 3 7 14.9
    -4 3 7 15.6
    3 -3 -7 26
    3 -3 -7 32.1
    3 -3 -7 29.1
    3 -3 -7 27.2
    -3 -3 7 25.2
    -3 -3 7 26.2
    -3 3 7 28.3
    -3 3 7 28.9
    -3 3 7 29.7
    3 3 -7 26.7
    3 3 -7 25.8
    2 -3 -7 55.99
    2 -3 -7 62.49
    2 -3 -7 67.89
    -2 -3 7 53.29
    2 -3 -7 64.79
    -2 -3 7 50.09
    -2 -3 7 51.89
    -2 3 7 63.29
    -2 3 7 64.79
    2 3 -7 53.39
    -2 3 7 62.09
    2 3 -7 51.09
    2 3 -7 51.79
    1 -3 -7 110.09
    1 -3 -7 108.59
    -1 -3 7 111.49
    -1 -3 7 113.59
    1 -3 -7 112.89
    -1 -3 7 112.29
    1 -3 -7 114.99
    1 3 -7 112.09
    -1 3 7 112.49
    -1 3 7 117.39
    -1 3 7 108.29
    1 3 -7 107.29
    -1 3 7 121.09
    0 -3 7 24.7
    0 -3 7 22.4
    0 -3 7 24.8
    0 -3 7 23.9
    0 -3 -7 24.3
    0 -3 -7 23.5
    0 -3 -7 21.4
    0 3 7 21.9
    0 3 7 21.3
    0 3 -7 22.6
    0 3 7 23.5
    0 3 -7 25.6
    0 3 7 21.1
    0 3 -7 23.9
    -1 -3 -7 5.4
    -1 -3 -7 5.5
    1 3 7 5.1
    1 3 7 5.8
    1 3 7 6.3
    2 -3 7 31.3
    -2 -3 -7 32.5
    2 -3 7 34
    -2 -3 -7 34.8
    -2 -3 -7 34.5
    2 -3 7 34.4
    -2 3 -7 34.1
    2 3 7 33.3
    2 3 7 31.4
    -2 3 -7 32.3
    3 -3 7 261.07
    3 -3 7 254.97
    3 -3 7 263.57
    -3 -3 -7 245.78
    3 3 7 251.07
    3 3 7 248.88
    3 3 7 250.77
    -3 3 -7 258.77
    -4 -3 -7 152.18
    4 -3 7 173.88
    4 -3 7 169.08
    -4 -3 -7 177.18
    4 -3 7 175.58
    4 3 7 175.48
    4 3 7 178.68
    4 3 7 163.38
    5 -3 7 69.09
    5 3 7 57.49
    5 3 7 65.29
    5 3 7 67.49
    6 -3 7 12.9
    6 -3 7 16.8
    6 3 7 10.3
    6 3 7 10.9
    7 -3 7 -1.1
    7 -3 7 -2.3
    7 3 7 1.1
    7 3 7 -0.9
    -8 -4 7 0.8
    8 -4 -7 4
    8 -4 -7 2.1
    8 -4 -7 4.5
    8 4 -7 2.1
    7 -4 -7 59.79
    7 -4 -7 58.39
    7 -4 -7 58.09
    7 4 -7 52.69
    -7 4 7 54.99
    7 4 -7 51.19
    -6 -4 7 67.59
    6 -4 -7 66.99
    6 -4 -7 73.39
    6 -4 -7 72.79
    6 -4 -7 67.39
    6 4 -7 68.29
    -6 4 7 68.09
    5 -4 -7 27.7
    -5 -4 7 26.2
    5 -4 -7 28.9
    5 -4 -7 27.4
    5 -4 -7 29.1
    5 -4 -7 27.1
    5 4 -7 27.2
    5 4 -7 28.9
    -5 4 7 29.7
    4 -4 -7 261.27
    4 -4 -7 265.47
    4 -4 -7 277.57
    4 -4 -7 258.17
    4 -4 -7 250.47
    -4 -4 7 243.68
    -4 4 7 250.77
    -4 4 7 259.97
    4 4 -7 244.78
    3 -4 -7 53.79
    3 -4 -7 48.5
    3 -4 -7 50.49
    -3 -4 7 53.39
    3 -4 -7 51.39
    -3 -4 7 52.19
    3 4 -7 54.99
    3 4 -7 57.49
    -3 4 7 46.9
    -3 4 7 52.19
    -1 -4 7 25.7
    1 -4 -7 24.2
    1 -4 -7 25.2
    -1 -4 7 24.7
    1 -4 -7 24.9
    1 -4 -7 27.8
    -1 -4 7 23.4
    1 4 -7 24
    1 4 -7 23.5
    -1 4 7 25.8
    -1 4 7 27.1
    -1 4 7 27.9
    0 -4 -7 34.6
    0 -4 7 36.8
    0 -4 7 35.5
    0 -4 7 35.6
    0 -4 -7 35.6
    0 -4 7 34.7
    0 -4 -7 35.6
    0 4 7 36
    0 4 7 33.1
    0 4 -7 35.5
    0 4 7 34.5
    0 4 -7 37.3
    0 4 7 35.2
    1 -4 7 409.16
    1 -4 7 418.76
    -1 -4 -7 433.26
    -1 -4 -7 429.46
    -1 -4 -7 427.06
    -1 -4 -7 416.76
    1 4 7 415.76
    -1 4 -7 420.86
    -1 4 -7 411.06
    1 4 7 424.86
    1 4 7 417.96
    2 -4 7 62.49
    -2 -4 -7 69.69
    -2 -4 -7 67.89
    -2 -4 -7 62.59
    2 -4 7 60.19
    2 -4 7 59.89
    2 4 7 71.69
    2 4 7 64.99
    -2 4 -7 63.69
    2 4 7 68.89
    2 4 7 67.09
    -2 4 -7 61.49
    -3 -4 -7 234.78
    3 -4 7 254.97
    3 -4 7 246.78
    3 -4 7 247.48
    -3 4 -7 246.98
    3 4 7 223.48
    3 4 7 231.78
    3 4 7 235.48
    -4 -4 -7 84.79
    4 -4 7 80.29
    -4 -4 -7 80.89
    4 -4 7 83.59
    4 -4 7 86.49
    4 4 7 88.49
    4 4 7 86.69
    4 4 7 87.49
    5 -4 7 29.5
    5 -4 7 30.2
    5 -4 7 31
    5 4 7 29.8
    5 4 7 28.7
    5 4 7 21.1
    6 -4 7 74.09
    6 -4 7 70.89
    6 4 7 75.49
    6 4 7 73.89
    7 -4 7 -0.1
    7 -4 7 3
    7 4 7 2.2
    7 4 7 -0.4
    8 -5 -7 -1
    8 -5 -7 1
    8 -5 -7 0
    -8 -5 7 -1.3
    8 5 -7 0.4
    7 -5 -7 17.8
    -7 -5 7 30.8
    7 -5 -7 19.8
    7 -5 -7 22.5
    7 5 -7 26.6
    7 5 -7 24.2
    6 -5 -7 17.4
    6 -5 -7 19
    -6 -5 7 14.1
    6 -5 -7 17.3
    -6 -5 7 17.7
    -6 5 7 15.5
    6 5 -7 17.1
    6 5 -7 18.8
    5 -5 -7 6.3
    5 -5 -7 6.5
    -5 -5 7 8.8
    5 -5 -7 6.4
    -5 -5 7 6.5
    5 -5 -7 4.5
    5 -5 -7 4.9
    -5 5 7 4.5
    5 5 -7 8.5
    5 5 -7 8.6
    4 -5 -7 157.38
    -4 -5 7 182.28
    4 -5 -7 169.18
    4 -5 -7 170.48
    4 -5 -7 157.78
    4 -5 -7 162.38
    -4 5 7 160.68
    -4 5 7 165.38
    4 5 -7 178.08
    3 -5 -7 23.2
    -3 -5 7 25
    -3 -5 7 26.9
    3 -5 -7 26
    3 -5 -7 26.1
    3 -5 -7 28.7
    -3 5 7 26.9
    3 5 -7 25.4
    -3 5 7 23.6
    3 5 -7 25.3
    -3 5 7 26.2
    -2 -5 7 259.07
    2 -5 -7 268.47
    2 -5 -7 266.47
    -2 -5 7 251.27
    2 -5 -7 267.07
    2 -5 -7 262.07
    2 5 -7 256.67
    -2 5 7 262.27
    -2 5 7 266.07
    -2 5 7 266.57
    2 5 -7 255.47
    -2 5 7 247.58
    1 -5 -7 157.08
    1 -5 -7 153.88
    1 -5 -7 157.38
    -1 -5 7 163.48
    1 -5 -7 153.08
    -1 -5 7 160.78
    -1 -5 7 158.88
    -1 5 7 152.38
    -1 5 7 153.48
    -1 5 7 154.58
    -1 5 7 149.09
    1 5 -7 163.08
    0 -5 7 54.29
    0 -5 -7 56.59
    0 -5 7 54.19
    0 -5 7 54.09
    0 -5 -7 52.79
    0 -5 -7 51.59
    0 -5 7 52.29
    0 5 7 51.49
    0 5 7 50.59
    0 5 7 47.6
    0 5 -7 51.99
    -1 -5 -7 433.06
    -1 -5 -7 426.16
    1 -5 7 442.46
    1 -5 7 429.16
    -1 -5 -7 422.66
    1 -5 7 446.56
    -1 -5 -7 425.86
    1 5 7 418.36
    1 5 7 425.76
    1 5 7 408.16
    1 5 7 409.36
    -2 -5 -7 262.27
    -2 -5 -7 256.27
    -2 -5 -7 262.67
    2 -5 7 267.47
    2 -5 7 274.47
    2 -5 7 255.27
    2 5 7 277.97
    2 5 7 257.27
    2 5 7 254.27
    -2 5 -7 262.97
    2 5 7 261.47
    3 -5 7 8.5
    -3 -5 -7 9.8
    -3 -5 -7 12.1
    3 -5 7 6.2
    3 -5 7 8.3
    3 5 7 10.8
    3 5 7 8.6
    -3 5 -7 6.5
    3 5 7 9.8
    4 -5 7 30.7
    4 -5 7 31.3
    -4 -5 -7 33.5
    4 -5 7 32.1
    -4 -5 -7 30.6
    4 5 7 31.8
    4 5 7 33.9
    4 5 7 33.9
    5 5 7 15.6
    5 5 7 15.4
    6 -5 7 0.4
    6 -5 7 1.5
    6 5 7 1.9
    6 5 7 -0.2
    7 -5 7 1
    7 -5 7 -3
    7 5 7 3.4
    7 5 7 0.5
    8 -6 -7 2.6
    -8 -6 7 -0.4
    8 -6 -7 3.4
    8 -6 -7 1.8
    8 6 -7 1.3
    7 -6 -7 3.3
    7 -6 -7 2.1
    -7 -6 7 4.3
    7 6 -7 5.7
    7 6 -7 4.5
    6 -6 -7 10.7
    -6 -6 7 16.2
    6 -6 -7 11.7
    6 -6 -7 10.7
    6 6 -7 13.9
    6 6 -7 12.2
    -6 6 7 10
    5 -6 -7 12.1
    -5 -6 7 17.9
    5 -6 -7 11.4
    5 -6 -7 15.5
    5 -6 -7 12.6
    5 6 -7 16.4
    -5 6 7 12.2
    -5 6 7 11.9
    5 6 -7 16.3
    4 -6 -7 41.1
    4 -6 -7 41.5
    4 -6 -7 43.9
    4 -6 -7 34
    4 -6 -7 39.2
    -4 -6 7 40.9
    -4 6 7 43.7
    4 6 -7 39.9
    -4 6 7 38.9
    -3 -6 7 31.5
    3 -6 -7 24.9
    3 -6 -7 22.1
    3 -6 -7 21.4
    3 -6 -7 24.7
    3 6 -7 30.3
    3 6 -7 31.2
    -3 6 7 23.3
    -3 6 7 22.3
    -3 6 7 25.2
    -2 -6 7 0.8
    2 -6 -7 1.1
    -2 -6 7 0.2
    2 -6 -7 1.1
    2 -6 -7 0.2
    2 -6 -7 0.4
    -2 6 7 0.8
    2 6 -7 0.2
    -2 6 7 0.4
    -2 6 7 1.3
    -2 6 7 1.3
    -1 -6 7 6.2
    -1 -6 7 6.3
    1 -6 -7 6.1
    1 -6 -7 6.2
    -1 -6 7 6.8
    -1 -6 7 5.1
    1 -6 -7 5.4
    -1 6 7 6.4
    -1 6 7 5.2
    1 6 -7 7.5
    -1 6 7 4.3
    -1 6 7 6.5
    0 -6 -7 26
    0 -6 7 27.2
    0 -6 7 28
    0 -6 -7 26.9
    0 -6 7 27.9
    0 -6 -7 28.4
    0 -6 7 25.1
    0 -6 7 27.2
    0 6 7 25.8
    0 6 -7 28
    0 6 7 27.2
    0 6 7 27
    -1 -6 -7 88.99
    1 -6 7 85.79
    -1 -6 -7 83.79
    1 -6 7 73.59
    -1 -6 -7 86.09
    -1 -6 -7 86.39
    1 -6 7 82.39
    1 6 7 85.09
    1 6 7 86.19
    1 6 7 86.39
    -2 -6 -7 11
    -2 -6 -7 11.1
    2 -6 7 10.4
    2 -6 7 10.3
    2 -6 7 9.2
    -2 -6 -7 8.9
    2 6 7 12.7
    2 6 7 7.9
    2 6 7 9.3
    2 6 7 10.8
    3 -6 7 14.4
    3 -6 7 14
    3 -6 7 15.3
    -3 -6 -7 17.4
    -3 -6 -7 16.9
    3 6 7 16.8
    3 6 7 15.8
    3 6 7 16.9
    -4 -6 -7 103.19
    -4 -6 -7 101.59
    4 -6 7 116.99
    4 -6 7 111.59
    4 -6 7 111.89
    4 6 7 103.29
    4 6 7 105.99
    5 -6 7 4
    5 -6 7 1.8
    5 6 7 3.7
    5 6 7 5.7
    6 -6 7 32.3
    6 -6 7 41.1
    6 6 7 33.4
    6 6 7 39.3
    7 -6 7 26.6
    7 -6 7 28.4
    7 6 7 22.9
    7 6 7 30.1
    8 -7 -7 0.7
    8 -7 -7 -0.5
    8 -7 -7 -1.2
    -8 -7 7 1.5
    8 7 -7 1.4
    7 -7 -7 39.7
    -7 -7 7 35.7
    7 -7 -7 44.5
    7 -7 -7 38.9
    7 7 -7 36.4
    7 7 -7 39
    6 -7 -7 2.6
    -6 -7 7 1.5
    6 -7 -7 0.7
    6 7 -7 0.8
    6 7 -7 1.5
    -6 7 7 1.7
    5 -7 -7 58.99
    5 -7 -7 63.09
    5 -7 -7 62.19
    -5 -7 7 64.79
    -5 -7 7 61.89
    -5 7 7 60.99
    -5 7 7 61.09
    5 7 -7 67.39
    5 7 -7 63.19
    4 -7 -7 1.5
    4 -7 -7 1.7
    -4 -7 7 2.3
    4 -7 -7 0.7
    4 -7 -7 1.4
    4 7 -7 1.7
    -4 7 7 2.1
    -4 7 7 0.7
    -3 -7 7 9.4
    3 -7 -7 6
    -3 -7 7 6.8
    3 -7 -7 8.7
    3 -7 -7 7.9
    3 -7 -7 8.3
    -3 7 7 7.4
    3 7 -7 6.5
    -3 7 7 8.8
    2 -7 -7 21.2
    2 -7 -7 26.6
    2 -7 -7 25.5
    -2 -7 7 29.9
    2 7 -7 30.8
    -2 7 7 24.1
    -2 7 7 24.6
    -2 7 7 22.8
    -2 7 7 24.7
    -1 -7 7 192.28
    -1 -7 7 183.58
    -1 -7 7 198.28
    1 -7 -7 172.88
    1 -7 -7 175.78
    -1 -7 7 194.58
    -1 -7 7 200.48
    1 -7 -7 175.78
    -1 -7 7 193.48
    1 -7 -7 169.48
    -1 7 7 172.38
    -1 7 7 178.18
    -1 7 7 169.28
    1 7 -7 190.08
    -1 7 7 173.48
    0 -7 7 3.1
    0 -7 -7 3.9
    0 -7 7 5
    0 -7 -7 4.3
    0 -7 7 3.6
    0 -7 -7 6.4
    0 -7 7 3.2
    0 -7 7 3.4
    0 7 7 4
    0 7 7 4.5
    0 7 -7 3.2
    0 7 7 5.6
    1 -7 7 14.6
    1 -7 7 11.5
    -1 -7 -7 14.6
    -1 -7 -7 12.9
    1 -7 7 12.7
    -1 -7 -7 15
    1 7 7 14.5
    1 7 7 14.9
    1 7 7 15.1
    2 -7 7 55.69
    2 -7 7 57.59
    2 -7 7 52.99
    2 -7 7 53.99
    2 -7 7 55.69
    -2 -7 -7 54.19
    -2 -7 -7 53.49
    2 7 7 52.09
    2 7 7 55.09
    2 7 7 55.59
    2 7 7 54.89
    -3 -7 -7 12.6
    -3 -7 -7 9.3
    3 -7 7 8
    3 -7 7 8.8
    3 7 7 12.1
    3 7 7 10.9
    3 7 7 11.3
    3 7 7 11.5
    4 -7 7 92.39
    4 -7 7 93.99
    -4 -7 -7 92.59
    -4 -7 -7 85.29
    4 -7 7 89.99
    4 7 7 86.99
    4 7 7 89.19
    5 -7 7 7.5
    5 -7 7 8.9
    5 7 7 14.6
    6 -7 7 43.2
    6 -7 7 41
    6 7 7 41
    6 7 7 42.8
    7 -7 7 0.5
    7 -7 7 -0.9
    7 7 7 2.9
    7 7 7 2.5
    8 -8 -7 18.9
    8 -8 -7 16.9
    8 -8 -7 15.5
    -8 -8 7 16.9
    8 8 -7 23
    -7 -8 7 10.8
    7 -8 -7 13.5
    7 -8 -7 12
    7 -8 -7 13.7
    7 8 -7 17
    -6 -8 7 13.8
    6 8 -7 15.5
    6 8 -7 13.6
    -5 -8 7 9.5
    5 -8 -7 9.3
    -5 -8 7 9.9
    5 -8 -7 8.9
    5 -8 -7 10.9
    5 8 -7 10.7
    -5 8 7 11.2
    -5 8 7 10.5
    5 8 -7 11.5
    4 -8 -7 19
    -4 -8 7 22.6
    4 -8 -7 21.3
    -4 8 7 20.9
    -4 8 7 18.9
    4 8 -7 22.7
    -3 -8 7 32
    3 -8 -7 31.8
    3 -8 -7 31.9
    3 -8 -7 30.6
    -3 8 7 31.5
    -3 8 7 29.2
    3 8 -7 33.4
    2 -8 -7 23.8
    2 -8 -7 21.3
    -2 -8 7 17.1
    -2 -8 7 15.9
    -2 8 7 23.7
    2 8 -7 15.5
    -1 -8 7 3
    1 -8 -7 2.7
    -1 -8 7 3
    -1 -8 7 3.6
    -1 -8 7 3.1
    1 -8 -7 2.8
    -1 -8 7 3.3
    1 -8 -7 2.3
    -1 8 7 3.4
    -1 8 7 2.9
    1 8 -7 3.2
    -1 8 7 3.1
    0 -8 7 124.99
    0 -8 -7 114.19
    0 -8 -7 123.89
    0 -8 7 120.09
    0 -8 7 118.89
    0 -8 7 123.89
    0 -8 7 122.79
    0 -8 7 122.79
    0 8 -7 124.79
    0 8 7 113.59
    0 8 7 115.89
    0 8 7 109.79
    -1 -8 -7 67.49
    1 -8 7 64.69
    1 -8 7 64.29
    -1 -8 -7 66.49
    1 -8 7 60.99
    1 -8 7 64.29
    1 -8 7 65.09
    -1 -8 -7 72.99
    1 8 7 62.69
    1 8 7 64.99
    1 8 7 63.89
    1 8 7 67.29
    -2 -8 -7 35.4
    2 -8 7 31.9
    -2 -8 -7 35.1
    2 -8 7 30.4
    2 -8 7 32.5
    2 -8 7 32.8
    2 8 7 36.4
    2 8 7 38.6
    2 8 7 39.3
    2 8 7 34.6
    -3 -8 -7 5.3
    3 -8 7 4.6
    -3 -8 -7 5.2
    3 -8 7 5
    3 8 7 5.6
    3 8 7 5.6
    3 8 7 5.9
    4 -8 7 13.1
    -4 -8 -7 18.8
    4 -8 7 8.7
    -4 -8 -7 13.2
    4 8 7 13.1
    4 8 7 15.2
    5 -8 7 19.3
    5 -8 7 14.8
    5 8 7 23.4
    5 8 7 17.8
    6 -8 7 13.9
    6 -8 7 20.6
    6 8 7 13.3
    6 8 7 13.5
    8 -9 -7 -1.2
    8 -9 -7 -0.1
    -8 -9 7 -4
    8 -9 -7 -1.2
    8 9 -7 -1.3
    7 -9 -7 3
    7 -9 -7 -1.4
    -7 -9 7 1
    7 9 -7 1.8
    6 -9 -7 4.9
    6 -9 -7 2.2
    -6 -9 7 4
    6 9 -7 4.8
    6 9 -7 3.7
    -5 -9 7 0
    5 -9 -7 0.4
    5 -9 -7 1.5
    5 -9 -7 2.2
    5 9 -7 0.1
    5 9 -7 -0.2
    -5 9 7 1.2
    4 -9 -7 16.2
    -4 -9 7 20.1
    4 -9 -7 14.6
    -4 -9 7 18.4
    -4 9 7 18.6
    4 9 -7 17.8
    3 -9 -7 11.9
    3 -9 -7 13.8
    -3 -9 7 11.8
    -3 9 7 10
    3 9 -7 12.8
    -2 -9 7 53.79
    2 -9 -7 58.89
    -2 -9 7 60.19
    2 -9 -7 58.99
    -2 -9 7 58.49
    -2 -9 7 59.49
    2 9 -7 60.39
    -2 9 7 64.09
    -2 9 7 61.39
    -1 -9 7 60.79
    1 -9 -7 66.59
    -1 -9 7 59.39
    1 -9 -7 55.69
    -1 -9 7 58.99
    1 -9 -7 49.9
    -1 -9 7 59.49
    -1 -9 7 61.39
    -1 -9 7 61.49
    -1 9 7 57.99
    -1 9 7 62.29
    1 9 -7 61.99
    -1 9 7 58.49
    0 -9 7 102.99
    0 -9 7 107.39
    0 -9 7 103.79
    0 -9 7 102.89
    0 -9 7 102.69
    0 -9 7 107.89
    0 -9 -7 101.59
    0 9 7 102.69
    0 9 7 97.09
    0 9 7 104.29
    0 9 7 102.99
    1 -9 7 10.5
    1 -9 7 8.5
    1 -9 7 10.6
    -1 -9 -7 6.6
    1 -9 7 8.6
    1 -9 7 9.8
    -1 -9 -7 7.3
    1 9 7 7.2
    1 9 7 8.2
    1 9 7 7.5
    -2 -9 -7 6.3
    2 -9 7 3.7
    2 -9 7 3.2
    -2 -9 -7 4.4
    2 -9 7 4.6
    2 -9 7 5.2
    2 -9 7 6
    2 -9 7 4.5
    2 9 7 7
    2 9 7 5.2
    2 9 7 5
    3 -9 7 9.7
    3 -9 7 9.5
    3 -9 7 10.7
    -3 -9 -7 11.5
    3 -9 7 10.4
    -3 -9 -7 13.4
    3 9 7 12.8
    3 9 7 15.8
    3 9 7 12.4
    4 -9 7 11.5
    4 -9 7 8.1
    4 -9 7 9.3
    -4 -9 -7 9.3
    4 9 7 10
    4 9 7 7.4
    -5 -9 -7 27.4
    5 -9 7 24.3
    5 -9 7 27
    5 9 7 27.7
    5 9 7 32
    6 -9 7 0.9
    6 -9 7 2.6
    6 9 7 3.8
    6 9 7 3.2
    7 -10 -7 1.2
    7 -10 -7 0.6
    7 10 -7 2
    6 -10 -7 8.7
    -6 -10 7 6.4
    6 -10 -7 7.4
    6 10 -7 7.1
    6 10 -7 7.8
    5 -10 -7 1.6
    5 -10 -7 -0.1
    -5 10 7 1.4
    5 10 -7 5
    -4 -10 7 15.7
    -4 -10 7 15.2
    4 -10 -7 18.4
    4 -10 -7 17.2
    -4 10 7 11.8
    4 10 -7 16.7
    4 10 -7 14.7
    -4 10 7 18.5
    -3 -10 7 7.6
    3 -10 -7 6.4
    3 -10 -7 11.2
    -3 10 7 6.7
    -3 10 7 6.4
    3 10 -7 7.8
    -2 -10 7 24.7
    2 -10 -7 17.2
    -2 -10 7 25.3
    2 -10 -7 18.6
    -2 -10 7 25.6
    -2 -10 7 24.4
    2 10 -7 23.8
    1 -10 -7 0.9
    -1 -10 7 2.9
    -1 -10 7 3.4
    -1 -10 7 3.1
    -1 -10 7 2.9
    -1 -10 7 3.4
    -1 -10 7 2.1
    1 10 -7 3.4
    0 -10 7 14.2
    0 -10 7 13.8
    0 -10 7 12.7
    0 -10 7 13.4
    0 -10 -7 15.2
    0 -10 7 14.6
    0 -10 7 13.8
    0 10 7 16.1
    0 10 7 18.9
    1 -10 7 43.3
    1 -10 7 45.2
    1 -10 7 46.8
    -1 -10 -7 47.2
    1 -10 7 46.2
    1 -10 7 47.3
    1 -10 7 47.1
    1 -10 7 45
    1 10 7 52.49
    1 10 7 51.79
    1 10 7 52.49
    2 -10 7 17.5
    -2 -10 -7 19.2
    2 -10 7 18.1
    2 -10 7 17.2
    2 -10 7 18.5
    2 -10 7 17.2
    2 10 7 22.6
    2 10 7 20.7
    2 10 7 20.2
    3 -10 7 0.8
    3 -10 7 1.8
    -3 -10 -7 0.5
    3 -10 7 1
    3 -10 7 0.1
    3 -10 7 0.7
    3 10 7 0.5
    3 10 7 1.4
    -4 -10 -7 5.7
    4 -10 7 8.1
    4 -10 7 7.2
    4 -10 7 9.1
    4 10 7 9.2
    4 10 7 6.4
    5 -10 7 41.3
    5 -10 7 36.4
    -5 -10 -7 40.5
    5 10 7 43.5
    5 10 7 42.4
    6 -10 7 15.5
    6 -10 7 12.6
    6 10 7 16.2
    6 10 7 14
    7 -11 -7 -1.1
    -7 -11 7 2
    7 -11 -7 1.7
    7 11 -7 0.4
    6 -11 -7 16.2
    6 -11 -7 15.9
    -6 -11 7 10.7
    6 11 -7 14
    5 -11 -7 16.2
    -5 -11 7 28.1
    5 -11 -7 26.6
    5 11 -7 21
    -5 11 7 26.6
    5 11 -7 19.3
    -4 -11 7 6.8
    -4 -11 7 9
    4 -11 -7 7
    -4 11 7 8.4
    4 11 -7 6.4
    4 11 -7 4.8
    -4 11 7 5.5
    3 -11 -7 21
    -3 -11 7 18.5
    3 -11 -7 22.8
    -3 -11 7 16.7
    -3 11 7 23.4
    3 11 -7 17.1
    -3 11 7 23.2
    -2 -11 7 15.4
    2 -11 -7 17
    -2 -11 7 18.9
    2 -11 -7 20.3
    -2 -11 7 19.3
    -2 11 7 17.8
    -2 11 7 16.1
    -2 11 7 17
    2 11 -7 18.6
    -1 -11 7 1.7
    -1 -11 7 1.8
    -1 -11 7 2.3
    1 -11 -7 4.5
    -1 -11 7 2.7
    -1 -11 7 3.6
    -1 -11 7 2.7
    1 -11 -7 4.1
    -1 11 7 4
    1 11 -7 1.5
    0 -11 7 13.9
    0 -11 7 12.7
    0 -11 -7 16.8
    0 -11 7 11.9
    0 -11 7 14.8
    0 -11 7 12.6
    0 -11 7 13.4
    0 11 7 12.7
    0 11 7 16.8
    0 11 7 15.6
    1 -11 7 16.1
    1 -11 7 15.7
    1 -11 7 16.9
    1 -11 7 15.4
    1 -11 7 17.3
    -1 -11 -7 16.3
    1 -11 7 15.5
    1 11 7 18.1
    1 11 7 15
    2 -11 7 29.9
    -2 -11 -7 26.6
    2 -11 7 29
    2 -11 7 28.8
    2 -11 7 28.9
    2 -11 7 29.6
    2 11 7 29.5
    2 11 7 28.1
    2 11 7 29.8
    3 -11 7 7.1
    -3 -11 -7 6.4
    3 -11 7 5.2
    3 -11 7 6.2
    3 -11 7 5.7
    3 11 7 5.2
    3 11 7 6.2
    -4 -11 -7 0.1
    4 -11 7 2
    4 -11 7 0.2
    4 -11 7 0
    4 11 7 0.4
    4 11 7 1.1
    5 -11 7 18.6
    -5 -11 -7 7.9
    5 -11 7 15
    5 11 7 11
    5 11 7 13.7
    6 -11 7 4.6
    6 11 7 4.7
    6 11 7 4.4
    7 -12 -7 -3.3
    -7 -12 7 2
    7 -12 -7 0.8
    7 12 -7 -1.4
    6 -12 -7 0.8
    -6 -12 7 2.1
    6 -12 -7 0
    6 12 -7 0.7
    -5 -12 7 0.5
    5 -12 -7 -1.1
    5 -12 -7 1.8
    -5 12 7 0.6
    5 12 -7 -0.3
    5 12 -7 1.3
    -4 -12 7 12.4
    4 -12 -7 16.6
    4 12 -7 11.2
    -4 12 7 15.6
    4 12 -7 11.2
    3 -12 -7 9.6
    3 -12 -7 6.2
    -3 -12 7 8.9
    -3 12 7 9.2
    -3 12 7 8.2
    3 12 -7 11.1
    2 -12 -7 1
    -2 -12 7 3.3
    -2 -12 7 2.9
    2 -12 -7 1.3
    -2 -12 7 2.8
    -2 -12 7 2.2
    -2 12 7 1
    -2 12 7 1.8
    2 12 -7 2.4
    -2 12 7 1
    -1 -12 7 69.19
    -1 -12 7 69.59
    -1 -12 7 72.69
    -1 -12 7 71.69
    1 -12 -7 73.99
    -1 -12 7 68.69
    1 12 -7 72.99
    -1 12 7 76.99
    -1 12 7 73.39
    -1 12 7 68.89
    0 -12 7 65.89
    0 -12 7 74.99
    0 -12 7 67.19
    0 -12 -7 66.29
    0 -12 7 73.99
    0 -12 7 64.99
    0 12 7 72.19
    0 12 7 66.09
    0 12 7 70.29
    1 -12 7 3.4
    -1 -12 -7 -0.5
    1 -12 7 3
    1 -12 7 2.8
    1 12 7 0.8
    1 12 7 1.6
    1 12 7 1
    2 -12 7 1.9
    2 -12 7 1.4
    2 -12 7 2.2
    2 -12 7 2.1
    -2 -12 -7 1.7
    2 -12 7 0.4
    2 12 7 3.8
    2 12 7 3.2
    3 -12 7 2.5
    3 -12 7 3
    3 -12 7 2.1
    3 -12 7 2.9
    -3 -12 -7 6.7
    3 12 7 6.8
    3 12 7 6.3
    4 -12 7 1.7
    4 -12 7 2.3
    4 -12 7 4.1
    4 12 7 3.2
    4 12 7 3.8
    5 -12 7 9.2
    5 -12 7 6.7
    -5 -12 -7 6.2
    5 12 7 8.2
    5 12 7 10
    -6 -13 7 8.5
    6 -13 -7 5.7
    6 -13 -7 9.2
    6 13 -7 8.7
    5 -13 -7 2.6
    -5 -13 7 4.3
    5 -13 -7 3.7
    5 13 -7 3.3
    -5 13 7 2
    -4 -13 7 26.5
    4 -13 -7 25.5
    4 13 -7 23.9
    -4 13 7 23.7
    4 13 -7 24.7
    -3 -13 7 1.1
    3 -13 -7 1.2
    3 13 -7 1.1
    -3 13 7 0.1
    -2 -13 7 0.5
    2 -13 -7 2.1
    -2 -13 7 0.8
    -2 -13 7 0.4
    2 -13 -7 1
    -2 -13 7 0.6
    -2 13 7 2
    2 13 -7 0.3
    -2 13 7 0.8
    -1 -13 7 5.9
    -1 -13 7 4.6
    -1 -13 7 5.4
    -1 -13 7 4.7
    1 -13 -7 3.5
    -1 -13 7 6.1
    -1 13 7 2.8
    -1 13 7 3.3
    0 -13 7 16
    0 -13 7 15.5
    0 -13 7 13.8
    0 -13 -7 15.5
    0 13 7 13.2
    0 13 7 18.2
    0 13 7 15
    1 -13 7 77.59
    -1 -13 -7 69.19
    1 -13 7 72.99
    1 -13 7 77.89
    1 13 7 69.39
    1 13 7 70.09
    2 -13 7 27.3
    2 -13 7 31.2
    2 -13 7 28
    -2 -13 -7 24.9
    2 -13 7 31.3
    2 13 7 28.9
    2 13 7 27.2
    -3 -13 -7 23.4
    3 -13 7 30.2
    3 -13 7 28.4
    3 -13 7 28.2
    3 -13 7 25.6
    3 13 7 29.2
    3 13 7 25.4
    4 -13 7 2.4
    4 -13 7 4.5
    -4 -13 -7 8
    4 13 7 6.8
    4 13 7 6.4
    -5 -13 -7 7.6
    5 -13 7 10.5
    5 -13 7 8.8
    5 13 7 8.3
    5 13 7 9.2
    -6 -14 7 0.2
    6 -14 -7 -3.1
    6 14 -7 -0.3
    5 -14 -7 2.2
    -5 -14 7 1.9
    5 -14 -7 -0.1
    5 14 -7 3.9
    -5 14 7 0.3
    -4 -14 7 11.4
    4 -14 -7 16.8
    4 14 -7 11.2
    -4 14 7 19.9
    -3 -14 7 4.9
    3 -14 -7 4.8
    -3 14 7 3
    3 14 -7 3.9
    -2 -14 7 12
    2 -14 -7 12.2
    -2 -14 7 13.3
    -2 14 7 14
    -2 14 7 14.2
    -1 -14 7 21.1
    1 -14 -7 18.1
    -1 -14 7 19.5
    -1 -14 7 19.1
    -1 14 7 19.6
    -1 14 7 19
    0 -14 -7 15.3
    0 -14 7 14.7
    0 -14 7 13.9
    0 14 7 17.4
    0 14 7 15.4
    -1 -14 -7 14
    1 -14 7 18
    1 -14 7 15.5
    1 -14 7 18.2
    1 14 7 19.4
    1 14 7 17.6
    2 -14 7 -0.3
    2 -14 7 1.1
    2 -14 7 0.6
    -2 -14 -7 -0.8
    2 14 7 0.6
    2 14 7 1.2
    3 -14 7 14.4
    -3 -14 -7 13.4
    3 -14 7 13.1
    3 -14 7 12.5
    3 -14 7 13.1
    3 14 7 14.5
    3 14 7 15.9
    -4 -14 -7 1.5
    4 -14 7 -0.3
    4 -14 7 -0.7
    4 14 7 1.3
    4 14 7 0.9
    5 -14 7 -0.7
    -5 -14 -7 1.7
    5 -14 7 1.4
    5 14 7 0.2
    5 14 7 -3
    -5 -15 7 3.2
    5 -15 -7 4.5
    5 -15 -7 2.8
    5 15 -7 0.3
    -5 15 7 -0.1
    4 -15 -7 5.2
    -4 -15 7 3.4
    4 15 -7 2.5
    -4 15 7 0.9
    3 -15 -7 8.9
    -3 -15 7 6.8
    3 15 -7 5.9
    -3 15 7 9.1
    -2 -15 7 6.1
    -2 -15 7 6.2
    2 -15 -7 2.9
    -2 15 7 3.6
    -2 15 7 4.2
    1 -15 -7 1.4
    -1 -15 7 1.5
    -1 -15 7 -0.2
    -1 15 7 2
    -1 15 7 0.9
    0 -15 -7 16.9
    0 -15 7 16.1
    0 -15 7 14
    0 15 7 19.7
    0 15 7 20.9
    1 -15 7 1.2
    -1 -15 -7 1.1
    1 -15 7 2.3
    1 -15 7 1.5
    1 15 7 1.5
    1 15 7 2.7
    2 -15 7 5.5
    2 -15 7 7.4
    -2 -15 -7 3.6
    2 -15 7 4.7
    2 15 7 5.1
    2 15 7 5.5
    -3 -15 -7 5.8
    3 -15 7 9
    3 -15 7 8.8
    3 15 7 12.3
    3 15 7 12.6
    4 -15 7 10.8
    4 -15 7 11.3
    -4 -15 -7 12.9
    4 15 7 15.6
    4 15 7 13.6
    5 -16 -7 2.1
    -5 -16 7 0.3
    5 -16 -7 3.3
    5 16 -7 3.8
    4 -16 -7 1
    -4 -16 7 -2
    4 16 -7 -2.6
    -4 16 7 -1.3
    3 -16 -7 10.3
    -3 -16 7 7.2
    -3 16 7 7.5
    2 -16 -7 0
    -2 -16 7 0.3
    -2 16 7 0.9
    1 -16 -7 -0.3
    -1 -16 7 0.1
    -1 -16 7 2.9
    -1 16 7 -1.4
    -1 16 7 1
    0 -16 7 27
    0 -16 -7 23.9
    0 -16 7 28.9
    0 -16 7 31
    0 16 7 24.4
    0 16 7 24.5
    1 -16 7 4.9
    1 -16 7 6
    1 -16 7 4.4
    -1 -16 -7 5
    1 16 7 9.2
    1 16 7 5.6
    -2 -16 -7 3.6
    2 -16 7 4.6
    2 -16 7 2.5
    2 -16 7 5.1
    2 16 7 1.7
    2 16 7 4
    3 -16 7 2.5
    -3 -16 -7 1.4
    3 -16 7 0.5
    3 16 7 3.9
    3 16 7 3.6
    -4 -16 -7 -1.7
    4 -16 7 3.8
    4 -16 7 -0.1
    4 16 7 -1.1
    -4 -17 7 1.2
    4 -17 -7 3.8
    -4 17 7 1.3
    4 17 -7 1.3
    3 -17 -7 -0.2
    -3 -17 7 1.1
    -3 17 7 2
    -2 -17 7 23.8
    2 -17 -7 23
    -2 17 7 26.2
    -1 -17 7 1.8
    1 -17 -7 3.5
    -1 -17 7 1.6
    -1 17 7 1.8
    -1 17 7 1.4
    0 -17 -7 -1.1
    0 -17 7 -1
    0 -17 7 0.4
    0 -17 7 -0.4
    0 17 7 -2.3
    0 17 7 -2.4
    1 -17 7 25.6
    1 -17 7 23.9
    -1 -17 -7 24.4
    1 -17 7 25
    1 17 7 26.8
    1 17 7 28.1
    2 -17 7 2
    -2 -17 -7 2.4
    2 -17 7 4.2
    2 -17 7 2
    2 17 7 2.6
    2 17 7 5.5
    -3 -17 -7 4
    3 -17 7 -1.3
    3 -17 7 0.2
    3 17 7 1.2
    3 17 7 1.1
    3 -18 -7 2.1
    -3 -18 7 -0.1
    -3 18 7 0.3
    2 -18 -7 1
    -2 -18 7 2.1
    -2 18 7 3.3
    1 -18 -7 10.9
    -1 -18 7 12.1
    -1 18 7 14.7
    -1 18 7 11.8
    0 -18 7 5.6
    0 -18 7 6.9
    0 -18 7 4.3
    0 -18 -7 5.8
    0 18 7 6
    0 18 7 7.1
    1 -18 7 1
    1 -18 7 -0.4
    -1 -18 -7 0.9
    1 -18 7 0.2
    1 18 7 -1.8
    1 18 7 -1.1
    2 -18 7 1.6
    2 -18 7 -0.1
    -2 -18 -7 -1
    2 18 7 1
    2 18 7 -0.2
    2 -19 -7 0.2
    -2 19 7 4
    1 -19 -7 -1.1
    -1 -19 7 3.2
    -1 19 7 0.4
    -1 19 7 -3.4
    0 -19 7 -0.2
    0 -19 -7 1.7
    0 -19 7 0.1
    0 19 7 0.4
    0 19 7 0.2
    1 19 7 1.1
    8 0 -8 16
    8 0 -8 15
    -7 0 8 9.6
    7 0 -8 10.9
    7 0 -8 8.2
    7 0 -8 7.8
    6 0 -8 0.1
    6 0 -8 0.7
    6 0 -8 0.1
    6 0 -8 0.8
    -6 0 8 0.4
    5 0 -8 11.2
    -5 0 8 13.1
    5 0 -8 12.7
    5 0 -8 12.4
    5 0 -8 12.8
    4 0 -8 154.68
    -4 0 8 137.79
    4 0 -8 142.69
    4 0 -8 127.89
    4 0 -8 146.59
    3 0 -8 138.89
    -3 0 8 138.89
    3 0 -8 134.29
    -3 0 8 138.59
    3 0 -8 131.59
    -2 0 8 381.56
    2 0 -8 369.56
    -2 0 8 388.16
    -2 0 8 380.26
    2 0 -8 390.86
    2 0 -8 385.76
    -1 0 8 314.67
    1 0 -8 303.57
    1 0 -8 296.67
    -1 0 8 303.47
    1 0 -8 292.17
    -1 0 8 298.77
    1 0 -8 296.07
    -1 0 8 296.67
    0 0 -8 5.4
    0 0 -8 5.4
    0 0 8 5
    0 0 8 5.4
    0 0 8 4.7
    0 0 8 4.6
    -1 0 -8 400.26
    -1 0 -8 408.46
    1 0 8 397.16
    1 0 8 395.56
    -1 0 -8 395.66
    1 0 8 399.46
    2 0 8 993.4
    2 0 8 963.8
    2 0 8 958.5
    -2 0 -8 963.9
    -2 0 -8 934.51
    3 0 8 374.66
    3 0 8 378.06
    3 0 8 384.96
    4 0 8 127.89
    4 0 8 125.49
    4 0 8 114.59
    5 0 8 32.5
    5 0 8 31
    6 0 8 -1
    6 0 8 0.3
    7 0 8 32.6
    7 0 8 32.5
    8 -1 -8 -1.9
    8 -1 -8 2.4
    -8 -1 8 2.4
    8 1 -8 -0.9
    7 -1 -8 2.1
    7 -1 -8 1.3
    7 -1 -8 1.2
    -7 -1 8 1.6
    7 1 -8 -0.4
    7 1 -8 0.7
    -7 1 8 0.4
    6 -1 -8 102.49
    6 -1 -8 108.89
    6 -1 -8 100.39
    -6 -1 8 108.79
    6 -1 -8 101.19
    -6 1 8 107.69
    6 1 -8 102.59
    6 1 -8 100.59
    -5 -1 8 49.6
    5 -1 -8 49.2
    5 -1 -8 50.49
    5 -1 -8 51.89
    5 -1 -8 48.2
    5 -1 -8 48.8
    5 1 -8 47.3
    -5 1 8 49.2
    5 1 -8 47.8
    4 -1 -8 133.09
    4 -1 -8 126.49
    -4 -1 8 150.98
    4 -1 -8 124.99
    4 -1 -8 129.99
    4 -1 -8 130.89
    -4 1 8 134.89
    -4 1 8 132.49
    4 1 -8 146.79
    4 1 -8 141.59
    4 1 -8 136.99
    -3 -1 8 131.19
    3 -1 -8 113.69
    3 -1 -8 112.79
    3 -1 -8 110.99
    -3 -1 8 138.49
    -3 -1 8 138.19
    3 -1 -8 114.99
    3 -1 -8 116.19
    -3 1 8 112.49
    3 1 -8 128.79
    3 1 -8 133.79
    -3 1 8 114.19
    3 1 -8 135.09
    -3 1 8 112.19
    -2 -1 8 22.4
    2 -1 -8 26.5
    2 -1 -8 27.8
    2 -1 -8 27.7
    2 -1 -8 27.5
    -2 -1 8 22.6
    2 1 -8 22.5
    -2 1 8 28.1
    -2 1 8 27.2
    2 1 -8 23
    -2 1 8 28.7
    1 -1 -8 26.1
    1 -1 -8 28.9
    -1 -1 8 24.1
    -1 -1 8 23.3
    1 -1 -8 28.5
    1 -1 -8 30.6
    -1 1 8 28.5
    1 1 -8 22.7
    -1 1 8 31.3
    -1 1 8 27.7
    1 1 -8 21.2
    -1 1 8 28.9
    0 -1 -8 216.08
    0 -1 -8 234.18
    0 -1 8 220.08
    0 -1 8 242.38
    0 -1 -8 233.78
    0 -1 8 216.78
    0 1 8 246.28
    0 1 -8 221.08
    0 1 8 230.28
    0 1 -8 218.38
    0 1 8 230.88
    0 1 -8 219.78
    0 1 8 225.18
    1 -1 8 9.5
    -1 -1 -8 10.3
    -1 -1 -8 9.3
    1 -1 8 10.2
    1 -1 8 11.8
    -1 -1 -8 10.5
    1 1 8 8.4
    1 1 8 10.4
    -1 1 -8 9.3
    1 1 8 8.5
    -1 1 -8 10.4
    2 -1 8 61.49
    -2 -1 -8 60.59
    2 -1 8 64.59
    2 -1 8 61.79
    -2 1 -8 62.79
    -2 1 -8 61.49
    2 1 8 67.59
    2 1 8 59.89
    2 1 8 61.09
    3 -1 8 30.7
    3 -1 8 32.7
    3 -1 8 30.5
    3 1 8 33.5
    3 1 8 32
    -3 1 -8 35.6
    4 -1 8 27.8
    4 -1 8 25.6
    4 -1 8 27.1
    4 1 8 25.1
    4 1 8 26.7
    4 1 8 23.8
    5 -1 8 7.7
    5 -1 8 9.2
    5 1 8 10.3
    5 1 8 9.6
    6 -1 8 69.69
    6 -1 8 81.39
    6 1 8 71.59
    6 1 8 69.39
    7 -1 8 1.1
    7 -1 8 3.9
    7 1 8 1.9
    7 1 8 2.5
    8 -2 -8 0.1
    -8 -2 8 7
    8 -2 -8 2.7
    8 2 -8 2.3
    7 -2 -8 6.6
    7 -2 -8 7.6
    7 -2 -8 6.9
    -7 -2 8 7.7
    7 2 -8 6.9
    7 2 -8 4.7
    -7 2 8 4.5
    6 -2 -8 4.5
    6 -2 -8 5.6
    6 -2 -8 6.1
    6 -2 -8 4.2
    -6 -2 8 5.9
    6 -2 -8 5.7
    6 2 -8 6
    6 2 -8 7.4
    6 2 -8 6.1
    -6 2 8 4.7
    5 -2 -8 90.89
    5 -2 -8 99.59
    -5 -2 8 96.79
    5 -2 -8 91.29
    5 -2 -8 94.29
    5 -2 -8 87.79
    5 2 -8 95.29
    5 2 -8 98.19
    -5 2 8 92.09
    4 -2 -8 7.8
    4 -2 -8 12.5
    4 -2 -8 11.4
    4 -2 -8 10.2
    4 -2 -8 9.7
    -4 -2 8 11.4
    -4 2 8 10.6
    -4 2 8 10.8
    4 2 -8 10.8
    4 2 -8 12.7
    3 -2 -8 3.3
    3 -2 -8 3.2
    -3 -2 8 5.2
    3 -2 -8 3.2
    -3 -2 8 4.2
    -3 -2 8 4.6
    3 -2 -8 3.2
    -3 2 8 2.4
    3 2 -8 4.5
    3 2 -8 5.6
    -3 2 8 2.8
    -3 2 8 2.8
    -2 -2 8 3.1
    2 -2 -8 4.3
    2 -2 -8 4.4
    2 -2 -8 4.3
    2 -2 -8 5.3
    -2 2 8 5.8
    2 2 -8 4.1
    -2 2 8 4.9
    2 2 -8 2.9
    2 2 -8 3.2
    -2 2 8 4.6
    -2 2 8 4.4
    -1 -2 8 378.46
    -1 -2 8 393.16
    1 -2 -8 341.47
    1 -2 -8 369.66
    1 -2 -8 367.86
    1 -2 -8 387.56
    -1 -2 8 392.96
    -1 2 8 365.16
    1 2 -8 380.06
    -1 2 8 365.26
    -1 2 8 365.96
    -1 2 8 373.46
    1 2 -8 384.86
    0 -2 8 6.7
    0 -2 8 6.5
    0 -2 -8 4.6
    0 -2 -8 4.9
    0 -2 -8 5
    0 -2 8 8.3
    0 2 8 6.4
    0 2 8 5.3
    0 2 -8 7.1
    0 2 8 5.6
    0 2 8 4.3
    0 2 -8 7.5
    0 2 -8 6.1
    1 -2 8 135.89
    -1 -2 -8 147.79
    1 -2 8 135.79
    -1 -2 -8 144.19
    1 -2 8 139.79
    -1 -2 -8 146.49
    -1 2 -8 140.79
    1 2 8 140.89
    1 2 8 143.59
    1 2 8 145.69
    -1 2 -8 136.49
    2 -2 8 82.89
    -2 -2 -8 78.89
    2 -2 8 86.99
    -2 -2 -8 83.09
    -2 -2 -8 82.49
    2 -2 8 87.49
    2 2 8 76.69
    2 2 8 79.19
    2 2 8 78.29
    -2 2 -8 86.49
    -2 2 -8 85.19
    3 -2 8 17
    3 -2 8 14.6
    3 -2 8 17
    3 2 8 17.5
    -3 2 -8 21.5
    3 2 8 18
    3 2 8 19.2
    4 -2 8 14.8
    4 -2 8 13.8
    4 -2 8 16
    4 2 8 18
    4 2 8 15.5
    4 2 8 17.8
    5 -2 8 45.3
    5 -2 8 44.2
    5 2 8 54.69
    5 2 8 52.29
    6 -2 8 1.5
    6 -2 8 1.9
    6 2 8 3
    6 2 8 4.2
    7 -2 8 7.4
    7 2 8 8.5
    7 2 8 7.4
    8 -3 -8 1.2
    8 -3 -8 0.9
    -8 -3 8 1.3
    8 3 -8 0
    7 -3 -8 2.5
    7 -3 -8 2.2
    7 -3 -8 0.6
    -7 -3 8 1
    7 3 -8 -0.6
    -7 3 8 1
    7 3 -8 2.4
    6 -3 -8 21
    6 -3 -8 22.9
    6 -3 -8 16.6
    6 -3 -8 20.6
    -6 -3 8 23.3
    6 3 -8 25.3
    6 3 -8 22.8
    -6 3 8 19
    5 -3 -8 35.3
    5 -3 -8 35.2
    -5 -3 8 32.2
    5 -3 -8 34.7
    5 -3 -8 39.1
    5 -3 -8 33.5
    -5 3 8 33.9
    5 3 -8 32.3
    4 -3 -8 75.39
    4 -3 -8 77.99
    4 -3 -8 76.89
    4 -3 -8 78.39
    4 -3 -8 78.69
    -4 -3 8 71.89
    -4 3 8 74.39
    4 3 -8 74.59
    -4 3 8 79.39
    3 -3 -8 12.2
    3 -3 -8 10.5
    3 -3 -8 13.4
    -3 -3 8 7.6
    3 -3 -8 10.1
    3 3 -8 9.1
    3 3 -8 8.6
    -3 3 8 12.4
    -3 3 8 10
    -3 3 8 11.6
    -2 -3 8 172.98
    -2 -3 8 172.68
    2 -3 -8 176.88
    2 -3 -8 166.38
    2 -3 -8 169.38
    2 -3 -8 169.58
    -2 -3 8 177.08
    -2 3 8 169.38
    -2 3 8 172.98
    -2 3 8 163.28
    2 3 -8 177.38
    2 3 -8 174.58
    -2 3 8 165.98
    1 -3 -8 77.49
    1 -3 -8 76.49
    -1 -3 8 60.09
    1 -3 -8 75.29
    -1 -3 8 59.89
    -1 -3 8 61.39
    1 -3 -8 72.99
    -1 3 8 74.69
    -1 3 8 76.59
    1 3 -8 64.79
    -1 3 8 73.79
    -1 3 8 74.99
    0 -3 8 405.46
    0 -3 -8 428.16
    0 -3 8 441.36
    0 -3 -8 435.46
    0 -3 -8 417.56
    0 -3 8 404.96
    0 -3 8 404.26
    0 3 8 414.26
    0 3 -8 423.86
    0 3 -8 404.86
    0 3 8 414.06
    0 3 -8 420.46
    0 3 8 399.86
    0 3 8 421.26
    -1 -3 -8 57.29
    -1 -3 -8 57.79
    1 -3 8 49.1
    1 -3 8 45.9
    1 -3 8 49.4
    -1 -3 -8 57.29
    -1 3 -8 49.7
    1 3 8 57.69
    1 3 8 57.39
    1 3 8 56.59
    -1 3 -8 48.7
    2 -3 8 268.97
    2 -3 8 271.47
    -2 -3 -8 278.37
    2 -3 8 263.47
    -2 -3 -8 279.07
    2 3 8 270.87
    2 3 8 273.37
    2 3 8 281.87
    -2 3 -8 296.57
    -2 3 -8 271.07
    2 3 8 268.67
    3 -3 8 117.69
    3 -3 8 123.19
    -3 -3 -8 126.29
    -3 -3 -8 123.19
    3 -3 8 118.19
    3 3 8 134.39
    3 3 8 126.59
    3 3 8 127.19
    -3 3 -8 133.59
    4 -3 8 2.2
    4 -3 8 2.3
    4 -3 8 2.1
    4 3 8 5.4
    4 3 8 3.8
    4 3 8 4.5
    5 -3 8 9
    5 -3 8 10.3
    5 3 8 8.8
    5 3 8 8.4
    6 -3 8 9.8
    6 -3 8 13.2
    6 3 8 18.9
    6 3 8 16.6
    7 -3 8 6.4
    7 -3 8 4.8
    7 3 8 2.3
    7 3 8 4.2
    -8 -4 8 2.6
    8 -4 -8 0.2
    8 -4 -8 -0.7
    8 4 -8 0.8
    7 -4 -8 12.1
    7 -4 -8 17.7
    7 -4 -8 14.9
    -7 -4 8 14.1
    7 4 -8 15.4
    7 4 -8 15.2
    6 -4 -8 10.8
    6 -4 -8 13.2
    -6 -4 8 13.5
    6 -4 -8 12.5
    6 4 -8 10.1
    6 4 -8 10.4
    -6 4 8 11.9
    -5 -4 8 16.6
    5 -4 -8 16.8
    5 -4 -8 13.3
    5 -4 -8 14.7
    5 -4 -8 13.6
    5 -4 -8 13.7
    -5 4 8 15.4
    5 4 -8 16.7
    -5 4 8 13.8
    4 -4 -8 16.9
    4 -4 -8 13
    4 -4 -8 14.3
    -4 -4 8 12.5
    4 -4 -8 13.3
    4 -4 -8 12.6
    -4 4 8 13.8
    -4 4 8 15.6
    4 4 -8 13.1
    3 -4 -8 24.3
    3 -4 -8 25
    3 -4 -8 22.2
    3 -4 -8 26.3
    -3 4 8 23.7
    -3 4 8 25.8
    -3 4 8 22.8
    -2 -4 8 150.48
    -2 -4 8 155.98
    2 -4 -8 147.99
    2 -4 -8 150.28
    2 -4 -8 149.09
    2 -4 -8 148.29
    -2 -4 8 158.28
    -2 4 8 139.49
    -2 4 8 149.39
    -2 4 8 144.69
    2 4 -8 156.48
    2 4 -8 152.58
    -2 4 8 148.09
    2 4 -8 154.48
    1 -4 -8 141.89
    -1 -4 8 139.69
    1 -4 -8 138.19
    -1 -4 8 137.69
    1 -4 -8 137.99
    -1 -4 8 137.89
    1 -4 -8 136.89
    -1 4 8 138.39
    -1 4 8 139.89
    -1 4 8 136.09
    -1 4 8 137.79
    1 4 -8 136.29
    1 4 -8 135.59
    0 -4 -8 0.8
    0 -4 8 1.4
    0 -4 -8 0.9
    0 -4 8 1.4
    0 -4 8 1.1
    0 -4 8 1.2
    0 -4 -8 1
    0 4 8 0.3
    0 4 -8 1.4
    0 4 8 0.5
    0 4 8 0.2
    -1 -4 -8 35.6
    1 -4 8 36.5
    -1 -4 -8 31.4
    -1 -4 -8 31.3
    -1 -4 -8 32.5
    1 -4 8 38.5
    1 -4 8 39.4
    -1 4 -8 36.1
    1 4 8 31.2
    -1 4 -8 37.8
    1 4 8 32.2
    1 4 8 34.2
    -2 -4 -8 12.9
    -2 -4 -8 14.4
    2 4 8 13.6
    2 4 8 12.2
    2 4 8 13.9
    3 -4 8 0.4
    3 -4 8 0.2
    -3 -4 -8 0.5
    -3 -4 -8 0.8
    3 -4 8 0.5
    3 4 8 1
    3 4 8 1.8
    3 4 8 0.5
    4 -4 8 13.1
    4 -4 8 12.7
    -4 -4 -8 11
    4 -4 8 13.6
    4 4 8 10.6
    4 4 8 9.6
    4 4 8 10.5
    5 -4 8 3.1
    5 -4 8 3.9
    5 4 8 4.7
    5 4 8 7.9
    6 -4 8 4.2
    6 -4 8 1.8
    6 4 8 1.9
    6 4 8 4.6
    7 -4 8 13.1
    7 -4 8 10.4
    7 4 8 11.3
    7 4 8 13.6
    8 -5 -8 2.7
    8 -5 -8 1.3
    8 -5 -8 0.8
    -8 -5 8 -1.8
    8 5 -8 2.2
    7 -5 -8 -0.5
    7 -5 -8 2.4
    7 -5 -8 2.5
    -7 -5 8 3.6
    7 5 -8 2.5
    6 -5 -8 2.5
    -6 -5 8 4.7
    6 -5 -8 2.9
    6 -5 -8 3.2
    6 5 -8 2.7
    6 5 -8 3.3
    -6 5 8 4.4
    5 -5 -8 1.4
    5 -5 -8 2.1
    5 -5 -8 2.9
    -5 -5 8 4.2
    5 -5 -8 2.4
    5 -5 -8 2.9
    5 5 -8 2.3
    -5 5 8 2.9
    -5 5 8 2.7
    -4 -5 8 24.6
    4 -5 -8 24.4
    4 -5 -8 24.8
    4 -5 -8 27.8
    4 -5 -8 28.7
    4 -5 -8 27.9
    4 5 -8 24.6
    -4 5 8 25.4
    -4 5 8 27.3
    3 -5 -8 85.09
    3 -5 -8 82.49
    -3 -5 8 81.89
    -3 -5 8 86.49
    3 -5 -8 84.29
    3 -5 -8 80.69
    -3 5 8 87.09
    3 5 -8 88.69
    -3 5 8 85.49
    2 -5 -8 58.79
    -2 -5 8 53.79
    -2 -5 8 57.89
    -2 -5 8 55.29
    2 -5 -8 58.09
    2 -5 -8 61.59
    2 -5 -8 60.89
    -2 5 8 54.39
    -2 5 8 60.19
    2 5 -8 54.79
    2 5 -8 55.79
    -2 5 8 57.69
    -2 5 8 56.99
    1 -5 -8 8.8
    1 -5 -8 8.8
    1 -5 -8 9.6
    1 -5 -8 6.7
    -1 5 8 8.9
    -1 5 8 7.5
    -1 5 8 7.4
    -1 5 8 8
    0 -5 -8 9.1
    0 -5 -8 9.2
    0 -5 -8 9
    0 5 8 6.6
    0 5 8 8.4
    0 5 8 8.1
    -1 -5 -8 41.9
    -1 -5 -8 42.4
    -1 -5 -8 38.8
    1 -5 8 46.6
    1 -5 8 46.1
    1 -5 8 46.9
    1 -5 8 45.9
    1 5 8 41.3
    -1 5 -8 49.3
    1 5 8 40.6
    1 5 8 41.3
    -2 -5 -8 5.9
    -2 -5 -8 6.2
    -2 -5 -8 7.7
    2 5 8 7.5
    2 5 8 5.7
    2 5 8 7.7
    2 5 8 8.6
    3 -5 8 1.9
    3 -5 8 2.2
    -3 -5 -8 0.1
    -3 -5 -8 0.3
    3 -5 8 1.6
    3 5 8 0.7
    3 5 8 0.5
    3 5 8 -1.1
    -4 -5 -8 7.1
    4 -5 8 6.9
    -4 -5 -8 7
    4 -5 8 8.6
    4 -5 8 8.5
    4 5 8 6.1
    4 5 8 7
    4 5 8 7
    5 -5 8 4.6
    5 -5 8 7.3
    -5 -5 -8 6.9
    5 5 8 8.5
    5 5 8 9.8
    6 -5 8 -1.3
    6 -5 8 1.1
    6 5 8 1.4
    6 5 8 0.6
    7 -5 8 6.1
    7 -5 8 6.6
    7 5 8 9.2
    7 5 8 5.6
    8 -6 -8 1.6
    -8 -6 8 0.2
    8 -6 -8 2.7
    8 -6 -8 6.7
    8 6 -8 3.1
    -7 -6 8 3.2
    7 -6 -8 7.6
    7 -6 -8 4.6
    7 6 -8 3
    6 -6 -8 50.09
    6 -6 -8 52.99
    -6 -6 8 49.6
    6 6 -8 44.8
    6 6 -8 44.1
    5 -6 -8 6.3
    5 -6 -8 5.4
    5 -6 -8 4.9
    5 -6 -8 9
    -5 -6 8 3.9
    5 6 -8 4.4
    -5 6 8 6.7
    -5 6 8 4.6
    4 -6 -8 22
    4 -6 -8 18.7
    4 -6 -8 19.6
    4 -6 -8 21
    -4 -6 8 16.8
    4 -6 -8 18.7
    4 6 -8 15.4
    -4 6 8 18.8
    -4 6 8 19.5
    -3 -6 8 122.79
    3 -6 -8 140.99
    3 -6 -8 142.39
    -3 -6 8 128.89
    3 -6 -8 154.88
    3 -6 -8 143.19
    -3 6 8 138.89
    3 6 -8 125.59
    -3 6 8 145.49
    2 -6 -8 75.19
    -2 -6 8 69.99
    -2 -6 8 71.99
    2 -6 -8 74.39
    2 -6 -8 73.69
    -2 -6 8 71.19
    2 -6 -8 77.29
    -2 6 8 75.89
    -2 6 8 78.09
    2 6 -8 69.39
    -2 6 8 74.09
    -2 6 8 74.89
    1 -6 -8 64.79
    1 -6 -8 68.59
    -1 -6 8 76.69
    1 -6 -8 72.49
    1 -6 -8 68.39
    -1 -6 8 75.19
    -1 -6 8 73.59
    -1 6 8 73.19
    -1 6 8 63.19
    -1 6 8 72.29
    1 6 -8 71.89
    -1 6 8 71.49
    0 -6 -8 14.8
    0 -6 -8 14.4
    0 -6 8 11.5
    0 -6 -8 14.3
    0 -6 8 15.4
    0 -6 8 13.2
    0 -6 8 13.5
    0 -6 8 13.1
    0 6 8 14.2
    0 6 8 13.6
    0 6 -8 14.1
    0 6 8 13.1
    -1 -6 -8 158.38
    1 -6 8 150.98
    -1 -6 -8 155.28
    1 -6 8 147.99
    1 -6 8 142.89
    -1 -6 -8 154.58
    1 -6 8 146.99
    1 6 8 158.38
    1 6 8 157.08
    1 6 8 157.28
    1 6 8 156.38
    2 -6 8 89.09
    2 -6 8 89.69
    -2 -6 -8 95.49
    -2 -6 -8 93.39
    2 -6 8 88.99
    2 6 8 93.59
    2 6 8 96.99
    2 6 8 91.89
    2 6 8 93.39
    -3 -6 -8 6.3
    -3 -6 -8 8.4
    3 6 8 4.4
    3 6 8 5.6
    3 6 8 6
    3 6 8 6
    4 -6 8 7
    -4 -6 -8 3.8
    4 -6 8 6.5
    -4 -6 -8 6.3
    4 -6 8 6
    4 6 8 4.8
    4 6 8 5.1
    -5 -6 -8 6
    5 -6 8 8.4
    5 -6 8 7
    5 6 8 6.8
    5 6 8 7.4
    6 -6 8 15.9
    6 -6 8 13.4
    6 6 8 13.8
    6 6 8 15.5
    8 -7 -8 21.8
    8 -7 -8 14.8
    8 -7 -8 15.7
    -8 -7 8 16.6
    8 7 -8 15.5
    7 -7 -8 1.3
    7 -7 -8 0.9
    -7 -7 8 3.3
    7 7 -8 0.2
    6 -7 -8 1.4
    -6 -7 8 4.8
    6 7 -8 4.3
    6 7 -8 3.9
    5 -7 -8 3.8
    5 -7 -8 5.2
    -5 -7 8 3.4
    5 7 -8 3.5
    -5 7 8 4.1
    -5 7 8 3.9
    4 -7 -8 23
    -4 -7 8 22.9
    4 -7 -8 25.3
    4 -7 -8 25.2
    4 -7 -8 20.2
    -4 7 8 23.1
    -4 7 8 24.6
    4 7 -8 26.3
    3 -7 -8 0.9
    3 -7 -8 2.6
    3 -7 -8 2.8
    -3 7 8 1.8
    -3 7 8 3.2
    -2 -7 8 32.5
    2 -7 -8 27.1
    -2 -7 8 30.4
    2 -7 -8 30
    2 -7 -8 29.6
    -2 7 8 29.8
    -2 7 8 28.7
    2 7 -8 29.3
    -2 7 8 28.6
    -2 7 8 28.8
    1 -7 -8 8.9
    1 -7 -8 7.7
    -1 -7 8 11
    -1 -7 8 11.3
    -1 -7 8 11.9
    1 -7 -8 7.9
    -1 -7 8 10
    -1 7 8 10.3
    1 7 -8 11.5
    -1 7 8 7.1
    -1 7 8 8.9
    -1 7 8 9.3
    0 -7 8 551.24
    0 -7 8 540.75
    0 -7 8 536.85
    0 -7 8 536.15
    0 -7 8 536.45
    0 -7 -8 536.25
    0 -7 -8 567.84
    0 7 8 545.15
    0 7 8 527.65
    0 7 8 545.85
    0 7 -8 544.25
    -1 -7 -8 9.1
    1 -7 8 5.6
    -1 -7 -8 8.8
    -1 -7 -8 10.4
    1 -7 8 5.9
    1 -7 8 6.8
    1 -7 8 6.8
    1 7 8 9.6
    1 7 8 7.9
    1 7 8 9.2
    1 7 8 9.1
    2 -7 8 116.99
    -2 -7 -8 103.59
    2 -7 8 116.99
    2 -7 8 117.69
    -2 -7 -8 108.29
    2 7 8 96.69
    2 7 8 105.59
    2 7 8 98.69
    2 7 8 103.19
    3 -7 8 75.59
    3 -7 8 77.19
    -3 -7 -8 68.19
    -3 -7 -8 71.89
    3 -7 8 74.09
    3 7 8 73.79
    3 7 8 66.89
    3 7 8 73.79
    4 -7 8 1.5
    4 -7 8 1.6
    -4 -7 -8 1.3
    4 -7 8 1.9
    4 7 8 4.2
    4 7 8 4.4
    4 7 8 4.8
    -5 -7 -8 14
    5 -7 8 15.3
    5 -7 8 17.5
    5 7 8 15.1
    5 7 8 14.6
    6 -7 8 0
    6 -7 8 0.3
    6 7 8 -1.7
    6 7 8 2.3
    -8 -8 8 0.1
    8 -8 -8 0.7
    8 -8 -8 2.4
    8 -8 -8 1
    8 8 -8 3.5
    7 -8 -8 3.7
    7 -8 -8 6.4
    -7 -8 8 3.6
    7 8 -8 5.1
    6 -8 -8 12.8
    -6 -8 8 11.6
    6 -8 -8 8.5
    6 8 -8 10.9
    5 -8 -8 40.7
    5 -8 -8 38.2
    -5 -8 8 43.8
    5 -8 -8 47.6
    5 8 -8 43.2
    -5 8 8 41.7
    -5 8 8 45.5
    4 -8 -8 7.4
    -4 -8 8 8.6
    4 -8 -8 5.7
    -4 8 8 6.7
    4 8 -8 8.6
    -4 8 8 7.5
    3 -8 -8 48.5
    3 -8 -8 41.4
    3 -8 -8 46.2
    -3 -8 8 43.7
    -3 8 8 43.4
    3 8 -8 43
    -3 8 8 46
    -2 -8 8 29.6
    -2 -8 8 27.8
    2 -8 -8 24.2
    2 -8 -8 21.1
    2 -8 -8 27
    2 8 -8 30.1
    -2 8 8 23.5
    -2 8 8 25.9
    -2 8 8 23.7
    1 -8 -8 44.5
    -1 -8 8 47
    -1 -8 8 48.2
    -1 -8 8 50.49
    -1 -8 8 50.09
    1 -8 -8 47.6
    -1 -8 8 49.99
    1 -8 -8 45.6
    -1 8 8 51.09
    1 8 -8 51.09
    -1 8 8 47.5
    -1 8 8 44.5
    0 -8 8 48.1
    0 -8 8 50.49
    0 -8 -8 40.8
    0 -8 8 48.5
    0 -8 8 48
    0 -8 8 45.3
    0 -8 -8 42.6
    0 -8 8 49.2
    0 8 8 43
    0 8 8 40.4
    0 8 8 42.9
    0 8 -8 49.6
    1 -8 8 69.69
    -1 -8 -8 79.79
    -1 -8 -8 74.79
    1 -8 8 72.59
    1 -8 8 71.79
    1 -8 8 72.49
    1 -8 8 72.29
    1 8 8 79.99
    1 8 8 76.19
    1 8 8 73.59
    1 8 8 71.79
    -2 -8 -8 22.1
    2 -8 8 17.7
    2 -8 8 18.8
    -2 -8 -8 22.6
    2 -8 8 19.4
    2 -8 8 18.4
    2 -8 8 19.8
    2 8 8 24.5
    2 8 8 22.6
    2 8 8 20.1
    3 -8 8 0.7
    -3 -8 -8 0
    -3 -8 -8 1.7
    3 -8 8 0.2
    3 -8 8 -0.6
    3 8 8 0.6
    3 8 8 1.1
    3 8 8 1.5
    4 -8 8 23.8
    -4 -8 -8 28.4
    4 -8 8 23.9
    4 8 8 33.6
    4 8 8 29.4
    4 8 8 33.3
    -5 -8 -8 2.3
    5 -8 8 4.7
    5 -8 8 4.6
    5 8 8 1.5
    5 8 8 3.1
    6 -8 8 2.3
    6 -8 8 2.2
    6 8 8 7
    6 8 8 5.7
    -7 -9 8 1.1
    7 -9 -8 1.4
    7 -9 -8 1.6
    7 9 -8 2.4
    6 -9 -8 11.6
    6 -9 -8 14.3
    -6 -9 8 11.4
    6 9 -8 14.9
    5 -9 -8 9.2
    5 -9 -8 9.4
    -5 -9 8 5.4
    -5 9 8 10.2
    5 9 -8 6.7
    -4 -9 8 32
    4 -9 -8 39.7
    4 -9 -8 37.4
    -4 9 8 41.8
    -4 9 8 37.4
    4 9 -8 30.6
    -3 -9 8 9.6
    3 -9 -8 13.2
    3 -9 -8 13.8
    3 9 -8 10.1
    -3 9 8 12.1
    -3 9 8 12
    2 -9 -8 17.8
    -2 -9 8 13.7
    2 -9 -8 19.6
    -2 -9 8 13.9
    -2 9 8 18.1
    2 9 -8 13.6
    -2 9 8 18
    -2 9 8 15.7
    -1 -9 8 1.6
    1 -9 -8 0.6
    -1 -9 8 1.9
    -1 -9 8 2.1
    -1 -9 8 1.3
    -1 -9 8 2.1
    -1 -9 8 2
    1 -9 -8 1
    -1 9 8 0.5
    1 9 -8 2
    -1 9 8 0.7
    -1 9 8 0.4
    0 -9 -8 18.9
    0 -9 8 22.3
    0 -9 8 24.4
    0 -9 8 22.9
    0 -9 8 22.1
    0 -9 8 23.5
    0 -9 8 21.3
    0 9 8 17.2
    0 9 8 18.2
    0 9 8 16.8
    1 -9 8 38
    1 -9 8 37.8
    1 -9 8 36.8
    1 -9 8 37.2
    -1 -9 -8 31
    -1 -9 -8 36.3
    1 -9 8 38.1
    1 9 8 33.4
    1 9 8 36.2
    1 9 8 34.9
    2 -9 8 13.9
    2 -9 8 12.6
    2 -9 8 12.1
    2 -9 8 15.7
    2 -9 8 13.4
    2 -9 8 14.3
    -2 -9 -8 13
    -2 -9 -8 11.6
    2 9 8 11
    2 9 8 13
    2 9 8 14.3
    -3 -9 -8 46.7
    3 -9 8 44.6
    3 -9 8 48.4
    3 -9 8 48.4
    -3 -9 -8 53.59
    3 9 8 47.1
    3 9 8 42.9
    3 9 8 46.1
    4 -9 8 20.4
    -4 -9 -8 16.6
    4 -9 8 24.1
    4 -9 8 25.2
    4 9 8 22.7
    4 9 8 21.6
    4 9 8 19.9
    5 -9 8 2.7
    -5 -9 -8 0.7
    5 -9 8 3.5
    5 9 8 4.5
    5 9 8 1.8
    6 -9 8 28.6
    6 -9 8 32.2
    6 9 8 30.3
    6 9 8 30.9
    -7 -10 8 5.1
    7 -10 -8 -1.1
    7 -10 -8 0.7
    7 10 -8 3.5
    6 -10 -8 0.9
    6 -10 -8 0.1
    -6 -10 8 -0.6
    6 10 -8 -1.3
    5 -10 -8 51.39
    5 -10 -8 56.39
    -5 -10 8 54.29
    5 10 -8 56.69
    4 -10 -8 25.2
    4 -10 -8 21.9
    -4 -10 8 20.8
    -4 10 8 23.6
    4 10 -8 24.3
    -3 -10 8 30.7
    3 -10 -8 26.7
    3 -10 -8 29
    3 10 -8 30.5
    -3 10 8 27.8
    -2 -10 8 19.9
    -2 -10 8 20.3
    -2 -10 8 20.1
    -2 -10 8 20.1
    -2 10 8 15.3
    2 10 -8 21
    1 -10 -8 4.9
    1 -10 -8 3.7
    -1 -10 8 6.5
    -1 -10 8 6.9
    -1 -10 8 5.5
    -1 -10 8 5
    -1 -10 8 4.8
    -1 -10 8 7.5
    -1 10 8 6.8
    1 10 -8 7.2
    -1 10 8 5.9
    -1 10 8 6.1
    0 -10 8 8.7
    0 -10 8 9.1
    0 -10 8 10.8
    0 -10 8 7.4
    0 -10 8 8.1
    0 -10 8 8.4
    1 -10 8 149.39
    1 -10 8 140.69
    1 -10 8 138.99
    1 -10 8 144.79
    1 -10 8 143.89
    -1 -10 -8 142.29
    1 -10 8 142.49
    1 10 8 142.29
    1 10 8 136.99
    1 10 8 132.49
    2 -10 8 127.19
    2 -10 8 123.19
    -2 -10 -8 121.49
    2 -10 8 128.19
    2 -10 8 127.49
    2 -10 8 121.79
    2 10 8 116.39
    2 10 8 121.39
    2 10 8 121.19
    -3 -10 -8 27.6
    3 -10 8 26.4
    3 -10 8 30.2
    3 -10 8 28.2
    3 10 8 27.7
    3 10 8 26.7
    -4 -10 -8 20.5
    4 -10 8 23.3
    4 -10 8 17
    4 10 8 22
    4 10 8 19.8
    5 -10 8 23.2
    -5 -10 -8 16
    5 -10 8 15.1
    5 10 8 17.9
    5 10 8 24.7
    6 -10 8 7.6
    6 -10 8 9.4
    6 10 8 5
    6 10 8 8
    7 -11 -8 3.6
    -7 -11 8 1.3
    7 -11 -8 -2.5
    7 11 -8 3.3
    6 -11 -8 4.2
    -6 -11 8 6.5
    6 -11 -8 5.3
    6 11 -8 4.3
    -5 -11 8 1.4
    5 -11 -8 0.6
    5 -11 -8 1.1
    -5 11 8 2.6
    5 11 -8 0.7
    -4 -11 8 17.6
    4 -11 -8 21.7
    4 11 -8 18.5
    3 -11 -8 0.8
    -3 11 8 0.2
    -3 11 8 -0.1
    2 -11 -8 13.7
    -2 -11 8 15.3
    -2 -11 8 16.2
    2 -11 -8 16.3
    -2 -11 8 14.1
    -2 11 8 13.8
    -2 11 8 13.8
    -2 11 8 14.8
    2 11 -8 16.7
    -1 -11 8 1.4
    1 -11 -8 1.9
    -1 -11 8 1.2
    -1 -11 8 1.3
    -1 -11 8 1.9
    -1 -11 8 1.5
    -1 11 8 1.9
    -1 11 8 2.2
    1 11 -8 1.4
    0 -11 -8 64.49
    0 -11 8 57.29
    0 -11 8 54.79
    0 -11 8 56.69
    0 -11 8 63.09
    0 -11 8 62.89
    0 -11 8 60.89
    0 11 8 69.09
    0 11 8 66.49
    1 -11 8 -0.2
    1 -11 8 0.4
    -1 -11 -8 2.7
    1 -11 8 0.3
    1 -11 8 -0.4
    1 -11 8 0.1
    1 -11 8 0
    1 11 8 2.9
    1 11 8 3
    2 -11 8 15.7
    2 -11 8 15.3
    -2 -11 -8 15.8
    2 -11 8 15.6
    2 -11 8 15.4
    2 -11 8 16.2
    2 11 8 15.2
    2 11 8 17.4
    3 -11 8 9.8
    3 -11 8 8.9
    -3 -11 -8 14
    3 -11 8 11.2
    3 -11 8 7.9
    4 -11 8 3.6
    -4 -11 -8 2.4
    4 -11 8 4.4
    4 11 8 4.2
    4 11 8 4.2
    -5 -11 -8 1.4
    5 -11 8 0.8
    5 -11 8 -0.3
    5 11 8 3.6
    5 11 8 2.4
    7 -12 -8 12.4
    -7 -12 8 12.9
    7 -12 -8 8.4
    -6 -12 8 -0.1
    6 -12 -8 1.2
    6 -12 -8 0.1
    6 12 -8 1.5
    5 -12 -8 8.1
    -5 -12 8 7.6
    5 -12 -8 4.9
    5 12 -8 5.9
    -5 12 8 7.7
    4 -12 -8 3
    -4 -12 8 2.7
    -4 12 8 1.3
    4 12 -8 1.3
    3 -12 -8 2
    -3 -12 8 2.9
    3 12 -8 2.7
    -3 12 8 0.8
    2 -12 -8 7.6
    -2 -12 8 8.1
    -2 -12 8 8.7
    -2 -12 8 8.4
    -2 -12 8 6.4
    -2 12 8 7.9
    -2 12 8 7.4
    2 12 -8 8.6
    -2 12 8 10.1
    -1 -12 8 18.6
    -1 -12 8 16.2
    1 -12 -8 14.7
    -1 -12 8 17.3
    -1 -12 8 16.6
    -1 -12 8 19.1
    -1 12 8 17.9
    -1 12 8 17.1
    -1 12 8 17.4
    1 12 -8 18.9
    0 -12 8 27
    0 -12 8 23.2
    0 -12 8 22.4
    0 -12 8 25.1
    0 -12 8 19.9
    0 -12 -8 19.3
    0 12 8 20.9
    0 12 8 18.7
    0 12 8 22
    1 -12 8 4.1
    1 -12 8 3.6
    1 -12 8 3.7
    1 -12 8 4.3
    -1 -12 -8 1.2
    1 -12 8 4.9
    1 -12 8 4.5
    1 12 8 2.8
    2 -12 8 1.6
    2 -12 8 0.7
    2 -12 8 0.3
    -2 -12 -8 0.6
    2 -12 8 0.3
    2 12 8 1.3
    2 12 8 0.2
    3 -12 8 15.7
    3 -12 8 11.1
    -3 -12 -8 8.7
    3 -12 8 13.8
    3 12 8 13.3
    3 12 8 12.7
    4 -12 8 11.5
    -4 -12 -8 9.5
    4 -12 8 14.1
    4 12 8 11.7
    4 12 8 12.2
    -5 -12 -8 0.3
    5 -12 8 -1.7
    5 -12 8 2.7
    5 12 8 -0.4
    5 12 8 -0.6
    6 -13 -8 1.8
    6 -13 -8 2.4
    -6 -13 8 2
    6 13 -8 3.8
    5 -13 -8 12.7
    -5 -13 8 9.3
    5 -13 -8 10
    -5 13 8 11.1
    5 13 -8 8.6
    -4 -13 8 45.1
    4 -13 -8 41
    4 13 -8 48.1
    -4 13 8 47.7
    3 -13 -8 3.4
    -3 -13 8 5.4
    -3 13 8 4.7
    3 13 -8 5.5
    -2 -13 8 7.3
    2 -13 -8 6.1
    -2 -13 8 9
    -2 -13 8 7.1
    2 13 -8 8.6
    -2 13 8 4.7
    -2 13 8 6.5
    1 -13 -8 1.8
    -1 -13 8 4.1
    -1 -13 8 4.2
    -1 -13 8 5.3
    -1 13 8 4.3
    -1 13 8 3.7
    0 -13 8 0.7
    0 -13 8 0.1
    0 -13 8 1.6
    0 13 8 -0.6
    0 13 8 0.2
    1 -13 8 6.8
    1 -13 8 5.8
    1 -13 8 7.3
    1 13 8 7.9
    1 13 8 7.1
    2 -13 8 12.6
    2 -13 8 14.9
    2 -13 8 12
    2 -13 8 11.9
    -2 -13 -8 8.7
    2 13 8 12.5
    2 13 8 11.7
    3 -13 8 6.7
    -3 -13 -8 5.3
    3 -13 8 5.4
    3 -13 8 6.3
    3 13 8 6.2
    3 13 8 6.2
    -4 -13 -8 28.1
    4 -13 8 28.9
    4 -13 8 32.2
    4 13 8 32.2
    4 13 8 28.6
    5 -13 8 4.9
    5 -13 8 3.7
    5 13 8 5
    5 13 8 4.3
    6 -14 -8 2.4
    6 -14 -8 0.8
    -6 -14 8 1.6
    6 14 -8 4.5
    -5 -14 8 0.7
    5 -14 -8 1.3
    5 -14 -8 1.7
    -5 14 8 4.1
    5 14 -8 1.7
    -4 -14 8 4.1
    4 -14 -8 1.6
    4 14 -8 3
    -4 14 8 2
    3 -14 -8 9.4
    -3 -14 8 9.2
    3 14 -8 8.1
    -3 14 8 8.8
    -2 -14 8 2
    -2 -14 8 3
    -2 -14 8 2.6
    2 -14 -8 -0.2
    -2 14 8 0.3
    2 14 -8 2.8
    -2 14 8 0.8
    -1 -14 8 8.7
    -1 -14 8 10.3
    1 -14 -8 10.7
    -1 -14 8 7.9
    -1 14 8 9.9
    -1 14 8 12.8
    0 -14 -8 16.7
    0 -14 8 20.2
    0 -14 8 22.7
    0 14 8 15
    0 14 8 20.6
    1 -14 8 0.6
    1 -14 8 2.2
    -1 -14 -8 -0.7
    1 -14 8 3.2
    1 14 8 1.2
    1 14 8 0.7
    -2 -14 -8 1.1
    2 -14 8 4.1
    2 -14 8 2.5
    2 14 8 4.2
    2 14 8 2.9
    3 -14 8 16.7
    -3 -14 -8 15.9
    3 -14 8 21.7
    3 -14 8 20.9
    3 14 8 18.2
    3 14 8 17.6
    -4 -14 -8 0.4
    4 -14 8 -0.5
    4 -14 8 3.4
    4 14 8 -1.1
    4 14 8 1.5
    5 -15 -8 0.4
    -5 -15 8 0.2
    5 -15 -8 0.9
    -5 15 8 1.5
    5 15 -8 -0.8
    -4 -15 8 1.2
    4 -15 -8 2
    4 15 -8 2.3
    -4 15 8 -0.1
    3 -15 -8 -0.8
    -3 -15 8 0.3
    -3 15 8 1.5
    3 15 -8 -0.3
    2 -15 -8 3.6
    -2 -15 8 5.1
    -2 15 8 3.1
    -2 15 8 2.5
    -1 -15 8 12.6
    1 -15 -8 12.3
    -1 -15 8 16.6
    -1 15 8 13.8
    -1 15 8 15.1
    0 -15 8 0.3
    0 -15 8 3.1
    0 -15 -8 1.4
    0 15 8 5.1
    0 15 8 4.7
    1 -15 8 1.6
    1 -15 8 3
    1 -15 8 1.7
    -1 -15 -8 0.6
    1 15 8 2.8
    1 15 8 2.2
    2 -15 8 1.5
    -2 -15 -8 3.7
    2 -15 8 3.4
    2 -15 8 2.3
    2 15 8 1.6
    2 15 8 5.1
    3 -15 8 3.1
    3 -15 8 0.1
    -3 -15 -8 1.8
    3 15 8 2
    3 15 8 1.8
    4 -15 8 6.1
    -4 -15 -8 10.4
    4 -15 8 8.2
    4 15 8 9.1
    4 15 8 10.8
    -5 16 8 0.4
    5 16 -8 -1.4
    4 -16 -8 0.3
    -4 -16 8 -1
    4 16 -8 -0.5
    -4 16 8 -2.3
    3 -16 -8 11.2
    -3 -16 8 10.8
    3 16 -8 11.1
    -3 16 8 11.6
    -2 -16 8 6
    2 -16 -8 8.2
    -2 16 8 6.3
    -1 -16 8 5.6
    -1 -16 8 3.9
    1 -16 -8 1.1
    -1 16 8 3
    -1 16 8 6.2
    0 -16 -8 14.2
    0 -16 8 17.7
    0 -16 8 23.7
    0 -16 8 22.4
    0 16 8 21.8
    0 16 8 21.8
    1 -16 8 3.1
    1 -16 8 -0.4
    1 -16 8 0.4
    -1 -16 -8 3.3
    1 16 8 3.6
    1 16 8 4.2
    2 -16 8 7.1
    -2 -16 -8 4.8
    2 -16 8 8.4
    2 16 8 8.7
    2 16 8 4.9
    -3 -16 -8 7.2
    3 -16 8 2.1
    3 -16 8 5
    3 16 8 4.2
    3 16 8 5.7
    4 -17 -8 11.8
    -4 -17 8 5.9
    4 17 -8 7
    -4 17 8 8.8
    -3 -17 8 14
    3 -17 -8 16
    -3 17 8 14
    2 -17 -8 1.3
    -2 -17 8 1.2
    -2 17 8 0.6
    1 -17 -8 -1.9
    -1 -17 8 -1.6
    -1 17 8 1.6
    -1 17 8 -0.9
    0 -17 -8 -0.5
    0 -17 8 -0.2
    0 -17 8 -1.3
    0 17 8 -2.5
    0 17 8 -1.6
    -1 -17 -8 4.2
    1 -17 8 10.1
    1 -17 8 4.7
    1 -17 8 5
    1 17 8 4.9
    1 17 8 3.8
    -2 -17 -8 -0.2
    2 -17 8 0
    2 -17 8 2.4
    2 17 8 1.1
    2 17 8 2.8
    -3 -18 8 0.5
    -3 18 8 3.1
    2 -18 -8 1.9
    -2 18 8 3.9
    1 -18 -8 -2.7
    -1 18 8 0.9
    -1 18 8 -1.5
    0 -18 -8 -1
    0 -18 8 4.5
    0 18 8 -0.3
    0 18 8 1.6
    1 -18 8 1.6
    1 -18 8 3.7
    1 -18 8 6.2
    -1 -18 -8 3.3
    1 18 8 2.9
    1 18 8 5.1
    8 0 -9 0.9
    -7 0 9 0.8
    7 0 -9 -0.2
    7 0 -9 -0.5
    -6 0 9 0.4
    6 0 -9 0.2
    6 0 -9 0.7
    5 0 -9 -0.6
    5 0 -9 0
    5 0 -9 0.6
    5 0 -9 -1.1
    -5 0 9 0.1
    -4 0 9 0.2
    4 0 -9 1.2
    4 0 -9 0.6
    4 0 -9 0
    -4 0 9 0.2
    3 0 -9 -0.3
    3 0 -9 0.5
    -3 0 9 -0.4
    -3 0 9 -0.5
    3 0 -9 -0.7
    -3 0 9 -0.4
    2 0 -9 6.2
    -2 0 9 5.5
    -2 0 9 6.7
    -2 0 9 3.7
    2 0 -9 5.8
    -1 0 9 0.3
    1 0 -9 0.9
    1 0 -9 0.9
    -1 0 9 -0.3
    1 0 -9 0.3
    -1 0 9 1.1
    -1 0 9 0.8
    0 0 -9 0.7
    0 0 9 0.6
    0 0 -9 0.8
    0 0 9 1.5
    0 0 9 0.6
    0 0 9 0.4
    0 0 -9 0.4
    -1 0 -9 0
    -1 0 -9 0.3
    1 0 9 0.2
    1 0 9 -0.1
    1 0 9 -0.1
    -2 0 -9 0.8
    2 0 9 1.5
    2 0 9 0.9
    2 0 9 1.1
    2 0 9 1.3
    3 0 9 0
    3 0 9 -0.8
    3 0 9 -0.8
    4 0 9 -0.3
    4 0 9 -0.3
    4 0 9 -0.2
    5 0 9 -1.1
    5 0 9 -1.6
    6 0 9 0.1
    6 0 9 -0.2
    7 0 9 1.3
    8 -1 -9 0.1
    8 1 -9 -1.8
    -7 -1 9 19.1
    7 -1 -9 19.2
    7 -1 -9 20.1
    7 1 -9 15.7
    7 1 -9 18.6
    -7 1 9 19.7
    6 -1 -9 3.4
    6 -1 -9 3.8
    -6 -1 9 3.1
    6 -1 -9 2.7
    6 1 -9 3.4
    6 1 -9 2.5
    -6 1 9 0.9
    5 -1 -9 0.4
    -5 -1 9 1.4
    5 -1 -9 -0.9
    5 -1 -9 -0.6
    5 -1 -9 0.5
    -5 1 9 0.1
    5 1 -9 0.8
    4 -1 -9 18.9
    4 -1 -9 18.7
    4 -1 -9 21.6
    4 -1 -9 19.7
    4 -1 -9 20
    -4 1 9 20.7
    -4 1 9 21.6
    -3 -1 9 3.2
    3 -1 -9 4.4
    -3 -1 9 2.5
    3 -1 -9 3.7
    3 -1 -9 4.4
    3 -1 -9 3.6
    3 -1 -9 4.2
    -3 1 9 3.6
    -3 1 9 3.2
    -3 1 9 4.7
    3 1 -9 3.2
    3 1 -9 2.8
    -2 -1 9 551.44
    -2 -1 9 537.95
    2 -1 -9 560.24
    2 -1 -9 564.94
    2 -1 -9 564.54
    -2 -1 9 530.85
    2 -1 -9 546.95
    -2 1 9 563.14
    2 1 -9 531.55
    2 1 -9 541.35
    -2 1 9 558.14
    -2 1 9 556.24
    2 1 -9 528.85
    -1 -1 9 9.7
    -1 -1 9 9.5
    -1 -1 9 10
    1 1 -9 9.2
    1 1 -9 11.6
    1 1 -9 10.4
    0 -1 -9 66.99
    0 -1 9 66.29
    0 -1 9 68.49
    0 -1 9 69.59
    0 -1 9 74.89
    0 -1 -9 65.39
    0 -1 -9 67.39
    0 1 -9 67.89
    0 1 9 63.29
    0 1 9 64.59
    0 1 9 66.59
    0 1 9 65.89
    0 1 -9 65.89
    -1 -1 -9 8.1
    -1 -1 -9 6.5
    1 -1 9 4.6
    1 -1 9 5
    -1 -1 -9 7.1
    1 -1 9 5.9
    -1 1 -9 5.3
    1 1 9 7.6
    1 1 9 5.6
    1 1 9 6.8
    -1 1 -9 5.8
    2 -1 9 1.8
    2 -1 9 1.6
    -2 -1 -9 0.1
    2 -1 9 1.5
    2 1 9 0.5
    2 1 9 0.8
    2 1 9 0.1
    -2 1 -9 1.1
    2 1 9 0.2
    3 -1 9 2.1
    3 -1 9 2.8
    3 -1 9 3.4
    3 1 9 3.8
    3 1 9 3.4
    3 1 9 3.9
    4 -1 9 1.5
    4 -1 9 2.7
    4 -1 9 3.2
    4 1 9 2.1
    4 1 9 1.7
    4 1 9 3.6
    5 -1 9 0.7
    5 -1 9 0.3
    5 1 9 0
    5 1 9 0
    6 -1 9 5.5
    6 -1 9 8
    6 1 9 6.1
    6 1 9 6.2
    8 -2 -9 7.6
    -8 -2 9 6.8
    8 2 -9 7.7
    -7 -2 9 21.5
    7 -2 -9 26.6
    7 -2 -9 22.1
    7 -2 -9 23.1
    -7 2 9 24.7
    7 2 -9 24.1
    6 -2 -9 6.4
    6 -2 -9 6.6
    -6 -2 9 8.6
    6 2 -9 8
    6 2 -9 7.1
    -6 2 9 7
    5 -2 -9 27.4
    5 -2 -9 31.1
    5 -2 -9 27
    5 -2 -9 30.4
    -5 2 9 26.5
    4 -2 -9 3
    4 -2 -9 3.8
    4 -2 -9 1.9
    4 -2 -9 2.9
    4 -2 -9 2.9
    4 2 -9 0.7
    -4 2 9 3.3
    -4 2 9 3.1
    3 -2 -9 23.8
    -3 -2 9 20.9
    3 -2 -9 22.5
    3 -2 -9 24.2
    -3 -2 9 19.6
    -3 -2 9 20.1
    3 -2 -9 22.9
    -3 2 9 21.8
    3 2 -9 22.1
    3 2 -9 25.5
    -3 2 9 22.7
    -2 -2 9 74.29
    2 -2 -9 67.89
    -2 -2 9 71.69
    2 -2 -9 66.59
    2 -2 -9 69.19
    2 -2 -9 64.99
    -2 -2 9 73.99
    2 2 -9 74.19
    -2 2 9 62.89
    2 2 -9 72.49
    -2 2 9 66.79
    -2 2 9 65.49
    2 2 -9 74.69
    1 -2 -9 0.5
    1 -2 -9 1.1
    -1 -2 9 2.2
    1 -2 -9 0.5
    -1 -2 9 0.9
    -1 -2 9 1.1
    -1 2 9 1.6
    -1 2 9 1.5
    1 2 -9 1.7
    -1 2 9 1.1
    -1 2 9 0.4
    1 2 -9 1.1
    0 -2 9 49.6
    0 -2 -9 53.79
    0 -2 -9 54.99
    0 -2 -9 53.99
    0 -2 9 49.3
    0 -2 9 48.9
    0 -2 9 49.8
    0 2 9 56.79
    0 2 9 54.49
    0 2 9 56.49
    0 2 -9 46.6
    0 2 9 53.09
    0 2 -9 49.4
    1 -2 9 1.2
    -1 -2 -9 1
    1 -2 9 1.3
    1 -2 9 1.5
    -1 -2 -9 0.9
    -1 2 -9 0.5
    1 2 9 0.1
    1 2 9 0.1
    1 2 9 0.4
    -1 2 -9 1.8
    2 -2 9 35.1
    -2 -2 -9 32.9
    2 -2 9 34.8
    2 -2 9 34.9
    2 2 9 33.6
    2 2 9 33.1
    2 2 9 31.9
    -2 2 -9 36.4
    2 2 9 31.7
    3 -2 9 101.29
    3 -2 9 99.19
    3 -2 9 103.29
    3 2 9 92.19
    3 2 9 93.59
    3 2 9 90.39
    4 -2 9 -0.2
    4 -2 9 -0.1
    4 -2 9 -0.2
    4 2 9 1.3
    4 2 9 0
    5 -2 9 20.9
    5 -2 9 21.7
    5 2 9 19.6
    5 2 9 24.7
    6 -2 9 2.5
    6 -2 9 6.2
    6 2 9 3.1
    6 2 9 3.3
    8 -3 -9 5.6
    -8 -3 9 3.4
    8 3 -9 2.8
    7 -3 -9 0.8
    7 -3 -9 2.1
    7 -3 -9 1.3
    -7 -3 9 0.4
    -7 3 9 2.3
    7 3 -9 0
    6 -3 -9 13
    -6 -3 9 13.7
    6 -3 -9 9.1
    -6 3 9 9.7
    6 3 -9 13.9
    5 -3 -9 43.8
    5 -3 -9 39.5
    5 -3 -9 39.9
    -5 -3 9 43.8
    5 -3 -9 46.2
    5 -3 -9 46.4
    -5 3 9 42.7
    5 3 -9 44.5
    -5 3 9 43
    4 -3 -9 12.7
    4 -3 -9 12.4
    4 -3 -9 13.3
    -4 -3 9 13.6
    4 -3 -9 10.2
    4 -3 -9 14.5
    -4 3 9 14.3
    4 3 -9 15.6
    -4 3 9 13.7
    3 -3 -9 139.29
    3 -3 -9 133.89
    -3 -3 9 132.79
    -3 -3 9 138.39
    3 -3 -9 136.69
    3 -3 -9 141.49
    -3 3 9 140.69
    3 3 -9 138.99
    -3 3 9 137.09
    -3 3 9 135.69
    2 -3 -9 102.09
    -2 -3 9 113.09
    2 -3 -9 103.69
    2 -3 -9 99.49
    -2 -3 9 113.09
    2 -3 -9 99.59
    2 3 -9 113.79
    -2 3 9 99.59
    2 3 -9 104.39
    -2 3 9 92.49
    -2 3 9 101.09
    -2 3 9 104.19
    -1 -3 9 49.2
    1 -3 -9 51.99
    -1 -3 9 51.49
    -1 -3 9 52.49
    1 -3 -9 51.49
    1 -3 -9 49.2
    1 3 -9 50.69
    -1 3 9 48.7
    1 3 -9 54.09
    -1 3 9 49.8
    -1 3 9 48.4
    -1 3 9 49.7
    0 -3 9 5.7
    0 -3 -9 4.6
    0 -3 -9 4.7
    0 -3 -9 6.3
    0 -3 9 6.4
    0 -3 9 6.3
    0 3 9 4.3
    0 3 9 4.9
    0 3 -9 5.8
    0 3 -9 5.7
    0 3 9 4.8
    0 3 9 5.3
    -1 -3 -9 445.26
    1 -3 9 426.56
    -1 -3 -9 427.06
    1 -3 9 413.46
    1 -3 9 418.36
    1 3 9 449.66
    1 3 9 420.96
    -1 3 -9 434.06
    -1 3 -9 419.96
    1 3 9 437.66
    -2 -3 -9 8.8
    -2 -3 -9 10.9
    2 -3 9 10.7
    -2 -3 -9 8.7
    2 -3 9 11.7
    2 -3 9 10.7
    2 3 9 11.8
    2 3 9 11.3
    2 3 9 9.8
    2 3 9 10.2
    -2 3 -9 13.8
    3 -3 9 4.8
    3 -3 9 4.8
    3 -3 9 3.6
    3 3 9 3.7
    3 3 9 5.6
    3 3 9 3.6
    4 -3 9 13.5
    4 -3 9 15.9
    4 3 9 14.5
    4 3 9 15.5
    5 -3 9 16.4
    5 -3 9 13.4
    5 3 9 13.3
    5 3 9 14
    6 -3 9 0.8
    6 -3 9 2.3
    6 3 9 2.5
    6 3 9 3.1
    8 -4 -9 11.3
    -8 -4 9 15.5
    8 4 -9 13.8
    7 -4 -9 2.4
    7 -4 -9 5
    7 -4 -9 3.1
    -7 -4 9 1.5
    7 4 -9 2.5
    6 -4 -9 6.6
    -6 -4 9 11.2
    6 -4 -9 8.5
    -6 4 9 7.9
    6 4 -9 9.5
    5 -4 -9 3.6
    5 -4 -9 2.7
    5 -4 -9 3.9
    5 -4 -9 2.7
    5 -4 -9 3.2
    -5 -4 9 5.4
    -5 4 9 4.1
    -5 4 9 4.9
    5 4 -9 4.4
    4 -4 -9 46.3
    -4 -4 9 57.59
    4 -4 -9 48.4
    4 -4 -9 50.29
    4 -4 -9 48.4
    4 -4 -9 49.7
    -4 4 9 51.99
    4 4 -9 57.59
    -4 4 9 49.9
    3 -4 -9 121.99
    -3 -4 9 102.09
    -3 -4 9 114.19
    3 -4 -9 118.99
    3 -4 -9 123.39
    3 -4 -9 120.49
    -3 4 9 115.59
    -3 4 9 124.09
    3 4 -9 103.49
    2 -4 -9 41.8
    2 -4 -9 43.6
    2 -4 -9 45.9
    -2 -4 9 43.6
    2 -4 -9 45.9
    -2 -4 9 42.3
    -2 -4 9 41.9
    -2 4 9 46.5
    2 4 -9 41.6
    -2 4 9 43.7
    2 4 -9 42.9
    -2 4 9 41.3
    -2 4 9 44.6
    -1 -4 9 484.55
    -1 -4 9 481.05
    1 -4 -9 494.35
    -1 -4 9 460.95
    1 -4 -9 485.05
    1 -4 -9 484.75
    1 -4 -9 475.65
    -1 4 9 498.95
    -1 4 9 481.25
    1 4 -9 496.85
    1 4 -9 467.05
    -1 4 9 485.75
    -1 4 9 511.35
    0 -4 -9 208.98
    0 -4 9 212.68
    0 -4 9 214.08
    0 -4 9 220.58
    0 -4 -9 209.78
    0 -4 -9 193.98
    0 4 9 207.08
    0 4 9 200.48
    0 4 -9 217.38
    0 4 -9 208.68
    -1 -4 -9 31.7
    1 -4 9 32.1
    1 -4 9 32.8
    -1 -4 -9 28.7
    1 -4 9 32.6
    -1 -4 -9 32.5
    1 4 9 30.6
    1 4 9 29.6
    -1 4 -9 30.7
    -1 4 -9 32.5
    1 4 9 30.5
    2 -4 9 4
    2 -4 9 3.6
    2 -4 9 3.5
    2 4 9 6.2
    2 4 9 5.8
    -2 4 -9 3.1
    2 4 9 5.4
    3 -4 9 49
    3 -4 9 48.8
    -3 -4 -9 40
    -3 -4 -9 44.7
    3 -4 9 45.8
    3 4 9 49.4
    3 4 9 51.59
    3 4 9 44.4
    3 4 9 48.2
    4 -4 9 7.9
    4 -4 9 8.4
    4 -4 9 9.2
    4 4 9 7
    4 4 9 6.3
    5 -4 9 11.1
    5 -4 9 10
    5 4 9 8.1
    5 4 9 8.6
    6 -4 9 22.1
    6 -4 9 29.4
    6 4 9 33.8
    6 4 9 26.2
    8 -5 -9 22.7
    8 -5 -9 15.3
    8 5 -9 11.7
    7 -5 -9 16.1
    -7 -5 9 21.1
    7 -5 -9 14.6
    7 -5 -9 18.9
    7 5 -9 18.2
    6 -5 -9 29.3
    -6 -5 9 29.4
    6 -5 -9 32.3
    -6 5 9 27.4
    6 5 -9 28.4
    5 -5 -9 3.4
    5 -5 -9 2.5
    -5 -5 9 6.1
    5 -5 -9 2.8
    5 -5 -9 4
    -5 5 9 2.9
    5 5 -9 3.7
    -5 5 9 3.8
    4 -5 -9 13.8
    4 -5 -9 17.3
    4 -5 -9 17.3
    -4 -5 9 15.6
    4 -5 -9 15
    4 5 -9 14
    -4 5 9 15.5
    -4 5 9 15.8
    -3 -5 9 124.59
    3 -5 -9 126.39
    3 -5 -9 121.69
    -3 -5 9 134.49
    3 -5 -9 123.19
    3 -5 -9 117.59
    -3 5 9 124.29
    -3 5 9 122.39
    3 5 -9 122.99
    -2 -5 9 64.69
    2 -5 -9 62.49
    2 -5 -9 62.19
    2 -5 -9 60.99
    2 -5 -9 60.49
    -2 -5 9 64.39
    -2 -5 9 66.59
    -2 5 9 62.19
    -2 5 9 61.39
    -2 5 9 65.59
    -2 5 9 61.19
    2 5 -9 65.79
    -1 -5 9 63.19
    -1 -5 9 61.09
    1 -5 -9 50.39
    1 -5 -9 54.19
    -1 -5 9 61.69
    1 -5 -9 54.79
    1 -5 -9 47.9
    -1 5 9 51.19
    1 5 -9 61.29
    -1 5 9 50.49
    -1 5 9 52.19
    -1 5 9 50.39
    0 -5 9 28.1
    0 -5 9 29.4
    0 -5 9 28.7
    0 -5 9 28.1
    0 5 -9 30.2
    0 5 -9 30.9
    -1 -5 -9 211.48
    1 -5 9 209.18
    1 -5 9 210.58
    1 -5 9 212.78
    -1 -5 -9 212.18
    -1 -5 -9 218.38
    1 5 9 210.18
    1 5 9 217.88
    1 5 9 216.38
    -1 5 -9 208.28
    2 -5 9 38.2
    2 -5 9 37.9
    -2 -5 -9 34
    2 -5 9 37.9
    -2 -5 -9 36.9
    2 5 9 30.7
    -2 5 -9 36.6
    2 5 9 35.7
    2 5 9 34.9
    2 5 9 35.8
    3 -5 9 40.4
    3 -5 9 42.7
    -3 -5 -9 41.6
    3 -5 9 41.6
    -3 -5 -9 43
    3 5 9 41.4
    3 5 9 43.8
    3 5 9 44.5
    3 5 9 40.5
    4 -5 9 104.29
    -4 -5 -9 101.29
    4 -5 9 111.89
    4 5 9 111.29
    4 5 9 107.99
    5 -5 9 0.4
    5 -5 9 -0.7
    5 5 9 -0.3
    5 5 9 1
    6 -5 9 1.3
    6 -5 9 1.9
    6 5 9 0.2
    6 5 9 3.7
    8 -6 -9 4.8
    8 -6 -9 2.2
    -8 -6 9 4.3
    8 6 -9 5.2
    7 -6 -9 1.1
    7 -6 -9 2.6
    -7 -6 9 2.8
    7 6 -9 2.2
    6 -6 -9 11.2
    -6 -6 9 14
    6 -6 -9 9.7
    6 6 -9 12.1
    -6 6 9 11.4
    -5 -6 9 12.3
    5 -6 -9 11
    5 -6 -9 11.9
    5 -6 -9 9.9
    5 -6 -9 10.9
    -5 6 9 9.6
    -5 6 9 9.2
    4 -6 -9 35.2
    4 -6 -9 32.4
    -4 -6 9 31.1
    4 -6 -9 25.2
    4 -6 -9 34.7
    -4 6 9 34.7
    -4 6 9 32.7
    4 6 -9 28.2
    3 -6 -9 53.09
    -3 -6 9 58.79
    3 -6 -9 44.6
    3 -6 -9 42.7
    -3 6 9 50.99
    3 6 -9 58.79
    -3 6 9 51.99
    2 -6 -9 4.1
    -2 -6 9 6.6
    2 -6 -9 4.4
    2 -6 -9 3.3
    -2 6 9 3.2
    -2 6 9 3.6
    -2 6 9 3.4
    2 6 -9 6.8
    -2 6 9 4.4
    -1 -6 9 146.59
    1 -6 -9 129.29
    1 -6 -9 131.59
    1 -6 -9 130.29
    -1 -6 9 144.99
    -1 -6 9 142.59
    -1 6 9 127.19
    -1 6 9 125.29
    -1 6 9 143.39
    1 6 -9 144.49
    -1 6 9 131.49
    0 -6 -9 158.28
    0 -6 -9 151.58
    0 -6 9 149.29
    0 -6 9 149.99
    0 -6 9 151.48
    0 -6 9 149.49
    0 6 9 152.58
    0 6 9 149.99
    0 6 9 155.88
    0 6 -9 149.99
    -1 -6 -9 28.1
    -1 -6 -9 35.3
    -1 -6 -9 26.2
    1 -6 9 30.2
    1 -6 9 31.1
    1 -6 9 30.3
    1 -6 9 31
    1 6 9 28.1
    1 6 9 27.2
    1 6 9 28.4
    2 -6 9 20.5
    2 -6 9 19.3
    -2 -6 -9 22.4
    -2 -6 -9 23.1
    2 -6 9 20.5
    2 6 9 19.8
    2 6 9 24.1
    2 6 9 22.4
    2 6 9 24
    3 -6 9 14.4
    3 -6 9 14
    -3 -6 -9 19.1
    -3 -6 -9 21.2
    3 -6 9 16.1
    3 6 9 22.2
    3 6 9 22.2
    3 6 9 19.5
    4 -6 9 3.2
    4 -6 9 2.2
    -4 -6 -9 4.3
    4 6 9 2.6
    4 6 9 3.5
    4 6 9 2
    5 -6 9 20.8
    5 -6 9 22.1
    5 6 9 24
    5 6 9 21.9
    6 -6 9 7.2
    6 -6 9 6.6
    6 6 9 9.1
    6 6 9 6.4
    -8 -7 9 6.2
    8 -7 -9 7.3
    8 -7 -9 7.1
    8 7 -9 8.6
    -7 -7 9 -1.1
    7 -7 -9 2
    7 -7 -9 2.3
    7 7 -9 1.1
    -6 -7 9 18.5
    6 -7 -9 19.2
    6 -7 -9 17.9
    6 7 -9 21.2
    5 -7 -9 37
    -5 -7 9 43.1
    5 -7 -9 37.1
    5 -7 -9 33.5
    -5 7 9 37.4
    4 -7 -9 41.9
    -4 -7 9 44.5
    4 -7 -9 45.6
    4 -7 -9 38.8
    4 7 -9 43.1
    -4 7 9 38
    -4 7 9 46.5
    3 -7 -9 15.2
    3 -7 -9 14.9
    -3 -7 9 15.8
    3 -7 -9 16.1
    -3 7 9 11.6
    3 7 -9 14.9
    -3 7 9 13.6
    2 -7 -9 3.5
    -2 -7 9 1.5
    2 -7 -9 2.8
    2 -7 -9 1.3
    -2 -7 9 3.3
    -2 -7 9 3.4
    -2 7 9 2.4
    2 7 -9 4.8
    -2 7 9 3.4
    -1 -7 9 65.89
    -1 -7 9 59.69
    1 -7 -9 60.89
    1 -7 -9 61.29
    -1 -7 9 63.69
    -1 7 9 60.19
    -1 7 9 59.49
    -1 7 9 62.49
    1 7 -9 64.59
    0 -7 9 13.5
    0 -7 9 11.3
    0 -7 9 13.2
    0 -7 9 13.2
    0 -7 -9 14.2
    0 -7 9 12.5
    0 -7 -9 13.3
    0 7 9 11.1
    0 7 9 12.5
    0 7 -9 10.8
    0 7 9 13.4
    1 -7 9 89.59
    1 -7 9 88.99
    1 -7 9 89.49
    -1 -7 -9 82.79
    -1 -7 -9 86.99
    1 7 9 83.69
    1 7 9 82.89
    1 7 9 90.29
    1 7 9 81.09
    2 -7 9 2.3
    -2 -7 -9 2.3
    -2 -7 -9 1.7
    2 -7 9 2.8
    2 -7 9 2.5
    2 7 9 1.3
    2 7 9 2.2
    2 7 9 3.2
    -3 -7 -9 3.5
    3 -7 9 3.2
    3 -7 9 4
    -3 -7 -9 3.5
    3 -7 9 5.2
    3 7 9 1.5
    3 7 9 2.8
    3 7 9 3.3
    4 -7 9 7.5
    -4 -7 -9 8.3
    4 -7 9 6.1
    4 7 9 8.9
    4 7 9 10.1
    4 7 9 8.9
    5 -7 9 30.4
    5 -7 9 37.6
    5 7 9 34.9
    5 7 9 38.6
    5 7 9 33.4
    6 -7 9 0.1
    6 -7 9 1.1
    6 7 9 -0.7
    6 7 9 -2.3
    7 -8 -9 3.5
    7 -8 -9 4
    -7 -8 9 3.9
    7 8 -9 4.6
    -6 -8 9 1
    6 -8 -9 0.9
    6 -8 -9 1.3
    6 8 -9 0.3
    -5 -8 9 11.6
    5 -8 -9 14.9
    5 -8 -9 12.4
    -5 8 9 9.6
    5 8 -9 8.7
    -5 8 9 11.7
    4 -8 -9 64.19
    -4 -8 9 59.89
    4 -8 -9 64.69
    4 8 -9 63.29
    -4 8 9 65.59
    -4 8 9 62.79
    3 -8 -9 26.1
    -3 -8 9 23.8
    3 8 -9 24.1
    -3 8 9 23.1
    -3 8 9 22.7
    2 -8 -9 152.08
    2 -8 -9 157.58
    2 -8 -9 135.99
    -2 -8 9 155.28
    -2 -8 9 140.29
    -2 8 9 149.09
    -2 8 9 150.58
    -2 8 9 147.99
    2 8 -9 159.38
    -1 -8 9 11.5
    -1 -8 9 10
    -1 -8 9 8.9
    1 -8 -9 10.2
    -1 -8 9 10
    -1 -8 9 9.6
    1 8 -9 7.5
    0 -8 9 95.39
    0 -8 9 94.89
    0 -8 -9 93.49
    0 -8 9 94.79
    0 -8 9 94.69
    0 -8 9 94.49
    0 8 9 89.79
    0 8 9 90.19
    0 8 -9 95.79
    1 -8 9 31.7
    -1 -8 -9 39.2
    1 -8 9 32
    1 -8 9 32.7
    1 -8 9 31
    1 8 9 45.4
    1 8 9 42.7
    2 -8 9 71.59
    2 -8 9 68.99
    -2 -8 -9 67.09
    2 -8 9 72.09
    -2 -8 -9 71.09
    2 8 9 72.89
    2 8 9 73.09
    2 8 9 69.49
    3 -8 9 13.7
    3 -8 9 11.2
    -3 -8 -9 14.5
    3 -8 9 17
    -3 -8 -9 14.3
    3 8 9 13.6
    3 8 9 12.6
    3 8 9 15.7
    -4 -8 -9 3.5
    4 -8 9 1.7
    4 -8 9 2.9
    4 8 9 5.5
    4 8 9 3.8
    4 8 9 4
    5 -8 9 8.9
    5 -8 9 12.1
    5 8 9 10.4
    5 8 9 8
    6 -8 9 0.1
    6 -8 9 2.2
    6 8 9 3.5
    6 8 9 4.3
    -7 -9 9 10.8
    7 -9 -9 6.7
    7 -9 -9 7.5
    7 9 -9 11.8
    6 -9 -9 2.2
    -6 -9 9 4.5
    6 -9 -9 2.7
    6 9 -9 4.4
    5 -9 -9 5.5
    -5 -9 9 3.4
    5 -9 -9 3.7
    -5 9 9 4.9
    5 9 -9 4.1
    -4 -9 9 8.6
    4 -9 -9 6.7
    4 -9 -9 8.7
    -4 9 9 9.6
    4 9 -9 7.2
    -4 9 9 7.9
    -3 -9 9 2.6
    3 -9 -9 7
    3 -9 -9 7.3
    3 9 -9 3.4
    -3 9 9 4.1
    2 -9 -9 57.89
    2 -9 -9 57.89
    -2 -9 9 60.89
    -2 9 9 60.59
    -2 9 9 52.49
    -2 9 9 51.89
    2 9 -9 60.49
    -1 -9 9 26.9
    -1 -9 9 23.9
    -1 -9 9 27.2
    1 -9 -9 24.3
    -1 -9 9 25.3
    -1 -9 9 22.9
    -1 -9 9 28.6
    -1 9 9 26.7
    -1 9 9 26.3
    -1 9 9 27.5
    1 9 -9 27.7
    0 -9 9 67.79
    0 -9 9 69.59
    0 -9 -9 69.29
    0 -9 9 66.19
    0 -9 9 69.09
    0 -9 9 65.79
    0 -9 9 65.19
    0 9 9 76.29
    0 9 9 71.79
    -1 -9 -9 40.7
    1 -9 9 36.2
    1 -9 9 35.9
    1 -9 9 37.7
    1 -9 9 34.8
    1 -9 9 38.1
    1 -9 9 33.3
    1 9 9 39.8
    1 9 9 39.9
    -2 -9 -9 7.5
    -2 -9 -9 6.2
    2 9 9 5.2
    2 9 9 6
    2 9 9 4.9
    3 -9 9 4.1
    3 -9 9 3.6
    3 -9 9 3.8
    -3 -9 -9 1.8
    3 9 9 0.9
    3 9 9 1.3
    3 9 9 0.3
    4 -9 9 0.9
    4 -9 9 0.1
    -4 -9 -9 0.9
    4 9 9 2.2
    4 9 9 1.2
    5 -9 9 8
    5 -9 9 9.1
    5 9 9 5.9
    5 9 9 7.4
    -7 -10 9 2
    7 -10 -9 1.1
    7 -10 -9 1.3
    7 10 -9 2.8
    -6 -10 9 2.1
    6 -10 -9 0
    6 -10 -9 0.4
    6 10 -9 0.8
    -5 -10 9 18.3
    5 -10 -9 23.9
    -5 10 9 19.6
    5 10 -9 15.3
    4 -10 -9 5.7
    -4 -10 9 4.9
    -4 10 9 5.2
    4 10 -9 5.2
    3 -10 -9 -0.2
    3 -10 -9 0.1
    -3 -10 9 0.2
    -3 10 9 -0.5
    -3 10 9 -1.9
    3 10 -9 0
    -2 -10 9 0.9
    2 -10 -9 1.6
    2 -10 -9 0.6
    -2 10 9 -1.4
    2 10 -9 0.5
    -2 10 9 1.9
    -2 10 9 0.3
    -1 -10 9 52.39
    -1 -10 9 50.79
    -1 -10 9 49.7
    1 -10 -9 50.69
    -1 -10 9 52.29
    -1 -10 9 46.2
    1 10 -9 53.49
    -1 10 9 45.9
    -1 10 9 48.1
    -1 10 9 51.19
    0 -10 9 4.7
    0 -10 9 6.2
    0 -10 9 6.3
    0 -10 -9 5.8
    0 -10 9 6.3
    0 -10 9 5.9
    0 -10 9 6
    0 10 9 5.6
    0 10 9 7.2
    0 10 9 4.9
    1 -10 9 16.7
    1 -10 9 16.5
    1 -10 9 15.9
    1 -10 9 16.4
    1 -10 9 14.2
    1 -10 9 17.3
    2 -10 9 7.7
    2 -10 9 6.5
    -2 -10 -9 8.7
    2 -10 9 6.4
    2 -10 9 7.5
    2 -10 9 6.3
    2 10 9 8.4
    2 10 9 7.4
    3 -10 9 -0.7
    -3 -10 -9 1.6
    3 -10 9 0
    3 -10 9 0.2
    3 10 9 1.7
    3 10 9 0.2
    3 10 9 1.2
    4 -10 9 11.3
    -4 -10 -9 10.6
    4 -10 9 9.1
    4 10 9 8.7
    4 10 9 9.8
    5 -10 9 2.8
    5 -10 9 1
    5 10 9 2.6
    5 10 9 1.7
    7 -11 -9 -1.6
    7 -11 -9 -1
    -7 -11 9 -0.5
    7 11 -9 4.6
    6 -11 -9 13.4
    6 -11 -9 12.2
    -6 -11 9 16.2
    6 11 -9 17.7
    -5 -11 9 3.9
    5 -11 -9 7.2
    5 -11 -9 6.7
    -5 11 9 5.4
    5 11 -9 3.8
    -4 -11 9 13.2
    4 -11 -9 12.4
    4 11 -9 11.9
    -4 11 9 15.6
    -3 -11 9 32.5
    3 -11 -9 33.5
    3 11 -9 30.3
    -3 11 9 29.3
    -2 -11 9 11.6
    2 -11 -9 13.2
    2 -11 -9 13.5
    -2 11 9 14.3
    2 11 -9 14.3
    -2 11 9 17.3
    -1 -11 9 112.59
    1 -11 -9 106.29
    -1 -11 9 112.69
    -1 -11 9 107.29
    -1 -11 9 107.59
    -1 -11 9 109.69
    -1 11 9 111.89
    1 11 -9 113.19
    -1 11 9 95.49
    -1 11 9 110.89
    0 -11 9 4.7
    0 -11 9 5.3
    0 -11 -9 7.6
    0 -11 9 5
    0 -11 9 5.5
    0 -11 9 3.9
    0 -11 9 4.3
    0 11 9 8.8
    1 -11 9 7.1
    1 -11 9 5.8
    1 -11 9 6.2
    1 -11 9 6.3
    -1 -11 -9 7.8
    1 -11 9 5.7
    1 11 9 8.6
    1 11 9 8.6
    2 -11 9 21.3
    2 -11 9 17.7
    2 -11 9 15.1
    2 -11 9 18.4
    2 -11 9 18.4
    -2 -11 -9 15.4
    2 11 9 17.1
    2 11 9 15.8
    2 11 9 15.5
    -3 -11 -9 15.1
    3 -11 9 12.8
    3 -11 9 14
    3 11 9 19.9
    3 11 9 19.7
    -4 -11 -9 2.5
    4 -11 9 0.5
    4 -11 9 3.8
    4 11 9 2.7
    4 11 9 1.9
    5 -11 9 3.7
    5 -11 9 4.3
    5 11 9 2.5
    5 11 9 7.1
    6 -12 -9 5.6
    -6 -12 9 5.2
    6 -12 -9 7
    6 12 -9 5.2
    -5 -12 9 5.8
    5 -12 -9 4.5
    5 -12 -9 4.3
    -5 12 9 2
    5 12 -9 4.2
    4 -12 -9 4.5
    -4 -12 9 2.3
    -4 12 9 5.5
    4 12 -9 -0.2
    3 -12 -9 0.2
    -3 12 9 1.5
    3 12 -9 4.8
    2 -12 -9 -0.2
    -2 -12 9 0.9
    -2 -12 9 1.5
    -2 -12 9 1.7
    2 12 -9 0.5
    -2 12 9 -0.4
    -1 -12 9 7
    -1 -12 9 10
    -1 -12 9 7.7
    1 12 -9 8.3
    -1 12 9 13
    0 -12 9 4.2
    0 -12 9 3.3
    0 -12 -9 2.1
    0 -12 9 4.1
    0 12 9 5.7
    0 12 9 4.5
    1 -12 9 1.9
    1 -12 9 1.8
    -1 -12 -9 2.5
    1 -12 9 2.1
    1 -12 9 2.1
    1 -12 9 3.5
    1 12 9 4.2
    1 12 9 3.2
    2 -12 9 37.3
    2 -12 9 39.1
    2 -12 9 37.5
    2 -12 9 36.3
    -2 -12 -9 35
    2 12 9 37.8
    2 12 9 36.6
    3 -12 9 21.6
    3 -12 9 23.3
    3 -12 9 19.6
    -3 -12 -9 11.1
    3 12 9 20
    3 12 9 18.8
    4 -12 9 3.3
    4 -12 9 4.6
    -4 -12 -9 3.9
    4 12 9 3.4
    4 12 9 4.1
    5 -12 9 8.7
    5 -12 9 7
    5 12 9 8.5
    -6 -13 9 1.4
    6 -13 -9 1.3
    6 -13 -9 3.7
    6 13 -9 1.2
    -5 -13 9 3.5
    5 -13 -9 5.1
    5 -13 -9 1.7
    -5 13 9 1.2
    -4 -13 9 1.7
    4 -13 -9 2.3
    -4 13 9 -1.6
    4 13 -9 2.2
    -3 -13 9 5.3
    3 -13 -9 8.3
    -3 13 9 4.3
    3 13 -9 6.1
    2 -13 -9 5.3
    -2 -13 9 6.8
    -2 -13 9 5.6
    -2 -13 9 6.5
    -2 13 9 7.7
    2 13 -9 6
    -2 13 9 6.8
    -1 -13 9 3.5
    -1 -13 9 0.7
    -1 -13 9 3.5
    1 -13 -9 2
    -1 13 9 0.1
    -1 13 9 0
    0 -13 -9 1.2
    0 -13 9 3.5
    0 -13 9 2.8
    0 -13 9 2.9
    0 13 9 1.5
    0 13 9 3
    1 -13 9 39
    1 -13 9 40.2
    1 -13 9 37.9
    1 -13 9 36.3
    -1 -13 -9 40.3
    1 -13 9 36.5
    1 13 9 38.8
    1 13 9 38.4
    -2 -13 -9 6.2
    2 -13 9 13.1
    2 -13 9 8.7
    2 -13 9 11.1
    2 -13 9 10
    2 13 9 7.5
    2 13 9 6
    3 -13 9 17.1
    3 -13 9 16.8
    -3 -13 -9 16
    3 13 9 16.6
    3 13 9 17.4
    -4 -13 -9 11.8
    4 -13 9 14.2
    4 -13 9 10.9
    4 13 9 14
    4 13 9 8.4
    -5 -14 9 23
    5 -14 -9 29.4
    -5 14 9 31.1
    5 14 -9 28.4
    4 -14 -9 1.5
    -4 -14 9 0
    -4 14 9 2.1
    4 14 -9 1.4
    -3 -14 9 0.9
    3 -14 -9 1.9
    3 14 -9 0.5
    -3 14 9 1.3
    2 -14 -9 4.3
    -2 -14 9 3.9
    -2 14 9 4.3
    -2 14 9 5.3
    2 14 -9 2.9
    -1 -14 9 5.1
    1 -14 -9 6.6
    -1 -14 9 4.5
    -1 -14 9 4.2
    -1 14 9 9.1
    -1 14 9 9.8
    0 -14 9 1.1
    0 -14 -9 2.7
    0 -14 9 2.8
    0 14 9 4.4
    0 14 9 3.3
    1 -14 9 1.7
    1 -14 9 1.6
    1 -14 9 4
    -1 -14 -9 2.3
    1 14 9 1.9
    1 14 9 0.5
    -2 -14 -9 7.5
    2 -14 9 5.1
    2 -14 9 5.6
    2 -14 9 4.5
    2 14 9 9.9
    2 14 9 10.8
    -3 -14 -9 1.7
    3 -14 9 5.3
    3 -14 9 4.7
    3 -14 9 3.1
    3 14 9 2.4
    3 14 9 2.3
    4 -14 9 18
    4 -14 9 16.7
    -4 -14 -9 10.9
    4 14 9 9.7
    4 14 9 11.8
    5 -15 -9 6.2
    5 -15 -9 0.7
    -5 -15 9 -0.2
    -5 15 9 4.4
    5 15 -9 -0.7
    4 -15 -9 0.5
    -4 -15 9 1
    4 15 -9 -0.1
    -4 15 9 -0.1
    3 -15 -9 23.3
    -3 -15 9 18.2
    -3 15 9 16.2
    3 15 -9 21
    -2 -15 9 7.8
    2 -15 -9 4.5
    -2 15 9 6.2
    -2 15 9 6.3
    -1 -15 9 4.3
    -1 -15 9 6.1
    -1 -15 9 5.9
    1 -15 -9 1.3
    -1 15 9 3
    -1 15 9 0.5
    0 -15 -9 6.1
    0 -15 9 6.8
    0 -15 9 8.9
    0 15 9 3.7
    0 15 9 5.6
    1 -15 9 1.2
    1 -15 9 4
    -1 -15 -9 2.3
    1 -15 9 0.9
    1 15 9 2.7
    1 15 9 2.4
    2 -15 9 11.9
    2 -15 9 10.5
    -2 -15 -9 7.5
    2 15 9 7.9
    2 15 9 11.3
    3 -15 9 11.4
    -3 -15 -9 9.5
    3 -15 9 8.7
    3 -15 9 8.4
    3 15 9 10.1
    3 15 9 11.4
    -4 -16 9 -0.6
    4 -16 -9 0
    -4 16 9 -0.1
    4 16 -9 2.3
    -3 -16 9 0.1
    3 -16 -9 0.8
    -3 16 9 3.2
    3 16 -9 2.2
    -2 -16 9 -0.1
    2 -16 -9 1.7
    -2 16 9 1.3
    1 -16 -9 0.7
    -1 16 9 -0.8
    -1 16 9 -2.2
    0 -16 9 9.9
    0 -16 -9 6.6
    0 -16 9 8.1
    0 -16 9 10.1
    0 16 9 10.1
    0 16 9 10.7
    -1 -16 -9 -0.1
    1 -16 9 2.2
    1 -16 9 1.3
    1 -16 9 3.3
    1 16 9 1.7
    1 16 9 0
    2 -16 9 2
    2 -16 9 2.3
    -2 -16 -9 3.5
    2 16 9 3.7
    2 16 9 3.1
    3 -17 -9 3.2
    -3 -17 9 2.6
    -3 17 9 1.2
    -2 -17 9 0.2
    2 -17 -9 -1.5
    -2 17 9 2.8
    1 -17 -9 0.7
    -1 17 9 1.8
    -1 17 9 0
    0 -17 9 2.6
    0 -17 -9 0.4
    0 17 9 -0.1
    0 17 9 3
    -1 -17 -9 -2.5
    1 -17 9 3
    1 17 9 -1.4
    1 17 9 1.1
    1 -18 -9 2.9
    -1 18 9 1.4
    -1 18 9 3.6
    0 -18 -9 -1.2
    0 -18 9 1.6
    0 18 9 1.3
    8 0 -10 5.1
    -7 0 10 18.2
    7 0 -10 10.5
    6 0 -10 40.5
    -6 0 10 43.1
    6 0 -10 43.4
    5 0 -10 8.9
    -5 0 10 7.6
    5 0 -10 8.5
    -4 0 10 10.6
    4 0 -10 10.9
    4 0 -10 8.8
    -4 0 10 11.1
    -3 0 10 8.9
    -3 0 10 9.4
    -3 0 10 7.4
    3 0 -10 7.4
    3 0 -10 10.5
    -2 0 10 41.1
    2 0 -10 43.6
    -2 0 10 43.6
    -2 0 10 42.8
    2 0 -10 40.1
    2 0 -10 41.2
    -1 0 10 225.28
    1 0 -10 222.38
    1 0 -10 224.08
    -1 0 10 224.58
    -1 0 10 246.08
    1 0 -10 236.78
    -1 0 10 232.78
    0 0 -10 35
    0 0 10 32.5
    0 0 -10 34.6
    0 0 10 33.3
    0 0 10 33.6
    0 0 10 33.2
    0 0 -10 34.4
    1 0 10 24.4
    -1 0 -10 22.7
    1 0 10 24.1
    1 0 10 25.6
    2 0 10 62.09
    2 0 10 63.79
    2 0 10 59.69
    -2 0 -10 55.59
    2 0 10 59.79
    3 0 10 6.7
    3 0 10 8.9
    3 0 10 9.9
    4 0 10 172.88
    5 0 10 21.3
    5 0 10 21.3
    6 0 10 48.6
    6 0 10 45.9
    8 -1 -10 2.2
    8 1 -10 4.2
    7 -1 -10 2.6
    -7 -1 10 2.8
    7 1 -10 1.4
    -7 1 10 2.3
    6 -1 -10 11.1
    6 -1 -10 10.4
    -6 -1 10 15.4
    6 -1 -10 10.5
    6 1 -10 13.2
    -6 1 10 11.9
    5 -1 -10 16.8
    -5 -1 10 19.3
    5 -1 -10 17.3
    5 1 -10 19.5
    -5 1 10 14.4
    4 -1 -10 1.9
    -4 -1 10 1.8
    4 -1 -10 1.3
    -4 -1 10 1.4
    4 1 -10 2.7
    4 1 -10 2
    -4 1 10 1.4
    -4 1 10 1.2
    3 -1 -10 241.88
    3 -1 -10 232.18
    -3 -1 10 220.28
    3 -1 -10 252.07
    -3 -1 10 235.88
    -3 -1 10 234.98
    -3 1 10 266.67
    3 1 -10 237.18
    -3 1 10 234.08
    -3 1 10 242.48
    3 1 -10 233.48
    2 -1 -10 66.19
    2 -1 -10 64.69
    2 -1 -10 67.99
    2 -1 -10 63.39
    -2 -1 10 63.59
    -2 -1 10 63.39
    -2 -1 10 64.19
    -2 1 10 65.99
    2 1 -10 62.99
    2 1 -10 60.39
    -2 1 10 67.29
    -2 1 10 67.19
    1 -1 -10 368.16
    1 -1 -10 383.86
    -1 -1 10 412.96
    -1 -1 10 410.56
    -1 -1 10 419.76
    1 1 -10 404.16
    1 1 -10 415.66
    -1 1 10 387.46
    1 1 -10 414.16
    -1 1 10 386.76
    -1 1 10 382.96
    -1 1 10 384.46
    0 -1 -10 16.1
    0 -1 -10 16.7
    0 -1 10 16.5
    0 -1 10 18.4
    0 -1 10 17
    0 -1 10 18.3
    0 -1 -10 13.3
    0 1 10 16.4
    0 1 10 15.4
    0 1 10 15.2
    0 1 -10 19.3
    0 1 -10 17.6
    0 1 -10 19
    0 1 10 13.9
    -1 -1 -10 4.8
    -1 -1 -10 4.1
    1 -1 10 3.4
    1 -1 10 2.7
    1 -1 10 3.4
    1 1 10 4
    1 1 10 5.4
    1 1 10 4.1
    -1 1 -10 2.9
    2 -1 10 56.29
    2 -1 10 54.99
    2 -1 10 55.59
    2 -1 10 55.39
    -2 -1 -10 53.09
    2 1 10 52.49
    2 1 10 55.39
    -2 1 -10 53.49
    2 1 10 57.29
    2 1 10 57.79
    3 -1 10 25.3
    3 -1 10 29.1
    3 -1 10 28.9
    3 1 10 29.8
    3 1 10 29.2
    3 1 10 30.4
    4 -1 10 20.4
    4 1 10 19.7
    4 1 10 20.6
    5 -1 10 30.2
    5 -1 10 32.5
    5 1 10 39.1
    5 1 10 37.2
    6 -1 10 -0.5
    6 -1 10 1.4
    6 1 10 2.8
    6 1 10 2.1
    -8 -2 10 0
    8 -2 -10 2.3
    8 2 -10 3
    -7 -2 10 1.3
    7 -2 -10 1.7
    -7 2 10 5.9
    7 2 -10 1.8
    6 -2 -10 9.1
    6 -2 -10 9
    -6 2 10 8.6
    6 2 -10 5.3
    -5 -2 10 6.4
    5 -2 -10 7.5
    5 -2 -10 7.4
    5 -2 -10 5.6
    5 -2 -10 7.3
    -5 2 10 8.5
    5 2 -10 7.4
    -5 2 10 7.3
    -4 -2 10 161.38
    4 -2 -10 156.58
    4 -2 -10 171.68
    4 -2 -10 159.38
    4 2 -10 162.88
    -4 2 10 165.78
    -4 2 10 162.08
    3 -2 -10 177.08
    3 -2 -10 184.88
    -3 -2 10 189.48
    3 -2 -10 183.78
    3 -2 -10 187.28
    -3 -2 10 179.68
    -3 2 10 185.38
    3 2 -10 186.28
    2 -2 -10 135.29
    -2 -2 10 144.59
    -2 -2 10 149.09
    2 -2 -10 144.99
    -2 -2 10 149.19
    2 -2 -10 138.49
    2 -2 -10 128.79
    -2 2 10 145.99
    2 2 -10 146.19
    -2 2 10 139.49
    -2 2 10 141.69
    -2 2 10 134.39
    2 2 -10 147.09
    1 -2 -10 15.8
    -1 -2 10 14.1
    -1 -2 10 16.7
    -1 -2 10 16.9
    1 -2 -10 16.8
    1 -2 -10 16.6
    -1 2 10 18
    -1 2 10 16.3
    1 2 -10 16.7
    -1 2 10 18.2
    -1 2 10 17.1
    0 -2 -10 79.59
    0 -2 10 75.79
    0 -2 -10 79.29
    0 -2 10 75.99
    0 -2 10 78.09
    0 -2 -10 79.09
    0 -2 10 78.89
    0 2 -10 72.49
    0 2 -10 73.49
    0 2 10 82.49
    0 2 10 78.79
    0 2 10 79.49
    0 2 -10 76.19
    0 2 10 80.09
    1 -2 10 72.59
    -1 -2 -10 68.09
    1 -2 10 74.79
    1 -2 10 73.69
    -1 -2 -10 73.79
    1 2 10 75.29
    1 2 10 74.59
    -1 2 -10 71.29
    1 2 10 73.59
    2 -2 10 2.3
    2 -2 10 3.2
    2 -2 10 3
    2 -2 10 2.3
    2 2 10 2
    2 2 10 3
    -2 2 -10 0.8
    2 2 10 2.4
    2 2 10 3.1
    3 -2 10 5.9
    3 -2 10 5.1
    3 -2 10 5.9
    3 2 10 5.6
    3 2 10 5.4
    3 2 10 6.4
    3 2 10 4.9
    4 -2 10 1.8
    4 2 10 -0.6
    4 2 10 -0.9
    5 -2 10 43.9
    5 -2 10 46.5
    5 2 10 44.7
    5 2 10 44.3
    6 -2 10 7.1
    6 -2 10 8.7
    6 2 10 7.3
    6 2 10 6.6
    8 -3 -10 1
    -8 -3 10 -0.4
    8 3 -10 -0.3
    7 -3 -10 13.3
    7 -3 -10 13.6
    -7 -3 10 11.6
    7 3 -10 11.7
    6 -3 -10 1.4
    -6 -3 10 -0.5
    6 -3 -10 -1
    -6 3 10 -0.6
    6 3 -10 -0.3
    -5 -3 10 11.5
    5 -3 -10 12.5
    5 -3 -10 11.5
    5 -3 -10 10.8
    -5 3 10 13.4
    -5 3 10 14.9
    5 3 -10 12.4
    -4 -3 10 2.3
    4 -3 -10 2.9
    4 -3 -10 1.7
    4 -3 -10 1.9
    4 -3 -10 0.9
    4 -3 -10 2
    -4 3 10 2.3
    4 3 -10 1
    -4 3 10 2.9
    3 -3 -10 48.3
    3 -3 -10 49
    3 -3 -10 51.09
    -3 3 10 47.8
    -3 3 10 51.09
    2 -3 -10 37.6
    -2 -3 10 33.1
    2 -3 -10 38.4
    2 -3 -10 36.8
    2 -3 -10 38.7
    -2 -3 10 34.2
    -2 -3 10 33.7
    -2 3 10 36.6
    -2 3 10 36
    2 3 -10 34.6
    -2 3 10 32.3
    2 3 -10 34.4
    -1 -3 10 2.3
    1 -3 -10 1
    -1 -3 10 2.9
    1 -3 -10 1
    1 -3 -10 1.1
    -1 3 10 1.6
    -1 3 10 1.1
    -1 3 10 1.7
    1 3 -10 2.5
    1 3 -10 3
    -1 3 10 0.7
    0 -3 -10 18.1
    0 -3 -10 15.5
    0 -3 10 20.9
    0 -3 10 20.9
    0 -3 10 19.4
    0 -3 10 20.7
    0 3 10 18.4
    0 3 10 17.8
    0 3 -10 20.6
    0 3 -10 21.8
    -1 -3 -10 30.8
    1 -3 10 31.3
    -1 -3 -10 30.9
    -1 -3 -10 35.7
    1 -3 10 36
    1 -3 10 33.2
    1 3 10 34.4
    1 3 10 34.4
    -1 3 -10 35.4
    1 3 10 34.5
    2 -3 10 14.4
    2 -3 10 14.5
    -2 -3 -10 12.1
    2 -3 10 12.1
    2 -3 10 14
    -2 -3 -10 11.9
    -2 3 -10 17.8
    2 3 10 13.3
    2 3 10 15.3
    2 3 10 12.6
    2 3 10 14
    3 -3 10 56.29
    3 -3 10 59.79
    3 -3 10 56.99
    3 3 10 64.59
    3 3 10 69.09
    3 3 10 62.99
    3 3 10 67.39
    4 -3 10 4.1
    4 3 10 4.4
    4 3 10 1.3
    5 -3 10 66.99
    5 -3 10 77.79
    5 3 10 72.99
    5 3 10 76.59
    6 -3 10 0.7
    6 -3 10 5.2
    6 3 10 7.6
    6 3 10 5.1
    8 -4 -10 3.6
    -8 -4 10 6.2
    8 4 -10 6.5
    7 -4 -10 19.1
    -7 -4 10 13
    7 -4 -10 14.2
    7 -4 -10 17
    7 4 -10 15.8
    6 -4 -10 0.6
    -6 -4 10 2.1
    6 -4 -10 0.5
    -6 4 10 0.9
    6 4 -10 1.3
    5 -4 -10 1.2
    5 -4 -10 2.7
    5 -4 -10 0.1
    5 -4 -10 0.8
    -5 -4 10 4.5
    -5 4 10 0.5
    -5 4 10 1.6
    4 -4 -10 23.7
    4 -4 -10 22
    4 -4 -10 20.6
    4 -4 -10 23.1
    4 -4 -10 19.5
    -4 -4 10 20.4
    -4 4 10 19.8
    4 4 -10 18.9
    -4 4 10 21.6
    -3 -4 10 37.9
    3 -4 -10 33.9
    3 -4 -10 38.9
    3 -4 -10 37.6
    3 -4 -10 41.2
    3 4 -10 35.7
    -3 4 10 35.5
    -3 4 10 36.5
    2 -4 -10 72.59
    -2 -4 10 80.99
    2 -4 -10 77.39
    2 -4 -10 75.69
    2 -4 -10 77.19
    -2 -4 10 89.39
    -2 -4 10 85.29
    2 4 -10 88.29
    2 4 -10 86.29
    -2 4 10 75.59
    -2 4 10 74.99
    -2 4 10 76.49
    -2 4 10 70.89
    -1 -4 10 6
    -1 -4 10 5
    1 -4 -10 3.5
    1 -4 -10 3.6
    1 -4 -10 4.7
    -1 -4 10 5.6
    1 4 -10 4.5
    -1 4 10 3
    1 4 -10 4.7
    -1 4 10 3.8
    -1 4 10 3.6
    -1 4 10 3.2
    0 -4 10 74.79
    0 -4 10 75.49
    0 -4 -10 84.29
    0 -4 -10 85.19
    0 -4 10 79.59
    0 4 -10 76.89
    0 4 -10 72.99
    0 4 10 85.89
    0 4 10 83.59
    0 4 10 82.89
    1 -4 10 11.9
    1 -4 10 14
    1 -4 10 15.5
    -1 -4 -10 14
    -1 -4 -10 14.7
    -1 -4 -10 12.3
    1 4 10 13.4
    1 4 10 15.5
    -1 4 -10 12.4
    1 4 10 14.1
    -2 -4 -10 2.6
    2 -4 10 0.4
    2 -4 10 0
    2 4 10 1.4
    2 4 10 1.9
    -2 4 -10 0.6
    2 4 10 2.3
    2 4 10 3.5
    3 -4 10 12.1
    3 -4 10 13.1
    3 -4 10 13.7
    3 4 10 11.5
    3 4 10 9.6
    3 4 10 12.3
    3 4 10 8.7
    4 -4 10 17
    4 -4 10 14.8
    4 4 10 24.7
    4 4 10 24.3
    4 4 10 22.7
    5 -4 10 0.1
    5 -4 10 0.7
    5 4 10 0.6
    5 4 10 1.6
    6 -4 10 0.2
    6 -4 10 5.5
    6 4 10 9.3
    6 4 10 9.3
    8 -5 -10 2.5
    -8 -5 10 0.2
    8 5 -10 1.3
    7 -5 -10 4.6
    7 -5 -10 3.7
    -7 -5 10 0.1
    7 -5 -10 4.1
    7 5 -10 1.3
    6 -5 -10 6.3
    6 -5 -10 4.3
    -6 5 10 3.1
    6 5 -10 1
    5 -5 -10 8.3
    5 -5 -10 5
    -5 -5 10 6
    5 -5 -10 9.6
    5 5 -10 4.9
    -5 5 10 7.6
    -5 5 10 7.4
    -4 -5 10 23
    4 -5 -10 19.3
    4 -5 -10 23.1
    4 -5 -10 22.2
    4 -5 -10 19.5
    -4 5 10 19.6
    4 5 -10 21.9
    -4 5 10 20.9
    3 -5 -10 35.5
    3 -5 -10 37.4
    3 -5 -10 36.7
    -3 -5 10 37.6
    -3 5 10 38.2
    -3 5 10 38.1
    3 5 -10 37.4
    2 -5 -10 19.6
    -2 -5 10 16.1
    2 -5 -10 22.5
    2 -5 -10 21.1
    -2 -5 10 16.9
    -2 5 10 19.6
    -2 5 10 18.9
    -2 5 10 20.4
    -2 5 10 22.8
    2 5 -10 16.2
    -1 -5 10 5.4
    1 -5 -10 6.2
    -1 -5 10 5.6
    1 -5 -10 5.6
    -1 -5 10 6.1
    1 5 -10 6.4
    1 5 -10 6.2
    -1 5 10 4.6
    -1 5 10 6.2
    -1 5 10 7.2
    -1 5 10 4.7
    0 -5 10 22.6
    0 -5 -10 20.2
    0 -5 -10 18.2
    0 -5 10 21.5
    0 -5 10 20.3
    0 -5 10 20.1
    0 5 10 17.8
    0 5 10 18.8
    0 5 -10 22.5
    0 5 -10 19.2
    0 5 10 19.4
    -1 -5 -10 36.9
    -1 -5 -10 36.2
    1 -5 10 39.9
    1 -5 10 38.9
    1 -5 10 39.1
    1 5 10 35.3
    1 5 10 36.6
    1 5 10 39.4
    2 -5 10 10.4
    2 -5 10 8.8
    -2 -5 -10 8.3
    2 -5 10 9.7
    -2 -5 -10 8.1
    2 -5 10 8.4
    2 5 10 9.5
    2 5 10 8.4
    -2 5 -10 7.5
    2 5 10 5.5
    2 5 10 9.8
    3 -5 10 6.9
    3 -5 10 6.1
    -3 -5 -10 10.8
    3 -5 10 9.6
    3 5 10 8
    3 5 10 10
    3 5 10 11.4
    3 5 10 13.8
    4 -5 10 0.7
    4 -5 10 1.2
    4 5 10 1.8
    4 5 10 3.5
    4 5 10 2.4
    5 -5 10 -0.1
    5 -5 10 -2.2
    5 5 10 -0.2
    5 5 10 -0.3
    6 -5 10 1.5
    6 -5 10 1.7
    6 5 10 2.2
    6 5 10 4.6
    7 -6 -10 7.7
    7 -6 -10 5.2
    -7 -6 10 5.9
    7 6 -10 7.3
    -6 -6 10 0.3
    6 -6 -10 1.2
    6 -6 -10 2.1
    6 6 -10 0.8
    5 -6 -10 17.8
    -5 -6 10 13.8
    5 -6 -10 16.6
    -5 6 10 20.6
    -5 6 10 20.6
    5 6 -10 15.9
    4 -6 -10 23.7
    4 -6 -10 24.5
    4 -6 -10 24.4
    -4 -6 10 18.4
    4 -6 -10 22.5
    -4 6 10 21.6
    4 6 -10 21.5
    -4 6 10 21
    3 -6 -10 21.4
    3 -6 -10 23.2
    3 -6 -10 23.6
    -3 -6 10 24
    3 6 -10 21.7
    -3 6 10 25.2
    -3 6 10 25.6
    2 -6 -10 2.4
    -2 -6 10 3.8
    -2 -6 10 5.5
    2 -6 -10 2.5
    2 -6 -10 3.2
    -2 6 10 4.4
    2 6 -10 3.7
    -2 6 10 4
    -2 6 10 3.9
    -1 -6 10 2.1
    1 -6 -10 1.7
    1 -6 -10 1.9
    -1 -6 10 2.1
    -1 -6 10 1.4
    -1 6 10 1.9
    1 6 -10 1.2
    -1 6 10 1.8
    -1 6 10 2
    -1 6 10 1.9
    0 -6 -10 260.57
    0 -6 10 257.47
    0 -6 10 256.17
    0 -6 10 256.97
    0 -6 10 260.77
    0 -6 10 250.27
    0 -6 -10 274.27
    0 6 -10 255.37
    0 6 10 273.97
    0 6 10 261.87
    0 6 10 265.07
    -1 -6 -10 2.8
    -1 -6 -10 3
    1 -6 10 4.2
    1 -6 10 3.8
    1 -6 10 3.4
    1 6 10 2.3
    1 6 10 2.1
    1 6 10 4.1
    1 6 10 1.3
    2 -6 10 6.3
    -2 -6 -10 2.8
    2 -6 10 5.9
    2 -6 10 6.4
    2 -6 10 5.5
    -2 -6 -10 4.1
    2 6 10 4.7
    2 6 10 4.7
    2 6 10 4.3
    2 6 10 3.8
    3 -6 10 8.5
    3 -6 10 7.8
    -3 -6 -10 7.5
    3 -6 10 11.2
    3 6 10 6.5
    3 6 10 7.9
    4 -6 10 5.1
    4 -6 10 3.2
    4 6 10 10.5
    4 6 10 7.3
    4 6 10 5.9
    5 -6 10 3.7
    5 -6 10 6.3
    5 6 10 4.9
    5 6 10 3
    5 6 10 3.9
    6 -6 10 3.7
    6 -6 10 3.2
    6 6 10 4.9
    6 6 10 0.7
    7 -7 -10 6.9
    -7 -7 10 8.5
    7 -7 -10 5.3
    7 7 -10 6.4
    6 -7 -10 4.7
    6 -7 -10 3.8
    -6 -7 10 2.9
    6 7 -10 4.8
    5 -7 -10 17.4
    5 -7 -10 16.1
    -5 -7 10 18
    5 7 -10 21.1
    -5 7 10 17.7
    -5 7 10 18.2
    4 -7 -10 21.7
    4 -7 -10 28.7
    4 -7 -10 24.3
    -4 7 10 22.3
    -4 7 10 24.7
    4 7 -10 18.4
    3 -7 -10 11.6
    3 -7 -10 12
    3 -7 -10 11.6
    -3 -7 10 8.8
    3 7 -10 9.9
    -3 7 10 10.8
    -3 7 10 11.4
    2 -7 -10 9.2
    -2 -7 10 11.5
    -2 -7 10 12.1
    -2 -7 10 9.9
    2 -7 -10 8.6
    -2 -7 10 11.7
    2 -7 -10 8.3
    -2 7 10 9.2
    -2 7 10 8.2
    2 7 -10 13.7
    -2 7 10 8.1
    -1 -7 10 3.8
    -1 -7 10 3.8
    1 -7 -10 7.1
    1 -7 -10 6.3
    -1 -7 10 4.2
    1 7 -10 2.6
    0 -7 -10 15.8
    0 -7 10 20.9
    0 -7 10 21.1
    0 -7 10 22.2
    0 -7 10 23.4
    0 -7 10 22
    0 7 10 15.9
    0 7 -10 22
    0 7 10 18
    -1 -7 -10 17.6
    1 -7 10 14.9
    -1 -7 -10 15.8
    1 -7 10 12.7
    1 -7 10 15.3
    1 7 10 16.3
    1 7 10 17.2
    1 7 10 16.7
    2 -7 10 6.6
    2 -7 10 7.7
    2 -7 10 7.6
    -2 -7 -10 7.4
    2 -7 10 7.6
    -2 -7 -10 8.6
    2 7 10 7.7
    2 7 10 6.1
    2 7 10 7.4
    3 -7 10 6
    3 -7 10 8.7
    3 -7 10 6.5
    -3 -7 -10 4.8
    3 7 10 5.8
    3 7 10 5.8
    3 7 10 3.3
    4 -7 10 -0.1
    4 -7 10 -0.1
    4 7 10 0.8
    4 7 10 1.3
    4 7 10 -0.2
    5 -7 10 9.7
    5 -7 10 8.1
    5 7 10 8.2
    7 -8 -10 14.3
    7 -8 -10 11.1
    -7 -8 10 9.7
    7 8 -10 10.2
    -6 -8 10 3.6
    6 -8 -10 3
    6 -8 -10 -0.3
    6 8 -10 -0.5
    5 -8 -10 4.9
    5 -8 -10 2.7
    -5 -8 10 3.8
    5 8 -10 3.6
    -5 8 10 4.7
    -4 -8 10 31.3
    4 -8 -10 29.4
    4 -8 -10 28
    -4 8 10 28.6
    4 8 -10 34.3
    3 -8 -10 5.6
    -3 -8 10 8.2
    3 -8 -10 6.5
    3 8 -10 9.7
    -3 8 10 5
    2 -8 -10 -1
    -2 -8 10 2.2
    2 -8 -10 -0.1
    -2 8 10 0.2
    -2 8 10 -0.4
    -2 8 10 0.1
    -1 -8 10 18.1
    1 -8 -10 18.7
    -1 -8 10 19.3
    -1 -8 10 19.7
    -1 -8 10 21.1
    -1 8 10 17.6
    -1 8 10 18.1
    -1 8 10 16
    1 8 -10 17.3
    0 -8 10 -0.3
    0 -8 10 1
    0 -8 10 1.7
    0 -8 10 -0.6
    0 -8 -10 0.2
    0 -8 10 0
    0 8 10 0.6
    0 8 10 0.6
    0 8 -10 0
    0 8 10 1.1
    1 -8 10 86.99
    1 -8 10 86.09
    1 -8 10 83.89
    -1 -8 -10 77.09
    1 -8 10 84.29
    -1 -8 -10 83.79
    1 -8 10 84.99
    1 8 10 76.99
    1 8 10 80.99
    1 8 10 81.89
    2 -8 10 24.2
    -2 -8 -10 18.6
    2 -8 10 23.4
    2 -8 10 23.9
    2 -8 10 22
    -2 -8 -10 16.8
    2 8 10 18.3
    2 8 10 17
    2 8 10 20.5
    -3 -8 -10 12.2
    3 -8 10 10.9
    3 -8 10 9.1
    3 8 10 16.1
    3 8 10 12.2
    3 8 10 12.4
    4 -8 10 2.8
    4 -8 10 -0.9
    4 8 10 2.7
    4 8 10 0.5
    4 8 10 4.2
    5 -8 10 26.3
    5 -8 10 27.7
    5 8 10 24.9
    5 8 10 23.1
    -7 -9 10 0.4
    7 -9 -10 -1.8
    7 -9 -10 2.6
    7 9 -10 6.5
    6 -9 -10 7.7
    6 -9 -10 5.5
    -6 -9 10 7
    6 9 -10 8.4
    -5 -9 10 3.2
    5 -9 -10 1.3
    5 -9 -10 2.4
    5 9 -10 4
    -5 9 10 0.7
    4 -9 -10 45.1
    -4 -9 10 52.59
    4 9 -10 54.79
    -4 9 10 49.6
    -4 9 10 43.1
    -3 -9 10 10.3
    3 -9 -10 12.5
    3 -9 -10 9.4
    3 9 -10 13
    -3 9 10 9.8
    -3 9 10 8.7
    -2 -9 10 6.5
    2 -9 -10 4.6
    -2 -9 10 5.9
    2 -9 -10 3.1
    -2 9 10 4.2
    -2 9 10 6.2
    -2 9 10 7.3
    2 9 -10 5.7
    -1 -9 10 120.49
    -1 -9 10 130.09
    -1 -9 10 126.19
    1 -9 -10 148.99
    -1 -9 10 131.89
    -1 9 10 130.89
    -1 9 10 147.89
    1 9 -10 131.49
    -1 9 10 144.19
    0 -9 10 6.7
    0 -9 10 6.9
    0 -9 10 6.6
    0 -9 10 6.7
    0 -9 10 4.6
    0 -9 -10 7
    0 -9 10 6.1
    0 9 10 5.3
    0 9 10 6.7
    0 9 10 7.6
    1 -9 10 17.8
    1 -9 10 16.8
    -1 -9 -10 19.2
    1 -9 10 18.9
    1 -9 10 14.2
    1 -9 10 17.2
    1 -9 10 18.1
    1 9 10 19.4
    1 9 10 16.7
    1 9 10 16.3
    2 -9 10 8.4
    2 -9 10 6.1
    -2 -9 -10 6.6
    2 -9 10 6.2
    2 -9 10 6.5
    2 9 10 8.2
    2 9 10 8.2
    2 9 10 5.4
    -3 -9 -10 0.8
    3 -9 10 3.3
    3 -9 10 1.4
    3 9 10 0.6
    3 9 10 0.9
    3 9 10 1.7
    4 -9 10 1.7
    4 -9 10 1.5
    4 9 10 2.3
    4 9 10 4.4
    5 -9 10 3.8
    5 -9 10 -1
    5 9 10 5
    5 9 10 1.2
    -7 -10 10 4.9
    7 -10 -10 -5.2
    7 -10 -10 -0.5
    7 10 -10 -1.3
    6 -10 -10 7.2
    -6 -10 10 10.9
    6 -10 -10 7.5
    6 10 -10 9.1
    5 -10 -10 7
    -5 -10 10 10.5
    5 -10 -10 9.1
    -5 10 10 7
    5 10 -10 9.5
    4 -10 -10 1.5
    -4 -10 10 5
    4 10 -10 4.3
    -4 10 10 1.9
    3 -10 -10 2.6
    -3 -10 10 0.5
    3 10 -10 1.1
    -3 10 10 -0.1
    -3 10 10 0.8
    2 -10 -10 14.8
    2 -10 -10 12.3
    -2 -10 10 19.4
    -2 10 10 16.6
    2 10 -10 15.7
    -2 10 10 15.8
    -2 10 10 13.8
    -1 -10 10 21.7
    -1 -10 10 17.3
    1 -10 -10 17.5
    -1 -10 10 17
    -1 -10 10 16.2
    -1 10 10 14.4
    -1 10 10 16.5
    -1 10 10 12.3
    1 10 -10 19.4
    0 -10 10 0.9
    0 -10 10 0.8
    0 -10 10 1.4
    0 -10 10 0.7
    0 -10 10 0.4
    0 -10 -10 1.2
    0 10 10 1.1
    0 10 10 2.4
    1 -10 10 2.9
    1 -10 10 1.5
    -1 -10 -10 0.2
    1 -10 10 3.2
    1 10 10 0.2
    1 10 10 0.4
    2 -10 10 1.4
    2 -10 10 2.5
    -2 -10 -10 4.1
    2 -10 10 1.2
    2 -10 10 2.3
    2 10 10 2.4
    2 10 10 5.3
    2 10 10 4.3
    3 -10 10 1.7
    -3 -10 -10 1.9
    3 10 10 1.2
    3 10 10 1.8
    4 -10 10 27.4
    4 -10 10 30.1
    4 10 10 28
    4 10 10 18.4
    5 -10 10 6.9
    5 -10 10 5
    5 10 10 9.8
    5 10 10 6.1
    6 -11 -10 0.1
    6 -11 -10 -4
    -6 -11 10 2.7
    6 11 -10 0
    5 -11 -10 34.5
    -5 -11 10 38.3
    5 -11 -10 38.2
    -5 11 10 35.1
    5 11 -10 37.5
    -4 -11 10 1.1
    4 -11 -10 2.8
    4 11 -10 2.7
    -4 11 10 1.6
    3 -11 -10 23.1
    -3 -11 10 26.2
    -3 11 10 24.8
    2 -11 -10 5.1
    -2 -11 10 3.5
    -2 11 10 5
    2 11 -10 4.1
    -2 11 10 4.7
    -2 11 10 5.5
    1 -11 -10 48.5
    -1 -11 10 46
    -1 -11 10 50.49
    -1 -11 10 47.4
    -1 11 10 47
    -1 11 10 49.1
    -1 11 10 42.1
    1 11 -10 50.09
    0 -11 -10 1
    0 -11 10 4.3
    0 -11 10 3.8
    0 -11 10 3.8
    0 11 10 0.9
    0 11 10 2.7
    1 -11 10 1.9
    -1 -11 -10 -0.8
    1 -11 10 1.7
    1 -11 10 0.6
    1 -11 10 1.8
    1 11 10 1.3
    1 11 10 -0.1
    1 11 10 0
    2 -11 10 6.4
    2 -11 10 4.3
    2 -11 10 5.3
    -2 -11 -10 5.2
    2 -11 10 3.8
    2 11 10 4.3
    2 11 10 5.2
    -3 -11 -10 3.1
    3 -11 10 6.7
    3 -11 10 6.2
    3 11 10 5.1
    3 11 10 5.7
    4 -11 10 0.1
    4 -11 10 2.7
    4 11 10 4.8
    4 11 10 4.4
    -6 -12 10 9.5
    6 -12 -10 4.5
    6 -12 -10 8.5
    6 12 -10 5.5
    -5 -12 10 2
    5 -12 -10 -0.7
    5 -12 -10 3.7
    -5 12 10 0.7
    5 12 -10 2.7
    4 -12 -10 13.3
    -4 -12 10 16.3
    4 12 -10 15.1
    -4 12 10 12.8
    -3 -12 10 35.6
    3 -12 -10 31.1
    3 12 -10 33.4
    -3 12 10 37
    -2 -12 10 40.5
    2 -12 -10 45.9
    2 12 -10 38.8
    -2 12 10 41
    -2 12 10 42.8
    1 -12 -10 15.1
    -1 -12 10 12
    -1 -12 10 13.8
    -1 -12 10 15.2
    -1 12 10 15.4
    -1 12 10 16.4
    0 -12 10 1.9
    0 -12 10 2.4
    0 -12 10 1.4
    0 -12 -10 0.2
    0 12 10 0.2
    0 12 10 3.3
    1 -12 10 6.6
    1 -12 10 5.5
    1 -12 10 6.4
    1 -12 10 7
    1 -12 10 7.2
    1 12 10 9.4
    1 12 10 6.8
    2 -12 10 2.6
    -2 -12 -10 4.6
    2 -12 10 2.2
    2 -12 10 4.1
    2 -12 10 2.2
    2 12 10 3.2
    2 12 10 2.3
    -3 -12 -10 3.2
    3 -12 10 5.3
    3 -12 10 5.6
    3 -12 10 5.7
    3 12 10 7.6
    3 12 10 4.8
    4 -12 10 2.3
    4 -12 10 1.7
    4 12 10 4.2
    4 12 10 2.5
    5 -13 -10 2.5
    5 -13 -10 2.7
    -5 -13 10 1.4
    -5 13 10 -0.4
    -4 -13 10 4.1
    4 -13 -10 1.5
    4 13 -10 2.9
    -4 13 10 1.4
    3 -13 -10 1.6
    -3 -13 10 1.8
    3 13 -10 1.7
    -3 13 10 0.2
    2 -13 -10 33.5
    -2 -13 10 30
    2 13 -10 33.3
    -2 13 10 35.7
    -2 13 10 31.9
    -1 -13 10 2.8
    1 -13 -10 0.8
    -1 -13 10 1.6
    -1 -13 10 2.6
    -1 13 10 3
    -1 13 10 1.1
    0 -13 10 5.8
    0 -13 10 6
    0 -13 -10 5.2
    0 -13 10 6.8
    0 13 10 6.9
    0 13 10 4.6
    1 -13 10 6.3
    1 -13 10 5.8
    1 -13 10 5.7
    1 -13 10 6.7
    1 -13 10 6.6
    -1 -13 -10 5.2
    1 13 10 4
    1 13 10 1.7
    2 -13 10 1.7
    -2 -13 -10 0.7
    2 -13 10 0.6
    2 -13 10 1
    2 13 10 -0.5
    2 13 10 -0.4
    3 -13 10 4.4
    3 -13 10 4.4
    3 -13 10 4.1
    -3 -13 -10 3.4
    3 13 10 4.2
    3 13 10 6.2
    4 -13 10 1.6
    4 -13 10 4.2
    4 13 10 1.3
    5 -14 -10 2.3
    5 -14 -10 2.6
    5 14 -10 1.4
    -5 14 10 -2
    4 -14 -10 15.1
    -4 -14 10 22.3
    -4 14 10 16.1
    4 14 -10 17.6
    -3 -14 10 15.6
    3 -14 -10 10.9
    3 14 -10 11.2
    -3 14 10 12
    2 -14 -10 25.5
    -2 -14 10 28
    -2 14 10 28.7
    -2 14 10 25
    2 14 -10 28.5
    1 -14 -10 5.2
    -1 -14 10 1
    -1 14 10 2.9
    -1 14 10 3
    0 -14 10 24.3
    0 -14 10 18
    0 -14 -10 20.8
    0 -14 10 19.1
    0 14 10 23.3
    0 14 10 24.6
    1 -14 10 1.8
    1 -14 10 1.1
    1 -14 10 0.6
    -1 -14 -10 1.3
    1 -14 10 0.3
    1 14 10 1.8
    1 14 10 3.7
    2 -14 10 5.1
    -2 -14 -10 6
    2 -14 10 6.4
    2 -14 10 6.4
    2 -14 10 4.7
    2 14 10 7.9
    2 14 10 6.1
    3 -14 10 0.9
    -3 -14 -10 -1.8
    3 -14 10 2.7
    3 -14 10 1
    3 14 10 1.1
    3 14 10 0.4
    4 -15 -10 -1.5
    -4 -15 10 4.6
    -4 15 10 2.9
    3 -15 -10 15
    -3 -15 10 14.9
    3 15 -10 10.3
    -3 15 10 16.3
    -2 -15 10 5.2
    2 -15 -10 7.1
    -2 15 10 9.3
    -2 15 10 8.4
    1 -15 -10 3.3
    -1 -15 10 4.4
    -1 15 10 2.6
    -1 15 10 3
    0 -15 10 2.1
    0 -15 10 1.7
    0 -15 -10 2.2
    0 15 10 1.2
    0 15 10 3.2
    -1 -15 -10 -0.1
    1 -15 10 0.1
    1 -15 10 0.9
    1 15 10 1.8
    1 15 10 -0.4
    2 -15 10 -2.7
    2 -15 10 4.7
    -2 -15 -10 2.1
    2 15 10 -0.9
    2 15 10 -0.9
    -3 -16 10 18.6
    3 -16 -10 14.2
    -3 16 10 12.6
    -2 -16 10 1.6
    2 -16 -10 1.2
    -2 16 10 2.6
    1 -16 -10 6.8
    -1 16 10 2.8
    -1 16 10 6.2
    0 -16 -10 6.7
    0 -16 10 7.2
    0 16 10 9.1
    0 16 10 9.2
    1 -16 10 0.3
    -1 -16 -10 3.9
    1 16 10 2.9
    1 16 10 2.1
    -2 -17 10 1
    2 -17 -10 2.3
    -2 17 10 2.4
    1 -17 -10 4.5
    -1 17 10 4
    -1 17 10 3.9
    0 -17 -10 1.2
    0 17 10 4.1
    0 17 10 -1
    8 0 -11 -1.4
    -7 0 11 2
    7 0 -11 -0.9
    -6 0 11 1
    6 0 -11 0
    5 0 -11 1.5
    -5 0 11 -0.7
    4 0 -11 1.4
    4 0 -11 2.3
    -4 0 11 1.7
    -4 0 11 1.6
    -3 0 11 0.7
    3 0 -11 -0.7
    3 0 -11 -0.5
    -2 0 11 -0.6
    -2 0 11 0.1
    2 0 -11 -0.8
    -2 0 11 0
    2 0 -11 0.4
    -1 0 11 0.7
    1 0 -11 1.5
    1 0 -11 1.3
    -1 0 11 0.6
    1 0 -11 1.5
    -1 0 11 1.2
    0 0 11 0.7
    0 0 11 0.2
    0 0 11 0.2
    0 0 -11 -0.3
    0 0 11 -0.2
    0 0 -11 -0.5
    1 0 11 0
    1 0 11 1.3
    1 0 11 0.8
    -1 0 -11 0.1
    2 0 11 2.3
    2 0 11 1
    2 0 11 0.1
    2 0 11 0.5
    3 0 11 1
    3 0 11 0.2
    3 0 11 -0.5
    4 0 11 0.8
    4 0 11 1
    5 0 11 0.2
    5 0 11 1.6
    6 0 11 -2.2
    6 0 11 1.3
    8 -1 -11 3.1
    8 1 -11 3.3
    7 -1 -11 5.7
    7 1 -11 6
    -7 1 11 6.5
    6 -1 -11 8.3
    -6 -1 11 10.1
    -6 1 11 8.8
    6 1 -11 11.1
    5 -1 -11 26.5
    -5 -1 11 19.1
    -5 1 11 21.8
    5 1 -11 23.6
    -4 -1 11 0.5
    -4 -1 11 1.2
    4 -1 -11 0.1
    4 -1 -11 1.5
    4 1 -11 1
    -4 1 11 -0.4
    -4 1 11 0.1
    4 1 -11 1.9
    -3 -1 11 6.1
    3 -1 -11 4.8
    3 -1 -11 4.7
    -3 -1 11 6.3
    -3 1 11 4.9
    3 1 -11 6.2
    3 1 -11 7.8
    2 -1 -11 -0.1
    -2 -1 11 -0.1
    -2 -1 11 0.6
    -2 -1 11 0.3
    2 -1 -11 -0.1
    2 -1 -11 -0.8
    -2 1 11 0
    -2 1 11 -0.3
    2 1 -11 0.9
    2 1 -11 0.6
    -2 1 11 0.1
    1 -1 -11 3.2
    -1 -1 11 5.2
    -1 -1 11 4.7
    1 -1 -11 3.9
    -1 -1 11 4.5
    1 -1 -11 3.8
    -1 1 11 4.3
    1 1 -11 4.2
    -1 1 11 4.4
    -1 1 11 3.6
    1 1 -11 4.8
    -1 1 11 3.5
    0 -1 11 32.7
    0 -1 11 34.3
    0 -1 -11 43.5
    0 -1 11 34.5
    0 -1 11 32.7
    0 -1 -11 42.6
    0 1 11 44.5
    0 1 11 44.7
    0 1 -11 34
    0 1 -11 33.5
    0 1 11 43.6
    0 1 11 41.1
    1 -1 11 -0.3
    1 -1 11 1.4
    1 -1 11 1.2
    -1 -1 -11 1.1
    1 1 11 1.4
    -1 1 -11 -0.2
    1 1 11 0.4
    1 1 11 1.5
    2 -1 11 16.5
    2 -1 11 15.2
    2 -1 11 17.1
    2 -1 11 17.5
    2 1 11 17.6
    2 1 11 16.6
    2 1 11 15.8
    2 1 11 14.1
    3 -1 11 10.3
    3 -1 11 9.9
    3 -1 11 9.1
    3 1 11 12.6
    3 1 11 12.2
    3 1 11 14.4
    4 -1 11 17.9
    4 -1 11 17.2
    4 1 11 13.1
    4 1 11 14.6
    5 -1 11 10.4
    5 -1 11 12
    5 1 11 17.5
    5 1 11 13.5
    6 -1 11 1.4
    6 -1 11 3.4
    6 1 11 2.7
    6 1 11 0.8
    8 -2 -11 2.2
    -7 -2 11 15.5
    7 -2 -11 17.3
    7 2 -11 16.5
    6 -2 -11 6.6
    -6 -2 11 9.6
    6 2 -11 8.8
    -6 2 11 6
    5 -2 -11 1.4
    -5 -2 11 1.7
    -5 2 11 1.8
    -5 2 11 -0.2
    5 2 -11 1.7
    -4 -2 11 24.8
    4 -2 -11 29.5
    4 -2 -11 28.9
    -4 2 11 28.4
    -4 2 11 29.8
    4 2 -11 26.2
    3 -2 -11 1.5
    3 -2 -11 1.5
    -3 -2 11 2.4
    3 -2 -11 2.3
    -3 -2 11 0.2
    3 -2 -11 0.6
    3 2 -11 0
    3 2 -11 1
    -3 2 11 0.8
    -3 2 11 1.8
    -2 -2 11 26.9
    -2 -2 11 24.5
    2 -2 -11 32.9
    2 -2 -11 34.5
    -2 -2 11 24.4
    -2 2 11 33.4
    -2 2 11 30.8
    2 2 -11 26
    -2 2 11 33.2
    -2 2 11 33.1
    2 2 -11 25.5
    1 -2 -11 11.4
    1 -2 -11 10.4
    -1 -2 11 7.9
    -1 -2 11 7.1
    -1 -2 11 7.6
    1 -2 -11 9.9
    -1 2 11 11.6
    1 2 -11 7.3
    -1 2 11 8.1
    1 2 -11 8.4
    -1 2 11 10.7
    -1 2 11 10.5
    0 -2 -11 45.2
    0 -2 -11 44.2
    0 -2 11 51.39
    0 -2 11 49.5
    0 -2 11 51.09
    0 2 -11 44.3
    0 2 -11 50.29
    0 2 -11 51.99
    0 2 11 48.4
    0 2 11 47.3
    0 2 11 43.8
    0 2 11 46.5
    -1 -2 -11 22.2
    -1 -2 -11 24
    1 -2 11 21
    1 -2 11 18.7
    1 -2 11 19.9
    1 2 11 23.1
    1 2 11 24
    -1 2 -11 21.1
    1 2 11 24.5
    2 -2 11 11.8
    2 -2 11 9.3
    2 -2 11 10.2
    2 -2 11 11.5
    2 2 11 13.5
    2 2 11 13.6
    2 2 11 12.2
    -2 2 -11 15.4
    2 2 11 13
    3 -2 11 77.49
    3 -2 11 79.99
    3 -2 11 81.09
    3 2 11 79.59
    3 2 11 73.49
    3 2 11 78.99
    4 -2 11 15.9
    4 -2 11 13.6
    4 2 11 15.8
    4 2 11 14.1
    4 2 11 21.7
    5 -2 11 15.9
    5 -2 11 13.9
    5 2 11 12.9
    6 -2 11 6.9
    6 -2 11 7.8
    6 2 11 6
    6 2 11 12.4
    -8 -3 11 3.8
    -7 -3 11 3.9
    7 -3 -11 -0.3
    7 3 -11 2.7
    6 -3 -11 7.4
    6 -3 -11 6.6
    -6 -3 11 6.8
    -6 3 11 7.1
    6 3 -11 4.6
    5 -3 -11 7.2
    -5 -3 11 7.7
    5 -3 -11 8.8
    -5 3 11 8
    5 3 -11 7.1
    -5 3 11 7.2
    4 -3 -11 4.5
    -4 -3 11 5.9
    4 -3 -11 4.6
    4 -3 -11 4.8
    4 -3 -11 6.4
    -4 3 11 2.8
    -4 3 11 5
    4 3 -11 4.7
    -3 -3 11 -0.3
    3 -3 -11 0.7
    3 -3 -11 2.2
    3 -3 -11 1.3
    -3 3 11 1.9
    3 3 -11 0.1
    -3 3 11 -0.7
    3 3 -11 0.4
    2 -3 -11 67.39
    2 -3 -11 67.09
    -2 -3 11 65.99
    -2 -3 11 66.49
    2 -3 -11 60.59
    -2 -3 11 64.19
    2 3 -11 65.79
    -2 3 11 65.29
    -2 3 11 59.99
    2 3 -11 65.49
    -2 3 11 66.09
    -2 3 11 66.79
    1 -3 -11 15.1
    1 -3 -11 15.3
    -1 -3 11 13.1
    -1 -3 11 13
    -1 -3 11 14
    -1 3 11 15.5
    1 3 -11 11.3
    -1 3 11 18.2
    -1 3 11 13.7
    1 3 -11 13.1
    -1 3 11 17.3
    0 -3 -11 4.7
    0 -3 11 6.9
    0 -3 11 6.4
    0 -3 -11 3.4
    0 -3 11 5.6
    0 3 11 4.5
    0 3 11 4.4
    0 3 -11 6.2
    0 3 -11 5.6
    0 3 11 3.9
    0 3 -11 7.4
    1 -3 11 46.5
    1 -3 11 45.5
    -1 -3 -11 37.1
    -1 -3 -11 36.2
    1 -3 11 43.5
    -1 -3 -11 32.1
    1 3 11 37.5
    -1 3 -11 45.4
    1 3 11 37.7
    1 3 11 35.8
    2 -3 11 20.1
    2 -3 11 20.8
    2 -3 11 21.4
    2 -3 11 19.4
    2 3 11 18.6
    2 3 11 18.4
    -2 3 -11 22.9
    2 3 11 20.9
    2 3 11 17.4
    3 -3 11 30.8
    3 -3 11 31.7
    3 -3 11 29.8
    3 3 11 32.8
    3 3 11 31.5
    3 3 11 31.4
    4 -3 11 36.7
    4 -3 11 37.7
    4 3 11 37.5
    4 3 11 39
    4 3 11 35
    5 -3 11 0.6
    5 -3 11 -1
    5 3 11 3.7
    5 3 11 3.2
    -7 -4 11 3.4
    7 -4 -11 0
    7 4 -11 0.9
    -6 -4 11 21
    6 -4 -11 17
    6 -4 -11 19.9
    6 4 -11 22.3
    -6 4 11 21.7
    5 -4 -11 25.7
    5 -4 -11 29.3
    -5 -4 11 30.4
    5 4 -11 26.4
    -5 4 11 20.6
    -5 4 11 28.2
    4 -4 -11 33.8
    4 -4 -11 35
    4 -4 -11 34
    -4 -4 11 34.3
    -4 4 11 37.2
    4 4 -11 31.1
    -4 4 11 38.9
    3 -4 -11 40.3
    3 -4 -11 39.6
    -3 -4 11 42.1
    3 4 -11 42
    -3 4 11 40.1
    -3 4 11 36.2
    -2 -4 11 32
    -2 -4 11 25.8
    2 -4 -11 24.7
    2 -4 -11 27.6
    -2 -4 11 26.3
    -2 4 11 25.9
    2 4 -11 23.8
    -2 4 11 25.2
    -2 4 11 27
    2 4 -11 25.4
    -1 -4 11 24.8
    -1 -4 11 27.7
    -1 -4 11 25.3
    1 -4 -11 26.9
    1 -4 -11 25.1
    1 4 -11 27.7
    -1 4 11 25.8
    1 4 -11 28.9
    -1 4 11 25.5
    -1 4 11 25.3
    -1 4 11 21.8
    0 -4 -11 15.7
    0 -4 11 15.3
    0 -4 11 16.6
    0 -4 -11 13.7
    0 -4 11 17.1
    0 4 11 16.2
    0 4 -11 16.5
    0 4 11 11.4
    0 4 11 15.2
    0 4 -11 15
    1 -4 11 4.5
    -1 -4 -11 5.4
    1 -4 11 4.3
    1 -4 11 4.2
    1 4 11 6.2
    -1 4 -11 3.9
    1 4 11 6.5
    1 4 11 6.1
    2 -4 11 27.3
    2 -4 11 24.7
    -2 -4 -11 23.6
    2 -4 11 26
    2 -4 11 24.7
    -2 -4 -11 30.2
    -2 4 -11 26.1
    2 4 11 28.5
    2 4 11 24.2
    2 4 11 27.9
    2 4 11 28.2
    3 -4 11 83.09
    3 -4 11 78.99
    3 4 11 76.79
    3 4 11 76.89
    4 -4 11 6.2
    4 -4 11 3.7
    4 4 11 10
    4 4 11 8.3
    4 4 11 14
    5 -4 11 0.5
    5 -4 11 1.9
    5 4 11 1.3
    5 4 11 2.8
    5 4 11 1.7
    7 -5 -11 6.7
    -7 -5 11 8.1
    7 5 -11 7.5
    6 -5 -11 6.8
    -6 -5 11 5.3
    6 -5 -11 6.1
    6 5 -11 5.3
    5 -5 -11 100.29
    5 -5 -11 100.39
    -5 -5 11 97.89
    -5 5 11 94.29
    -5 5 11 103.29
    5 5 -11 101.99
    4 -5 -11 27.2
    4 -5 -11 30.8
    -4 -5 11 31.7
    4 -5 -11 28.2
    -4 5 11 30.4
    -4 5 11 32.1
    4 5 -11 33.8
    -3 -5 11 42.7
    3 -5 -11 42
    3 -5 -11 46
    -3 5 11 46.8
    -3 5 11 47.5
    3 5 -11 48.6
    2 -5 -11 13
    -2 -5 11 14.9
    2 -5 -11 12.9
    2 -5 -11 11.1
    -2 -5 11 16.2
    -2 -5 11 15.6
    2 5 -11 16.9
    -2 5 11 13.4
    -2 5 11 15.5
    -2 5 11 11.2
    1 -5 -11 32.7
    1 -5 -11 33.9
    -1 -5 11 32.5
    -1 -5 11 31.5
    -1 -5 11 31.2
    -1 5 11 27.9
    1 5 -11 32
    1 5 -11 29.2
    -1 5 11 34.1
    -1 5 11 32.7
    -1 5 11 30.2
    0 -5 11 11.8
    0 -5 -11 11.8
    0 -5 11 11.1
    0 -5 11 10.6
    0 -5 11 11.2
    0 -5 -11 14.8
    0 5 -11 17
    0 5 11 13.8
    0 5 -11 10.9
    0 5 11 14.3
    -1 -5 -11 27
    -1 -5 -11 26.6
    1 -5 11 31
    1 -5 11 31.3
    1 -5 11 30.9
    1 5 11 25.9
    1 5 11 29.6
    1 5 11 27.3
    1 5 11 21.9
    -2 -5 -11 48.6
    -2 -5 -11 43.7
    2 -5 11 48.3
    2 -5 11 45.8
    2 -5 11 48.8
    2 -5 11 48.3
    2 5 11 42.4
    2 5 11 36.9
    2 5 11 44.3
    3 -5 11 4.4
    3 -5 11 3
    3 5 11 1.6
    3 5 11 1.7
    3 5 11 3.7
    4 -5 11 125.89
    4 -5 11 125.39
    4 5 11 122.09
    4 5 11 119.19
    4 5 11 118.29
    5 -5 11 -1.7
    5 -5 11 0.3
    5 5 11 -0.8
    5 5 11 1.1
    5 5 11 1.9
    -7 -6 11 1.9
    7 -6 -11 -0.3
    7 6 -11 2.2
    6 -6 -11 3.4
    6 -6 -11 5.4
    -6 -6 11 6.4
    6 6 -11 6
    5 -6 -11 4.6
    5 -6 -11 3.5
    -5 -6 11 4.7
    -5 6 11 4.1
    5 6 -11 3.2
    -5 6 11 4.9
    4 -6 -11 19.7
    4 -6 -11 16.8
    4 -6 -11 17.3
    -4 -6 11 24.7
    -4 6 11 21.2
    -4 6 11 19.8
    3 -6 -11 53.59
    -3 -6 11 60.59
    3 -6 -11 62.79
    3 -6 -11 52.59
    -3 6 11 57.49
    -3 6 11 56.79
    3 6 -11 61.79
    2 -6 -11 6.7
    -2 -6 11 6.8
    -2 -6 11 4.8
    -2 -6 11 7.3
    2 -6 -11 7.8
    2 -6 -11 7.7
    -2 6 11 6.3
    -2 6 11 9.1
    -2 6 11 8.6
    2 6 -11 6.5
    1 -6 -11 16.1
    -1 -6 11 18.8
    1 -6 -11 17.7
    -1 -6 11 19.8
    -1 -6 11 19.1
    -1 6 11 18.6
    -1 6 11 15.3
    1 6 -11 17.6
    -1 6 11 17.1
    0 -6 -11 7.5
    0 -6 11 6.3
    0 -6 11 7.4
    0 -6 11 7.2
    0 -6 11 7.5
    0 -6 11 7.5
    0 6 -11 7.2
    0 6 11 8.6
    0 6 11 9.4
    0 6 11 7.9
    -1 -6 -11 0.3
    1 -6 11 0.8
    -1 -6 -11 0.8
    1 -6 11 0.7
    1 -6 11 1.4
    1 6 11 1.5
    1 6 11 1.1
    1 6 11 -0.7
    2 -6 11 43.2
    2 -6 11 46.9
    2 -6 11 45
    -2 -6 -11 48.3
    2 -6 11 46.2
    2 6 11 44.8
    2 6 11 47.6
    2 6 11 47.1
    3 -6 11 45.6
    3 -6 11 46
    -3 -6 -11 45
    3 6 11 37.5
    3 6 11 45.6
    3 6 11 46.5
    4 -6 11 14.8
    4 -6 11 13.8
    4 6 11 14.3
    4 6 11 15.2
    4 6 11 12
    5 -6 11 2.2
    5 -6 11 2.2
    5 6 11 7.2
    5 6 11 7.3
    -7 -7 11 7.4
    7 -7 -11 4.7
    7 7 -11 6
    -6 -7 11 19.9
    6 -7 -11 12.8
    6 -7 -11 16
    6 7 -11 17.6
    -5 -7 11 8.4
    5 -7 -11 7
    5 -7 -11 5.8
    5 7 -11 10.8
    -5 7 11 8.2
    -4 -7 11 45.7
    4 -7 -11 51.29
    -4 7 11 46.1
    -4 7 11 50.89
    4 7 -11 42.7
    3 -7 -11 21.2
    3 -7 -11 24
    3 -7 -11 26.3
    -3 7 11 23.2
    3 7 -11 28.3
    -3 7 11 24
    2 -7 -11 66.79
    2 -7 -11 63.29
    -2 -7 11 65.39
    -2 -7 11 67.09
    -2 -7 11 64.29
    2 -7 -11 60.69
    -2 7 11 62.09
    2 7 -11 66.49
    -2 7 11 58.19
    -2 7 11 61.89
    1 -7 -11 7.1
    -1 7 11 7.7
    -1 7 11 6.3
    -1 7 11 6.3
    0 -7 11 13.1
    0 -7 -11 17.2
    0 -7 11 14.4
    0 -7 11 15.7
    0 -7 11 13.1
    0 -7 11 14.8
    0 7 -11 14.2
    0 7 11 12.6
    0 7 11 15.1
    0 7 11 13.5
    1 -7 11 7.9
    1 -7 11 10.4
    -1 -7 -11 11.9
    1 -7 11 8.6
    -1 -7 -11 14.4
    1 7 11 10.6
    1 7 11 11.2
    1 7 11 11.9
    2 -7 11 32.7
    2 -7 11 31.1
    2 -7 11 31
    -2 -7 -11 31.2
    2 -7 11 33.8
    2 7 11 26.7
    2 7 11 27.4
    3 -7 11 33.2
    3 -7 11 29.7
    3 -7 11 29.5
    -3 -7 -11 29.3
    3 7 11 32.9
    3 7 11 31.8
    3 7 11 28.7
    4 -7 11 10.7
    4 -7 11 7.3
    4 7 11 6.1
    4 7 11 5.2
    4 7 11 8.6
    5 -7 11 1.8
    5 -7 11 3.3
    5 7 11 0.4
    5 7 11 3.4
    7 -8 -11 5.2
    -7 -8 11 1.2
    7 8 -11 0.8
    6 -8 -11 13.3
    6 -8 -11 12.9
    -6 -8 11 15.3
    6 8 -11 14.8
    -5 -8 11 19.6
    5 -8 -11 14.5
    5 -8 -11 14.6
    5 8 -11 19.1
    -4 -8 11 35.2
    4 -8 -11 33.2
    4 8 -11 40.5
    -4 8 11 33.4
    -4 8 11 34.9
    3 -8 -11 2
    -3 -8 11 2.6
    3 8 -11 3.4
    -3 8 11 1.7
    -3 8 11 1.2
    -2 -8 11 9.1
    -2 -8 11 8.7
    2 -8 -11 7.8
    2 -8 -11 9.9
    -2 8 11 10.4
    -2 8 11 10.7
    -2 8 11 11.4
    2 8 -11 10.5
    -1 -8 11 1.9
    -1 -8 11 3.9
    1 -8 -11 0.8
    -1 -8 11 3.1
    -1 -8 11 1.2
    1 8 -11 3.3
    -1 8 11 1.1
    -1 8 11 0.5
    -1 8 11 1.5
    0 -8 11 2.2
    0 -8 11 1.6
    0 -8 11 2.4
    0 -8 -11 3.6
    0 -8 11 2.9
    0 -8 11 2.7
    0 8 11 1.9
    0 8 11 2.5
    0 8 11 2.1
    1 -8 11 43.1
    -1 -8 -11 40.3
    1 -8 11 41.9
    1 -8 11 43
    1 8 11 39.2
    1 8 11 37.6
    1 8 11 38.7
    2 -8 11 1.4
    -2 -8 -11 0.9
    2 -8 11 -0.2
    2 -8 11 1.3
    2 -8 11 0
    2 8 11 1.5
    2 8 11 1
    2 8 11 2.4
    -3 -8 -11 42.4
    3 -8 11 40.2
    3 -8 11 39.8
    3 -8 11 43.7
    3 8 11 38.2
    3 8 11 39.1
    3 8 11 40.7
    4 -8 11 2
    4 -8 11 2.7
    4 8 11 2.2
    4 8 11 0.9
    5 -8 11 43.6
    5 -8 11 47.7
    5 8 11 51.29
    5 8 11 49.1
    -6 -9 11 8.3
    6 -9 -11 8.7
    6 -9 -11 9.3
    -6 9 11 8.4
    6 9 -11 10.6
    5 -9 -11 17.7
    5 -9 -11 16.4
    -5 -9 11 19.3
    -5 9 11 20.7
    5 9 -11 26.4
    4 -9 -11 5.3
    -4 -9 11 4.5
    -4 9 11 5
    4 9 -11 4.2
    3 -9 -11 7.1
    -3 9 11 5.5
    -3 9 11 6
    2 -9 -11 0.7
    2 -9 -11 0.7
    -2 -9 11 1.4
    -2 9 11 -0.2
    2 9 -11 1.6
    -2 9 11 0.4
    -2 9 11 1.6
    -1 -9 11 16.2
    -1 -9 11 14
    1 -9 -11 15
    -1 -9 11 16.3
    -1 9 11 14.1
    -1 9 11 17.3
    1 9 -11 15.3
    -1 9 11 12.2
    0 -9 11 35.8
    0 -9 -11 33.4
    0 -9 11 35.4
    0 -9 11 33.2
    0 9 11 33.6
    0 9 11 32
    1 -9 11 -0.9
    1 -9 11 0.2
    -1 -9 -11 0.3
    1 -9 11 0.7
    1 9 11 -0.1
    1 9 11 -1
    -2 -9 -11 5.5
    2 -9 11 7.5
    2 -9 11 7.5
    2 -9 11 5.5
    2 -9 11 6.5
    2 9 11 5
    2 9 11 5.8
    2 9 11 8.4
    3 -9 11 9.9
    -3 -9 -11 11.5
    3 -9 11 16.7
    3 9 11 12.2
    3 9 11 13.5
    4 -9 11 7.3
    4 -9 11 8.5
    4 9 11 3.2
    4 9 11 5.2
    6 -10 -11 21.3
    6 -10 -11 21.4
    -6 -10 11 21.4
    6 10 -11 20.2
    -6 10 11 22.8
    5 -10 -11 28.1
    -5 -10 11 24.8
    5 -10 -11 37.1
    -5 10 11 32.1
    5 10 -11 25.9
    -4 -10 11 5.9
    4 -10 -11 7.5
    -4 10 11 9.2
    4 10 -11 6.8
    3 -10 -11 19.6
    -3 -10 11 11.5
    3 10 -11 14.4
    -3 10 11 16.1
    -2 -10 11 9.1
    2 -10 -11 8.9
    -2 10 11 8.3
    2 10 -11 6.4
    -2 10 11 10.4
    -2 10 11 11
    -1 -10 11 28.4
    -1 -10 11 28.9
    1 -10 -11 31.7
    -1 10 11 34.2
    -1 10 11 35.8
    1 10 -11 27.1
    0 -10 -11 4
    0 10 11 4.1
    0 10 11 6
    1 -10 11 1.6
    1 -10 11 3.4
    1 -10 11 2
    -1 -10 -11 2.4
    1 -10 11 3.3
    1 10 11 2.2
    1 10 11 1.2
    1 10 11 0.3
    2 -10 11 1.7
    -2 -10 -11 2.6
    2 -10 11 1.3
    2 -10 11 1
    2 10 11 0.2
    2 10 11 0.1
    3 -10 11 0.2
    3 -10 11 1.5
    -3 -10 -11 0.7
    3 -10 11 2.5
    3 10 11 2.3
    3 10 11 0.2
    4 -10 11 6.4
    4 -10 11 7.8
    4 10 11 9.4
    4 10 11 8.5
    6 -11 -11 -0.9
    6 -11 -11 -0.8
    -6 -11 11 2.8
    -6 11 11 2.1
    6 11 -11 4
    -5 -11 11 1.7
    5 -11 -11 1
    5 -11 -11 1.4
    -5 11 11 0.3
    5 11 -11 3.8
    -4 -11 11 9.8
    4 -11 -11 1
    4 11 -11 6
    -4 11 11 3.1
    3 -11 -11 0.7
    -3 -11 11 3.6
    -3 11 11 1.4
    3 11 -11 1.4
    2 -11 -11 2.8
    -2 -11 11 3.4
    2 11 -11 3.3
    -2 11 11 4.7
    -2 11 11 5.6
    -1 -11 11 8.9
    1 -11 -11 12.8
    -1 -11 11 11.8
    -1 11 11 14
    -1 11 11 13.8
    1 11 -11 10.9
    0 -11 11 49.6
    0 -11 11 51.39
    0 -11 -11 48.9
    0 -11 11 46
    0 11 11 49.3
    0 11 11 54.69
    1 -11 11 2.7
    1 -11 11 4.6
    -1 -11 -11 2.2
    1 -11 11 4
    1 11 11 3.6
    1 11 11 2.5
    2 -11 11 28.2
    2 -11 11 25.1
    -2 -11 -11 24.6
    2 -11 11 31.7
    2 11 11 26.8
    2 11 11 30.4
    -3 -11 -11 6.6
    3 -11 11 9.1
    3 -11 11 7.5
    3 -11 11 6.2
    3 11 11 9.5
    3 11 11 10.8
    4 -11 11 0.6
    4 -11 11 0.4
    4 11 11 2.2
    4 11 11 1.8
    5 -12 -11 13.8
    -5 -12 11 13.8
    5 -12 -11 12.3
    5 12 -11 13.5
    -5 12 11 11.2
    4 -12 -11 4.8
    -4 -12 11 2.7
    -4 12 11 3.9
    4 12 -11 1.6
    3 -12 -11 0.8
    -3 -12 11 1.7
    -3 12 11 2.1
    3 12 -11 1.2
    2 -12 -11 7.8
    -2 -12 11 9.2
    -2 12 11 10.1
    2 12 -11 9.3
    -2 12 11 7.9
    1 -12 -11 7.4
    -1 -12 11 6.8
    -1 -12 11 10
    -1 12 11 8.2
    -1 12 11 8.1
    0 -12 -11 2.2
    0 12 11 3.2
    0 12 11 2.9
    1 -12 11 30.4
    -1 -12 -11 29.6
    1 -12 11 24.8
    1 -12 11 29.5
    1 -12 11 26.7
    1 12 11 27.1
    1 12 11 28.4
    2 -12 11 2.5
    -2 -12 -11 2.2
    2 -12 11 2.6
    2 -12 11 1.2
    2 12 11 3.9
    2 12 11 3.5
    3 -12 11 2.7
    3 -12 11 0.1
    3 -12 11 2.9
    3 12 11 1
    3 12 11 -0.1
    5 -13 -11 3.2
    5 -13 -11 4.3
    -5 -13 11 3.1
    5 13 -11 0.2
    -5 13 11 1.7
    4 -13 -11 8.2
    -4 -13 11 6.7
    4 13 -11 4.7
    -4 13 11 6
    3 -13 -11 15.7
    -3 -13 11 13.4
    -3 13 11 15.1
    3 13 -11 11
    -2 -13 11 3.1
    2 -13 -11 4.4
    -2 13 11 3.8
    2 13 -11 3.4
    -2 13 11 2
    -1 -13 11 2.6
    1 -13 -11 1.9
    -1 13 11 4.4
    -1 13 11 1.9
    0 -13 -11 2.3
    0 -13 11 2.7
    0 -13 11 1.1
    0 13 11 0.5
    0 13 11 2.3
    1 -13 11 -0.8
    1 -13 11 -0.4
    1 -13 11 0.6
    -1 -13 -11 0.4
    1 13 11 0.2
    1 13 11 1
    2 -13 11 3.4
    2 -13 11 4.6
    -2 -13 -11 0.8
    2 -13 11 4.3
    2 13 11 4.4
    2 13 11 2.9
    3 -13 11 0
    3 -13 11 0.9
    3 -13 11 1.6
    3 13 11 0.2
    3 13 11 2
    -4 -14 11 0.1
    4 -14 -11 3.6
    -4 14 11 2.2
    4 14 -11 2.8
    -3 -14 11 2.2
    3 -14 -11 1.5
    -3 14 11 -1.5
    3 14 -11 1.5
    2 -14 -11 9.3
    -2 -14 11 13.8
    -2 14 11 15.1
    -2 14 11 16.1
    1 -14 -11 3.9
    -1 -14 11 7.4
    -1 14 11 6.5
    -1 14 11 5.1
    0 -14 -11 5.4
    0 -14 11 3.3
    0 -14 11 2.7
    0 14 11 2.8
    0 14 11 0.7
    -1 -14 -11 6.7
    1 -14 11 6.4
    1 -14 11 7.1
    1 14 11 10.5
    1 14 11 9.4
    -2 -14 -11 -2.6
    2 -14 11 2.1
    2 14 11 3.1
    2 14 11 3.1
    3 -15 -11 0.5
    -3 -15 11 0.2
    3 15 -11 1.2
    -3 15 11 4.6
    2 -15 -11 30.1
    -2 -15 11 26.8
    -2 15 11 24.5
    -2 15 11 33.5
    -1 -15 11 12.4
    1 -15 -11 12.8
    -1 15 11 12.4
    -1 15 11 9.7
    0 -15 -11 3.4
    0 15 11 -0.4
    0 15 11 0.9
    1 -15 11 1.1
    -1 -15 -11 1.2
    1 15 11 0.8
    1 15 11 3.6
    -2 -16 11 1
    2 -16 -11 4.7
    -2 16 11 1.6
    1 -16 -11 3.9
    -1 16 11 -1
    -1 16 11 -1.2
    0 -16 -11 3.2
    0 16 11 -1.3
    0 16 11 1.4
    -7 0 12 2.5
    7 0 -12 0.6
    6 0 -12 5.5
    -6 0 12 7.1
    -5 0 12 52.19
    5 0 -12 54.19
    4 0 -12 -0.4
    -4 0 12 0.4
    -4 0 12 0.6
    3 0 -12 46.4
    -3 0 12 51.79
    -3 0 12 50.99
    3 0 -12 51.09
    2 0 -12 -0.3
    -2 0 12 0.4
    2 0 -12 0.7
    -2 0 12 0.8
    -2 0 12 0.5
    1 0 -12 19.5
    -1 0 12 18.9
    1 0 -12 16.9
    -1 0 12 19.4
    -1 0 12 18.6
    -1 0 12 20.8
    0 0 12 0.8
    0 0 -12 0.5
    0 0 -12 0.5
    0 0 12 1.2
    0 0 12 1.2
    0 0 12 1.3
    1 0 12 120.69
    1 0 12 118.29
    1 0 12 121.29
    -1 0 -12 113.19
    2 0 12 26.5
    2 0 12 25.6
    2 0 12 27.1
    3 0 12 5.9
    3 0 12 7.7
    3 0 12 4.7
    4 0 12 78.89
    4 0 12 73.99
    4 0 12 70.49
    5 0 12 9.2
    5 0 12 9.8
    5 0 12 9.5
    7 -1 -12 7.8
    -7 -1 12 8.2
    7 1 -12 10.7
    6 -1 -12 24.4
    6 1 -12 22.7
    -6 1 12 20.6
    -5 -1 12 0
    5 -1 -12 2.3
    -5 1 12 0.5
    5 1 -12 0.2
    -5 1 12 2.5
    -4 -1 12 67.59
    4 -1 -12 67.89
    -4 -1 12 68.39
    -4 1 12 67.29
    4 1 -12 69.19
    -4 1 12 71.89
    -3 -1 12 19.8
    -3 -1 12 20.8
    3 -1 -12 16.7
    3 -1 -12 20.6
    -3 1 12 22.3
    3 1 -12 22.5
    -3 1 12 21.7
    3 1 -12 21.6
    2 -1 -12 1.3
    2 -1 -12 1.2
    -2 -1 12 2.9
    -2 -1 12 3.1
    -2 -1 12 2.7
    -2 1 12 1.7
    -2 1 12 0.6
    2 1 -12 3.1
    2 1 -12 3.1
    -2 1 12 0.4
    -1 -1 12 65.69
    1 -1 -12 68.99
    -1 -1 12 66.19
    1 -1 -12 70.09
    -1 -1 12 63.79
    -1 1 12 70.49
    -1 1 12 68.29
    1 1 -12 65.29
    -1 1 12 68.19
    1 1 -12 61.69
    -1 1 12 70.39
    0 -1 12 102.89
    0 -1 12 102.89
    0 -1 -12 94.09
    0 -1 -12 90.19
    0 -1 12 101.09
    0 -1 12 103.59
    0 1 12 91.49
    0 1 12 92.39
    0 1 12 96.39
    0 1 -12 99.79
    0 1 12 95.99
    0 1 -12 97.59
    1 -1 12 2.2
    -1 -1 -12 3.2
    1 -1 12 2.7
    1 -1 12 2.6
    1 1 12 0.8
    1 1 12 1.9
    -1 1 -12 3.2
    2 -1 12 236.98
    2 -1 12 238.18
    2 -1 12 235.58
    2 1 12 229.78
    2 1 12 236.58
    3 -1 12 1.4
    3 -1 12 1.5
    3 -1 12 1.5
    3 1 12 1
    3 1 12 -0.8
    4 -1 12 21.5
    4 -1 12 25.4
    4 -1 12 20.6
    4 1 12 21.3
    4 1 12 21.3
    4 1 12 25.4
    5 -1 12 37.3
    5 -1 12 38.8
    5 1 12 31.8
    5 1 12 32.2
    5 1 12 41.4
    7 -2 -12 3.7
    -7 -2 12 3.3
    7 2 -12 3.5
    -6 -2 12 15
    6 -2 -12 13.8
    -6 2 12 10.8
    6 2 -12 10.8
    -5 -2 12 16.4
    5 -2 -12 13.9
    -5 2 12 13.6
    -5 2 12 13
    5 2 -12 19.1
    4 -2 -12 7.6
    -4 -2 12 6.3
    -4 2 12 6.4
    -4 2 12 9.5
    4 2 -12 5.7
    -3 -2 12 3.8
    3 -2 -12 3.4
    -3 -2 12 2.9
    3 -2 -12 5.4
    3 2 -12 3
    -3 2 12 2.2
    -3 2 12 3.3
    3 2 -12 2.4
    -2 -2 12 91.19
    -2 -2 12 87.99
    2 -2 -12 82.09
    -2 -2 12 90.79
    2 -2 -12 89.39
    2 2 -12 84.79
    -2 2 12 85.29
    -2 2 12 88.69
    2 2 -12 91.39
    -1 -2 12 1.8
    -1 -2 12 3
    1 -2 -12 2.9
    1 -2 -12 3.3
    -1 -2 12 2
    1 2 -12 1.5
    -1 2 12 2.7
    -1 2 12 3.3
    -1 2 12 1.4
    1 2 -12 0.7
    -1 2 12 2.8
    0 -2 12 19.7
    0 -2 12 20
    0 -2 12 20.2
    0 -2 -12 17.8
    0 -2 -12 20.8
    0 2 12 22
    0 2 12 22.4
    0 2 12 22.7
    0 2 -12 19.3
    0 2 -12 19.9
    1 -2 12 57.89
    1 -2 12 60.39
    -1 -2 -12 55.49
    -1 -2 -12 62.69
    1 -2 12 57.89
    -1 2 -12 59.49
    1 2 12 63.89
    1 2 12 64.69
    1 2 12 59.99
    2 -2 12 25.1
    2 -2 12 24.5
    2 -2 12 27.5
    2 2 12 29.7
    2 2 12 24.6
    2 2 12 29.1
    3 -2 12 92.69
    3 -2 12 96.99
    3 -2 12 92.79
    3 2 12 104.69
    3 2 12 92.09
    3 2 12 99.29
    4 -2 12 48.7
    4 -2 12 51.99
    4 -2 12 53.99
    4 2 12 52.99
    4 2 12 53.09
    4 2 12 56.29
    5 -2 12 14.5
    5 -2 12 17.2
    5 2 12 20.1
    5 2 12 13.7
    5 2 12 20.3
    -7 -3 12 2.1
    7 -3 -12 -1.9
    7 3 -12 2.7
    6 -3 -12 0.6
    -6 -3 12 1.3
    -6 3 12 2.1
    6 3 -12 -0.5
    5 -3 -12 1.7
    -5 -3 12 4.1
    5 -3 -12 2.3
    -5 3 12 0.6
    -5 3 12 2.1
    5 3 -12 4.9
    4 -3 -12 36.1
    4 -3 -12 40.1
    -4 -3 12 35.8
    -4 3 12 41.8
    -4 3 12 37.2
    4 3 -12 36.6
    -3 -3 12 4.3
    -3 -3 12 5.7
    3 -3 -12 7
    3 -3 -12 8.3
    3 3 -12 4.2
    3 3 -12 6.1
    -3 3 12 7
    -3 3 12 5.6
    2 -3 -12 8.3
    2 -3 -12 7.8
    -2 -3 12 8.5
    -2 -3 12 10.8
    -2 -3 12 11.3
    2 3 -12 13.2
    -2 3 12 9.2
    -2 3 12 8.1
    2 3 -12 8.4
    -2 3 12 10.8
    -1 -3 12 1.6
    -1 -3 12 3.7
    1 -3 -12 2.1
    1 -3 -12 2.8
    -1 -3 12 1.7
    -1 3 12 3.5
    -1 3 12 2
    1 3 -12 1.2
    1 3 -12 3.1
    -1 3 12 3.7
    -1 3 12 1.2
    0 -3 12 9.8
    0 -3 12 8.7
    0 -3 -12 8.9
    0 -3 12 8.9
    0 -3 -12 10.1
    0 3 12 10.5
    0 3 12 10.7
    0 3 12 10.7
    0 3 -12 7.8
    -1 -3 -12 11
    1 -3 12 13.3
    1 -3 12 12.1
    -1 -3 -12 15.6
    1 -3 12 14.2
    -1 3 -12 11.8
    1 3 12 11.9
    1 3 12 12.7
    1 3 12 11.2
    2 -3 12 30.3
    2 -3 12 26.8
    2 -3 12 30.3
    2 3 12 32.7
    2 3 12 31.4
    2 3 12 31.1
    3 -3 12 31.9
    3 -3 12 30.1
    3 -3 12 28.8
    3 3 12 28
    3 3 12 27.3
    3 3 12 27.8
    4 -3 12 5.8
    4 -3 12 2.5
    4 -3 12 5.5
    4 3 12 5.9
    4 3 12 4.2
    4 3 12 8.9
    5 -3 12 3
    5 -3 12 4.4
    5 3 12 5.9
    5 3 12 6.8
    5 3 12 5.9
    7 -4 -12 4.2
    -7 -4 12 3.6
    7 4 -12 2.1
    -6 -4 12 16.1
    6 -4 -12 23.7
    6 4 -12 18.6
    -5 -4 12 19.7
    5 -4 -12 15.9
    5 -4 -12 18.1
    -5 4 12 13.9
    -5 4 12 17.1
    5 4 -12 14
    4 -4 -12 2.9
    4 -4 -12 -0.2
    -4 4 12 1.9
    -4 4 12 1.1
    4 4 -12 -0.3
    3 -4 -12 14.4
    -3 -4 12 12.9
    3 -4 -12 14.9
    3 4 -12 13.3
    -3 4 12 12.7
    -3 4 12 12.1
    -2 -4 12 9.1
    2 -4 -12 8.8
    2 -4 -12 10.9
    -2 -4 12 9.2
    -2 -4 12 9.3
    -2 4 12 8.5
    -2 4 12 9.6
    2 4 -12 8.8
    2 4 -12 8.8
    -2 4 12 9.7
    1 -4 -12 16.4
    1 -4 -12 17.4
    -1 -4 12 16.8
    -1 -4 12 17.3
    -1 -4 12 16.3
    1 4 -12 14.2
    -1 4 12 19.4
    -1 4 12 15.9
    1 4 -12 16.3
    -1 4 12 15.7
    -1 4 12 18.7
    0 -4 12 10.2
    0 -4 -12 11.1
    0 -4 -12 11.4
    0 -4 12 10.8
    0 -4 12 11.3
    0 4 12 10.4
    0 4 -12 11.2
    0 4 12 10.5
    0 4 12 8.1
    1 -4 12 78.49
    -1 -4 -12 72.09
    1 -4 12 80.09
    1 -4 12 76.29
    -1 -4 -12 82.09
    1 4 12 73.99
    1 4 12 75.59
    1 4 12 75.99
    2 -4 12 43
    2 -4 12 41.1
    2 -4 12 41.7
    2 4 12 47.8
    2 4 12 46.7
    2 4 12 42.9
    3 -4 12 18.7
    3 -4 12 17.8
    3 -4 12 13.9
    3 4 12 17.8
    3 4 12 20.1
    3 4 12 21.5
    4 -4 12 4.5
    4 -4 12 6.3
    4 -4 12 4
    4 4 12 2.6
    4 4 12 5.7
    4 4 12 7.5
    5 -4 12 0.2
    5 -4 12 1.2
    5 4 12 6.4
    5 4 12 3.8
    5 4 12 7.8
    7 -5 -12 1.5
    -7 -5 12 -0.5
    7 5 -12 -0.9
    -6 -5 12 2.6
    6 -5 -12 0.1
    6 5 -12 2.5
    -5 -5 12 4.4
    5 -5 -12 3.6
    5 -5 -12 7.2
    -5 5 12 5.4
    5 5 -12 4.6
    -5 5 12 3.7
    4 -5 -12 0.2
    -4 -5 12 0.6
    4 -5 -12 2.2
    -4 5 12 1.9
    4 5 -12 0.9
    -4 5 12 2.7
    3 -5 -12 2.7
    3 -5 -12 1.3
    -3 5 12 2.7
    -3 5 12 2.8
    3 5 -12 0.9
    2 -5 -12 3.1
    -2 -5 12 1.9
    -2 -5 12 0.9
    -2 -5 12 1.7
    2 -5 -12 2.2
    -2 5 12 2.3
    2 5 -12 1.5
    -2 5 12 2.7
    -2 5 12 1.1
    1 -5 -12 -0.4
    -1 -5 12 0.4
    -1 -5 12 -0.5
    -1 -5 12 -0.1
    1 -5 -12 2
    1 5 -12 -0.5
    -1 5 12 0.6
    -1 5 12 -0.7
    1 5 -12 0.6
    -1 5 12 0
    0 -5 -12 6.9
    0 5 12 4.9
    0 5 12 7.1
    0 5 12 7
    1 -5 12 0.6
    1 -5 12 0.9
    -1 -5 -12 3.7
    1 -5 12 0.1
    1 5 12 3.1
    1 5 12 1.7
    1 5 12 3
    2 -5 12 4
    2 -5 12 4
    2 5 12 6.3
    2 5 12 8.3
    2 5 12 9.6
    3 -5 12 12.5
    3 -5 12 10.3
    3 -5 12 7.6
    3 5 12 10.8
    3 5 12 10.9
    3 5 12 11.2
    4 -5 12 7.6
    4 -5 12 7.8
    4 -5 12 9.2
    4 5 12 12.8
    4 5 12 9.4
    5 -5 12 0.4
    5 -5 12 1.5
    5 5 12 2.6
    5 5 12 5.3
    -7 -6 12 2.9
    7 -6 -12 2.9
    7 6 -12 0.9
    6 -6 -12 1.9
    -6 -6 12 0.6
    6 6 -12 -0.1
    5 -6 -12 1.4
    -5 -6 12 0.1
    5 -6 -12 -0.5
    5 6 -12 0
    -5 6 12 -1
    -5 6 12 1.5
    4 -6 -12 28.4
    4 -6 -12 27.1
    -4 -6 12 30.4
    4 6 -12 25.4
    -4 6 12 26.2
    -4 6 12 26.6
    -3 -6 12 2
    3 -6 -12 1.9
    3 6 -12 2.5
    -3 6 12 0
    -3 6 12 -0.1
    2 -6 -12 9.1
    -2 -6 12 6
    2 -6 -12 9.4
    -2 -6 12 10.3
    2 6 -12 10
    -2 6 12 10.7
    -2 6 12 9.4
    -2 6 12 7.6
    -1 -6 12 38.7
    1 -6 -12 42.2
    -1 -6 12 39.9
    -1 -6 12 40.9
    -1 6 12 40.5
    -1 6 12 40.7
    1 6 -12 41.4
    -1 6 12 41.3
    0 -6 -12 37.3
    0 -6 12 32.7
    0 -6 12 31.3
    0 6 12 36.7
    0 6 12 32.6
    0 6 12 34.5
    0 6 -12 32.8
    1 -6 12 28.8
    -1 -6 -12 31.3
    1 -6 12 27
    1 -6 12 25.2
    1 6 12 25.7
    1 6 12 31.8
    1 6 12 29.3
    2 -6 12 17.7
    -2 -6 -12 18.8
    2 -6 12 15.4
    2 -6 12 13.1
    2 6 12 15.7
    2 6 12 16.5
    2 6 12 21.7
    3 -6 12 3
    3 -6 12 6.3
    3 -6 12 5.5
    3 6 12 7.3
    3 6 12 5.9
    3 6 12 6.9
    4 -6 12 0.9
    4 -6 12 4
    4 -6 12 2.3
    4 6 12 -0.5
    4 6 12 3
    4 6 12 2.9
    -7 -7 12 1.3
    7 7 -12 -1.5
    -6 -7 12 0.3
    6 -7 -12 2.5
    6 7 -12 0.7
    -6 7 12 0.6
    5 -7 -12 31.4
    -5 -7 12 26.8
    5 -7 -12 30.4
    5 7 -12 27.8
    -5 7 12 36.6
    4 -7 -12 2.8
    -4 -7 12 3.7
    4 -7 -12 2.5
    -4 7 12 3.4
    4 7 -12 2.7
    -4 7 12 3.5
    3 -7 -12 4
    -3 7 12 2.2
    -3 7 12 1.6
    2 -7 -12 4.1
    -2 -7 12 2.9
    -2 -7 12 3.1
    -2 7 12 3
    -2 7 12 3.5
    2 7 -12 2.3
    -2 7 12 6.3
    -1 -7 12 1.2
    -1 -7 12 0.3
    1 -7 -12 2.4
    -1 -7 12 -1.7
    -1 7 12 -0.4
    -1 7 12 0.9
    1 7 -12 1
    -1 7 12 1
    0 -7 -12 2
    0 7 12 3
    0 7 12 2.4
    0 7 12 3.6
    1 -7 12 8.8
    1 -7 12 11.9
    1 -7 12 9.8
    1 7 12 15.1
    1 7 12 15.3
    1 7 12 10.8
    2 -7 12 15.2
    -2 -7 -12 16.8
    2 -7 12 11.8
    2 -7 12 14.4
    2 7 12 12.8
    2 7 12 15.3
    2 7 12 17
    3 -7 12 25.4
    3 -7 12 27.9
    3 7 12 27.7
    3 7 12 24.4
    3 7 12 23.4
    4 -7 12 23
    4 -7 12 22.5
    4 -7 12 25.5
    4 7 12 29.3
    4 7 12 27.2
    6 -8 -12 6.3
    -6 -8 12 5.5
    6 8 -12 8
    -6 8 12 6.3
    5 -8 -12 3.9
    5 -8 -12 7.2
    -5 -8 12 8.8
    -5 8 12 6
    4 -8 -12 8.7
    -4 -8 12 4.4
    -4 8 12 4.8
    4 8 -12 6.9
    3 -8 -12 2.7
    -3 -8 12 3.2
    -3 8 12 1.9
    3 8 -12 2.3
    -3 8 12 3
    2 -8 -12 41.7
    -2 -8 12 44.3
    -2 -8 12 42.8
    -2 8 12 40.8
    2 8 -12 43.5
    -2 8 12 39.7
    -2 8 12 42.3
    -1 -8 12 3.6
    -1 -8 12 3.5
    1 -8 -12 5.9
    -1 8 12 7.9
    -1 8 12 7
    -1 8 12 6.5
    1 8 -12 4.6
    0 -8 12 3.6
    0 -8 12 4
    0 -8 -12 3.8
    0 8 12 3.2
    0 8 12 3.8
    0 8 12 5.5
    1 -8 12 4.8
    1 -8 12 5.4
    -1 -8 -12 4
    1 -8 12 6.9
    1 8 12 4.3
    1 8 12 4.5
    1 8 12 2.9
    2 -8 12 13
    2 -8 12 10.5
    2 -8 12 11.8
    -2 -8 -12 15
    2 8 12 11.6
    2 8 12 10.3
    2 8 12 12.5
    3 -8 12 0.9
    3 -8 12 4.6
    3 -8 12 2.5
    3 8 12 3.9
    3 8 12 3.1
    4 -8 12 16.2
    4 -8 12 18.3
    4 -8 12 15
    4 8 12 18.2
    4 8 12 18.3
    -6 -9 12 2.5
    6 -9 -12 -0.3
    -6 9 12 1.4
    6 9 -12 3.8
    -5 -9 12 17.7
    5 -9 -12 11.5
    -5 9 12 16.3
    5 9 -12 20
    -4 -9 12 2.5
    4 -9 -12 0.7
    -4 9 12 1.1
    4 9 -12 1
    -3 -9 12 23.3
    3 -9 -12 24.3
    3 9 -12 24.8
    -3 9 12 21.7
    -2 -9 12 1.8
    2 -9 -12 2.8
    -2 9 12 1.2
    2 9 -12 1.8
    -2 9 12 0.8
    -2 9 12 2.1
    -1 -9 12 19.8
    1 -9 -12 18.2
    -1 -9 12 17.4
    -1 9 12 19.6
    -1 9 12 17.2
    -1 9 12 17.8
    1 9 -12 18.7
    0 -9 -12 69.09
    0 -9 12 71.79
    0 -9 12 67.89
    0 9 12 70.29
    0 9 12 65.69
    0 9 12 56.39
    1 -9 12 13.8
    1 -9 12 13.9
    1 -9 12 13.3
    1 9 12 20.3
    1 9 12 18.8
    1 9 12 19.8
    2 -9 12 72.49
    2 -9 12 74.39
    -2 -9 -12 78.79
    2 -9 12 73.59
    2 9 12 75.39
    2 9 12 76.99
    3 -9 12 0.4
    3 -9 12 -0.2
    3 -9 12 3.7
    3 9 12 1
    3 9 12 -1.2
    4 -9 12 -0.1
    4 -9 12 -0.6
    4 -9 12 2.1
    4 9 12 0.7
    4 9 12 3.7
    6 -10 -12 -0.3
    -6 -10 12 3.9
    6 10 -12 0.7
    -6 10 12 1.9
    5 -10 -12 4
    5 -10 -12 3.8
    -5 -10 12 3.1
    -5 10 12 2.9
    5 10 -12 4
    -4 -10 12 28.4
    4 -10 -12 37.3
    -4 10 12 34.8
    4 10 -12 33.4
    3 -10 -12 8.3
    -3 -10 12 8.5
    3 10 -12 8.8
    -3 10 12 8.2
    2 -10 -12 0
    -2 -10 12 1.9
    2 10 -12 1.3
    -2 10 12 -0.3
    -2 10 12 1.2
    -1 -10 12 0.7
    -1 -10 12 2
    1 -10 -12 1.6
    -1 10 12 0.4
    -1 10 12 1.6
    1 10 -12 2.5
    0 -10 12 0.8
    0 -10 12 0.8
    0 -10 -12 2.5
    0 10 12 1.6
    0 10 12 4.3
    1 -10 12 52.09
    1 -10 12 50.79
    1 -10 12 52.69
    -1 -10 -12 46.4
    1 10 12 48.9
    1 10 12 48.2
    2 -10 12 1.9
    2 -10 12 1.2
    -2 -10 -12 2.8
    2 -10 12 1.5
    2 10 12 1
    2 10 12 -0.2
    3 -10 12 0.6
    3 -10 12 1.2
    3 -10 12 1.6
    3 10 12 4.6
    3 10 12 1.3
    5 -11 -12 0.8
    -5 -11 12 -1.1
    5 -11 -12 0.9
    5 11 -12 -1.8
    -5 11 12 1.3
    -4 -11 12 6
    4 -11 -12 4.2
    4 11 -12 5.4
    -4 11 12 1.9
    3 -11 -12 4.2
    -3 -11 12 -1
    -3 11 12 2.8
    3 11 -12 -2.4
    -2 -11 12 5.5
    2 -11 -12 4.7
    -2 11 12 4.6
    -2 11 12 2.1
    2 11 -12 4.7
    1 -11 -12 -0.6
    -1 -11 12 0.8
    -1 -11 12 1.2
    1 11 -12 0.9
    -1 11 12 -1
    -1 11 12 0.8
    0 -11 12 18.7
    0 -11 -12 20.9
    0 -11 12 25
    0 11 12 17.2
    0 11 12 19.8
    1 -11 12 2.3
    1 -11 12 1.6
    -1 -11 -12 -1.8
    1 11 12 1.6
    1 11 12 1.2
    2 -11 12 10
    2 -11 12 8.2
    2 -11 12 9.2
    2 11 12 9
    2 11 12 9.6
    3 -11 12 -0.6
    3 -11 12 2.7
    3 -11 12 0.7
    3 11 12 2.1
    3 11 12 1.8
    5 -12 -12 3.7
    -5 -12 12 2.8
    5 -12 -12 3.8
    -5 12 12 4.2
    5 12 -12 1.5
    -4 -12 12 16.9
    4 -12 -12 18.7
    4 12 -12 15.8
    -4 12 12 14.5
    3 -12 -12 25.1
    -3 -12 12 16
    3 12 -12 19.9
    -3 12 12 21.5
    -2 -12 12 23.5
    2 -12 -12 22.2
    -2 12 12 28.8
    -2 12 12 25
    2 12 -12 25.6
    1 -12 -12 2.1
    -1 -12 12 0
    -1 12 12 -0.4
    -1 12 12 0.2
    0 -12 12 1.5
    0 -12 -12 2.4
    0 -12 12 3.2
    0 12 12 1.2
    0 12 12 2.6
    1 -12 12 22.4
    -1 -12 -12 28.6
    1 -12 12 20
    1 12 12 21.7
    1 12 12 25.3
    2 -12 12 2.5
    2 -12 12 4.9
    -2 -12 -12 4.7
    2 12 12 4.6
    2 12 12 7
    3 -12 12 11.2
    3 12 12 8.4
    3 12 12 6.2
    4 -13 -12 6.7
    -4 -13 12 10.5
    -4 13 12 8.5
    4 13 -12 7.8
    -3 -13 12 1.3
    3 -13 -12 1.8
    3 13 -12 3.3
    -3 13 12 3.9
    2 -13 -12 7.9
    -2 -13 12 7.9
    -2 13 12 11
    2 13 -12 7
    -2 13 12 10.3
    1 -13 -12 4.6
    -1 -13 12 5.9
    -1 13 12 7.5
    -1 13 12 4.7
    0 -13 12 2.8
    0 -13 12 0.5
    0 -13 -12 1.1
    0 13 12 0.1
    0 13 12 4.5
    1 -13 12 1.2
    1 -13 12 -0.2
    -1 -13 -12 0.7
    1 13 12 2
    1 13 12 2.4
    2 -13 12 0.2
    2 -13 12 2.1
    -2 -13 -12 0.3
    2 13 12 3.5
    2 13 12 1.5
    -3 -14 12 2.2
    3 -14 -12 -1.3
    3 14 -12 3.8
    -3 14 12 4.2
    2 -14 -12 7.4
    -2 -14 12 5.6
    -2 14 12 7.3
    -2 14 12 5.9
    1 -14 -12 9.3
    -1 14 12 4.2
    -1 14 12 -1.9
    0 -14 -12 8.4
    0 -14 12 6.2
    0 14 12 6
    0 14 12 7.1
    -1 -14 -12 13
    1 -14 12 18.6
    1 -14 12 17
    1 14 12 14.3
    1 14 12 16.6
    2 -15 -12 3.6
    -2 -15 12 4
    -2 15 12 6.1
    -2 15 12 4.8
    1 -15 -12 4.6
    -1 -15 12 -0.6
    -1 15 12 -1.1
    -1 15 12 -0.9
    0 -15 -12 4.1
    0 -15 12 3.3
    0 15 12 1.3
    0 15 12 4.3
    7 0 -13 -0.1
    -6 0 13 -1.1
    6 0 -13 -1.5
    5 0 -13 0.6
    -5 0 13 -0.8
    4 0 -13 -0.3
    -4 0 13 1.3
    -4 0 13 -0.1
    -3 0 13 -0.4
    -3 0 13 -1.7
    3 0 -13 0.2
    -2 0 13 -0.7
    2 0 -13 1.2
    -2 0 13 -1.1
    1 0 -13 0.5
    -1 0 13 1.1
    -1 0 13 0.5
    -1 0 13 0.9
    -1 0 13 1.1
    0 0 13 -0.6
    0 0 13 0
    0 0 -13 -0.1
    0 0 13 0.1
    1 0 13 4.4
    1 0 13 3.5
    1 0 13 3.6
    2 0 13 1.7
    2 0 13 0.2
    2 0 13 0.5
    3 0 13 -0.3
    3 0 13 -0.2
    3 0 13 1.3
    4 0 13 2.8
    4 0 13 0.5
    4 0 13 1.4
    -7 -1 13 10
    7 -1 -13 14.4
    7 1 -13 15
    6 -1 -13 1.1
    -6 -1 13 0.3
    -6 1 13 -3
    6 1 -13 -0.5
    -5 -1 13 0.4
    5 -1 -13 1.5
    -5 1 13 2.6
    5 1 -13 -1.2
    -4 -1 13 18.2
    -4 -1 13 20.9
    4 -1 -13 15.4
    -4 1 13 17.8
    -4 1 13 17.3
    -3 -1 13 0.9
    -3 -1 13 -0.7
    3 -1 -13 2.9
    -3 1 13 0.5
    -3 1 13 1.9
    3 1 -13 0.2
    -2 -1 13 5.9
    -2 -1 13 6.5
    2 -1 -13 7.5
    -2 1 13 7.3
    2 1 -13 5.1
    -2 1 13 9.1
    2 1 -13 6.4
    -1 -1 13 15.6
    -1 -1 13 15.5
    1 -1 -13 16.2
    -1 -1 13 18.8
    1 -1 -13 18.6
    -1 1 13 14.8
    -1 1 13 17.4
    1 1 -13 16.7
    -1 1 13 14.7
    -1 1 13 17.2
    0 -1 13 1.6
    0 -1 -13 1.2
    0 -1 13 0.4
    0 -1 13 0.4
    0 -1 -13 1.1
    0 1 13 1.2
    0 1 13 1.4
    0 1 -13 0.9
    0 1 13 0.8
    1 -1 13 113.69
    1 -1 13 114.19
    1 1 13 108.69
    1 1 13 112.49
    1 1 13 111.19
    2 -1 13 0.7
    2 -1 13 -0.8
    2 -1 13 0.8
    2 1 13 -0.6
    2 1 13 0.1
    2 1 13 2.3
    3 -1 13 43.4
    3 -1 13 45.7
    3 -1 13 44.9
    3 1 13 45.3
    3 1 13 51.69
    3 1 13 50.59
    4 -1 13 6.6
    4 -1 13 4.3
    4 -1 13 4
    4 1 13 6.2
    4 1 13 6.6
    4 1 13 3.2
    7 -2 -13 4.7
    -7 -2 13 5.9
    7 2 -13 1.2
    -6 -2 13 5.7
    6 -2 -13 2.1
    -6 2 13 1.9
    6 2 -13 2.8
    5 -2 -13 17.1
    -5 -2 13 12.7
    5 2 -13 15.8
    -5 2 13 15.7
    -5 2 13 17.6
    4 -2 -13 41
    -4 2 13 44.2
    -4 2 13 43.5
    3 -2 -13 0.3
    -3 -2 13 1.3
    -3 -2 13 -0.6
    -3 2 13 0
    -3 2 13 1.2
    3 2 -13 -0.5
    -2 -2 13 29.9
    2 -2 -13 28.7
    -2 -2 13 32.2
    -2 2 13 29.4
    2 2 -13 28
    -2 2 13 29.4
    2 2 -13 29.9
    -1 -2 13 40.4
    -1 -2 13 37.7
    1 -2 -13 44
    1 -2 -13 41
    -1 -2 13 38.6
    -1 2 13 42
    1 2 -13 36.2
    -1 2 13 39.1
    -1 2 13 37.7
    -1 2 13 42.4
    0 -2 -13 3.7
    0 -2 13 2.1
    0 -2 -13 2.5
    0 -2 13 2.1
    0 -2 13 1.6
    0 2 13 4.1
    0 2 -13 3.2
    0 2 13 2
    0 2 13 3.9
    1 -2 13 14.9
    1 -2 13 11.4
    1 -2 13 11.5
    1 2 13 11.1
    1 2 13 9.2
    2 -2 13 1.9
    2 -2 13 -0.5
    2 -2 13 0.8
    2 2 13 2.3
    2 2 13 3.5
    2 2 13 3.1
    3 -2 13 4.3
    3 -2 13 5.9
    3 -2 13 6
    3 2 13 6
    3 2 13 5.5
    3 2 13 8
    4 -2 13 2.8
    4 -2 13 0.5
    4 -2 13 -1.5
    4 2 13 0.8
    4 2 13 2.2
    4 2 13 0.5
    7 -3 -13 1.4
    -7 -3 13 0.8
    7 3 -13 1.5
    -6 -3 13 16.6
    6 -3 -13 15.6
    6 3 -13 10.5
    -5 -3 13 18.1
    5 -3 -13 26.1
    -5 3 13 20.1
    5 3 -13 20.5
    -5 3 13 21.3
    4 -3 -13 -1.7
    -4 -3 13 2
    -4 3 13 2.3
    4 3 -13 -0.6
    -4 3 13 2.1
    -3 -3 13 2.2
    3 -3 -13 1.7
    -3 3 13 3.9
    -3 3 13 2.2
    3 3 -13 1.5
    -2 -3 13 131.99
    -2 -3 13 123.79
    2 -3 -13 132.19
    2 3 -13 130.39
    -2 3 13 126.19
    -2 3 13 128.09
    -2 3 13 129.29
    -1 -3 13 1.3
    1 -3 -13 2.3
    -1 -3 13 2.7
    -1 -3 13 0.5
    -1 3 13 1.7
    -1 3 13 2.2
    1 3 -13 1.9
    -1 3 13 2.7
    -1 3 13 1.5
    0 -3 13 121.19
    0 -3 13 124.39
    0 -3 13 123.59
    0 -3 -13 124.09
    0 3 13 127.89
    0 3 13 121.39
    0 3 13 123.39
    1 -3 13 34.9
    -1 -3 -13 33.1
    1 -3 13 34.8
    1 -3 13 34.1
    1 3 13 32.9
    1 3 13 32.2
    1 3 13 32.9
    2 -3 13 7.3
    2 -3 13 9.2
    2 -3 13 6.9
    2 3 13 6.6
    2 3 13 6.1
    2 3 13 7.4
    3 -3 13 52.89
    3 -3 13 48.5
    3 -3 13 45.1
    3 3 13 42.3
    3 3 13 46.9
    3 3 13 44.9
    4 -3 13 11.2
    4 -3 13 11.7
    4 -3 13 9.7
    4 3 13 7.5
    4 3 13 7.2
    7 -4 -13 4.1
    -7 -4 13 4.6
    7 4 -13 0.1
    -6 -4 13 2.1
    6 -4 -13 1
    6 4 -13 0.7
    5 -4 -13 2.6
    -5 -4 13 3
    5 4 -13 3.6
    -5 4 13 4.2
    -5 4 13 3.9
    4 -4 -13 10.9
    -4 -4 13 11.6
    4 -4 -13 11.3
    4 4 -13 11.6
    -4 4 13 12.2
    -4 4 13 11.6
    -3 -4 13 16.6
    3 -4 -13 19.9
    -3 -4 13 17.7
    -3 4 13 13.5
    3 4 -13 16.3
    -3 4 13 16.4
    -2 -4 13 9.4
    2 -4 -13 12.9
    -2 -4 13 11.6
    2 4 -13 9.7
    -2 4 13 15.7
    -1 -4 13 83.99
    1 -4 -13 74.29
    -1 -4 13 84.39
    -1 4 13 75.59
    -1 4 13 75.49
    -1 4 13 78.99
    1 4 -13 84.89
    0 -4 13 85.79
    0 -4 13 86.79
    0 -4 -13 86.09
    0 -4 13 81.89
    0 4 13 86.69
    0 4 13 89.79
    0 4 13 87.89
    -1 -4 -13 49.6
    1 -4 13 45.8
    1 -4 13 46.6
    1 -4 13 51.09
    1 4 13 44.5
    1 4 13 47.9
    1 4 13 49.2
    2 -4 13 74.29
    2 -4 13 77.19
    2 -4 13 77.19
    2 4 13 77.29
    2 4 13 86.19
    3 -4 13 2.4
    3 -4 13 2.4
    3 -4 13 0.7
    3 4 13 2.3
    3 4 13 3.3
    3 4 13 1.7
    4 -4 13 18.9
    4 -4 13 25.9
    4 -4 13 22.1
    4 4 13 21.4
    4 4 13 24.6
    4 4 13 17.9
    6 -5 -13 2.2
    -6 -5 13 5.5
    6 5 -13 6
    5 -5 -13 5
    -5 -5 13 8.3
    -5 5 13 6.9
    -5 5 13 8.2
    5 5 -13 7.1
    4 -5 -13 0.8
    4 -5 -13 1.6
    -4 -5 13 1.6
    -4 5 13 1.7
    -4 5 13 3.4
    4 5 -13 2.4
    3 -5 -13 91.89
    -3 -5 13 105.29
    -3 5 13 88.19
    3 5 -13 98.69
    -3 5 13 104.79
    -2 -5 13 16.2
    -2 -5 13 17.8
    2 -5 -13 19.7
    -2 5 13 17.5
    -2 5 13 15.8
    -2 5 13 20.1
    2 5 -13 15.6
    -1 -5 13 4
    -1 -5 13 3.3
    1 -5 -13 3
    1 5 -13 2.3
    -1 5 13 2.8
    -1 5 13 3.5
    -1 5 13 4.4
    0 -5 13 20.3
    0 -5 13 22.3
    0 -5 -13 18.2
    0 5 13 19.3
    0 5 13 18.8
    0 5 13 17
    1 -5 13 29.2
    -1 -5 -13 32.5
    1 -5 13 32.9
    1 -5 13 37.4
    1 5 13 31.2
    1 5 13 25.8
    1 5 13 33.2
    2 -5 13 1.9
    2 -5 13 1
    2 -5 13 1.5
    2 5 13 4.8
    2 5 13 6
    2 5 13 4.4
    3 -5 13 51.99
    3 -5 13 50.19
    3 -5 13 51.69
    3 5 13 51.29
    3 5 13 43.3
    3 5 13 55.49
    4 -5 13 3.2
    4 -5 13 -0.4
    4 -5 13 -0.7
    4 5 13 3.2
    4 5 13 2.1
    4 5 13 2.4
    6 -6 -13 20.6
    -6 -6 13 25.6
    6 6 -13 26.9
    -5 -6 13 0
    5 -6 -13 2
    5 6 -13 -0.5
    -5 6 13 0.5
    4 -6 -13 19.7
    -4 -6 13 21.2
    4 -6 -13 14.7
    -4 6 13 20.1
    -4 6 13 18.5
    4 6 -13 22.2
    -3 -6 13 15.4
    3 -6 -13 10.2
    -3 6 13 10.1
    3 6 -13 11.5
    -3 6 13 12.3
    -2 -6 13 7.5
    2 -6 -13 3.4
    -2 6 13 3.5
    -2 6 13 4.9
    -2 6 13 4.2
    1 -6 -13 121.59
    -1 -6 13 120.89
    -1 -6 13 115.49
    -1 6 13 106.79
    -1 6 13 121.09
    1 6 -13 111.59
    0 -6 13 29.4
    0 -6 13 29.2
    0 -6 -13 26.1
    0 6 13 22.6
    0 6 13 24.5
    0 6 13 25.3
    -1 -6 -13 50.59
    1 -6 13 48
    1 -6 13 51.39
    1 -6 13 45.9
    1 6 13 44.2
    1 6 13 52.89
    1 6 13 51.99
    2 -6 13 96.99
    2 -6 13 94.19
    2 -6 13 92.69
    2 6 13 83.59
    2 6 13 77.89
    2 6 13 88.99
    3 -6 13 3.3
    3 -6 13 4.2
    3 -6 13 5.3
    3 6 13 5.3
    3 6 13 3.7
    3 6 13 4.7
    4 -6 13 9.1
    4 -6 13 6.8
    4 -6 13 3.7
    4 6 13 8.1
    4 6 13 6.2
    -6 -7 13 6.7
    6 -7 -13 8.7
    6 7 -13 6.2
    -6 7 13 10.4
    5 -7 -13 0.6
    -5 -7 13 0.9
    -5 7 13 2.5
    5 7 -13 0.9
    4 -7 -13 1.7
    -4 -7 13 0.1
    4 -7 -13 -0.4
    4 7 -13 0.1
    -4 7 13 0.7
    3 -7 -13 6.6
    -3 -7 13 4.8
    3 7 -13 5
    -3 7 13 6.5
    2 -7 -13 26.8
    -2 -7 13 24.1
    -2 -7 13 24.6
    -2 7 13 22.5
    2 7 -13 26.1
    -2 7 13 22.2
    -2 7 13 23.2
    -1 -7 13 15.6
    -1 -7 13 15.8
    1 -7 -13 20.3
    -1 7 13 15.5
    -1 7 13 17.3
    -1 7 13 20.7
    1 7 -13 12.9
    0 -7 13 72.49
    0 -7 13 71.09
    0 -7 -13 73.59
    0 7 13 59.99
    0 7 13 67.09
    0 7 13 69.89
    -1 -7 -13 2.7
    1 -7 13 1.8
    1 -7 13 0.4
    1 -7 13 0.2
    1 7 13 1.7
    1 7 13 1.4
    1 7 13 1.7
    2 -7 13 1
    2 -7 13 0.8
    2 -7 13 -0.4
    2 7 13 3.5
    2 7 13 1.8
    2 7 13 3.3
    3 -7 13 30.1
    3 -7 13 26.4
    3 -7 13 27.1
    3 7 13 28.5
    3 7 13 24.4
    4 -7 13 -3.2
    4 -7 13 2.5
    4 -7 13 2.5
    4 7 13 5.1
    4 7 13 6.4
    6 -8 -13 12.6
    -6 -8 13 6.4
    6 8 -13 11.1
    -6 8 13 12.3
    5 -8 -13 -0.2
    -5 -8 13 3.4
    -5 8 13 1.4
    5 8 -13 4.3
    -4 -8 13 2.4
    4 -8 -13 -0.1
    4 8 -13 5.3
    -4 8 13 6.3
    -3 -8 13 5.4
    3 -8 -13 6.4
    -3 8 13 4.8
    2 -8 -13 6.8
    -2 -8 13 3.6
    -2 8 13 4.7
    -2 8 13 7.3
    2 8 -13 3.3
    -2 8 13 4.8
    1 -8 -13 8.4
    -1 8 13 9.1
    -1 8 13 8.9
    -1 8 13 9.1
    0 -8 13 0.6
    0 -8 13 2.4
    0 -8 -13 3.4
    0 8 13 3.3
    0 8 13 -0.6
    1 -8 13 -0.8
    -1 -8 -13 1.8
    1 8 13 2.2
    1 8 13 0.6
    1 8 13 1.8
    2 -8 13 22.9
    2 -8 13 23.6
    2 8 13 24.6
    2 8 13 26.9
    3 -8 13 0.7
    3 -8 13 2.5
    3 -8 13 -2.4
    3 8 13 -0.3
    3 8 13 3.7
    -5 -9 13 6.8
    5 -9 -13 4.2
    5 9 -13 5.1
    -5 9 13 8
    4 -9 -13 18.4
    -4 -9 13 14.4
    4 9 -13 14.7
    -4 9 13 19.9
    3 -9 -13 2.8
    -3 -9 13 2.9
    3 9 -13 1.8
    -3 9 13 1.8
    2 -9 -13 1.9
    -2 -9 13 0.9
    -2 9 13 0.2
    -2 9 13 1.5
    2 9 -13 -0.6
    1 -9 -13 14.8
    -1 -9 13 17.2
    -1 -9 13 17
    1 9 -13 17.1
    -1 9 13 13.5
    0 -9 -13 9.4
    0 -9 13 10.1
    0 -9 13 10.7
    0 9 13 12.7
    0 9 13 10.7
    1 -9 13 30.7
    -1 -9 -13 28.9
    1 -9 13 27.5
    1 9 13 27.7
    1 9 13 25.8
    2 -9 13 0.9
    2 -9 13 0.9
    2 9 13 0.7
    2 9 13 2.9
    3 -9 13 16
    3 -9 13 14.4
    3 9 13 16.4
    3 9 13 15.3
    5 -10 -13 1.2
    -5 -10 13 -0.5
    5 10 -13 2.1
    -5 10 13 5
    4 -10 -13 4.4
    -4 -10 13 -0.5
    -4 10 13 -0.3
    4 10 -13 -1.3
    -3 -10 13 0.4
    3 -10 -13 4.2
    3 10 -13 -0.3
    -3 10 13 0.5
    2 -10 -13 13.8
    -2 -10 13 11.7
    -2 10 13 9.8
    -2 10 13 10.4
    2 10 -13 12.9
    -1 -10 13 0.1
    1 -10 -13 -1.1
    -1 10 13 0.2
    -1 10 13 2.3
    1 10 -13 -0.9
    0 -10 13 4.7
    0 -10 13 6.1
    0 -10 -13 8.4
    0 10 13 7.3
    0 10 13 8
    1 -10 13 1.7
    -1 -10 -13 5.4
    1 10 13 6.8
    1 10 13 4.4
    2 -10 13 0.2
    2 -10 13 0.4
    2 10 13 3.3
    2 10 13 2.2
    3 -10 13 15.8
    3 10 13 21.7
    3 10 13 16.9
    5 -11 -13 0.7
    -5 11 13 2
    5 11 -13 0.5
    -4 -11 13 3.6
    4 -11 -13 4.6
    -4 11 13 3.8
    4 11 -13 3.3
    3 -11 -13 2.8
    -3 -11 13 -0.5
    -3 11 13 2.8
    3 11 -13 1.3
    2 -11 -13 2.3
    -2 -11 13 4.8
    -2 11 13 3.8
    -2 11 13 2.7
    1 -11 -13 3.6
    -1 -11 13 2.3
    -1 11 13 0.5
    -1 11 13 3.4
    0 -11 13 2.6
    0 -11 13 1
    0 -11 -13 2
    0 11 13 3.1
    0 11 13 3.1
    1 -11 13 10.5
    -1 -11 -13 9.7
    1 -11 13 11.2
    1 11 13 5.1
    1 11 13 7.4
[truncated: 41,143 more chars]
