# Supplementary material for: Green synthesis and crystal structure of 3-(benzo­thia­zol-2-yl)thio­phene
Source: Acta Crystallogr E Crystallogr Commun. 2017 Oct 13;73(Pt 11):1647–51. doi: 10.1107/S2056989017014530 (PMC5683482; doi:10.1107/S2056989017014530)
Supplement: Supplementary file 2 [file e-73-01647-Isup2.hkl]

#
# h,k,l, Fc-squared, Fo-squared, sigma(Fo-squared), status flag
#
data_I
_shelx_title ' nhtrungsphe51_0m_a.res in P2(1)/c'
_shelx_refln_list_code          4
_shelx_F_calc_maximum      159.86
_exptl_crystal_F_000       448.00
_reflns_d_resolution_high  0.7501

loop_
 _space_group_symop_operation_xyz
 'x, y, z'
 '-x, y+1/2, -z+1/2'
 '-x, -y, -z'
 'x, -y-1/2, z-1/2'

_cell_length_a     6.1368
_cell_length_b    13.9799
_cell_length_c    11.4609
_cell_angle_alpha  90.000
_cell_angle_beta  100.193
_cell_angle_gamma  90.000

_shelx_F_squared_multiplier     1.000

loop_
 _refln_index_h
 _refln_index_k
 _refln_index_l
 _refln_F_squared_calc
 _refln_F_squared_meas
 _refln_F_squared_sigma
 _refln_observed_status
   1   0   0         37.23         45.04         1.07 o
   2   0   0       4479.67       4568.61        80.57 o
   3   0   0        330.11        388.03         7.63 o
   4   0   0        153.68        230.76         4.82 o
   5   0   0        238.33        230.24         4.96 o
   6   0   0        106.17        105.12         3.18 o
   7   0   0         10.05         14.41         2.08 o
   8   0   0          0.08         -2.46         3.03 o
   1   1   0        224.92        286.64         5.14 o
   2   1   0        754.68        708.91         9.54 o
   3   1   0         15.24         15.28         0.55 o
   4   1   0        321.27        293.77         4.09 o
   5   1   0        319.92        332.54         4.85 o
   6   1   0        155.59        149.75         2.83 o
   7   1   0        105.81         98.97         3.04 o
   8   1   0         78.97         84.21         3.88 o
   0   2   0       1756.06       1955.08        69.24 o
   1   2   0        275.29        340.94         5.06 o
   2   2   0        239.49        314.59         5.46 o
   3   2   0       1432.88       1384.29        18.62 o
   4   2   0         17.96         32.39         0.91 o
   5   2   0          0.24          2.99         0.76 o
   6   2   0        203.65        190.49         3.43 o
   7   2   0         61.34         61.10         3.79 o
   8   2   0         69.05         63.89         3.46 o
   1   3   0      18050.92      19130.76       254.81 o
   2   3   0       1135.44       1189.96        18.02 o
   3   3   0        570.27        576.58         7.91 o
   4   3   0        333.33        307.13         4.61 o
   5   3   0        254.06        263.42         3.78 o
   6   3   0         10.90         12.49         0.86 o
   7   3   0         26.97         32.73         1.87 o
   0   4   0         40.64         63.48         1.36 o
   1   4   0       4358.31       4484.42        57.76 o
   2   4   0        470.72        523.11         8.44 o
   3   4   0         82.22         72.91         2.12 o
   4   4   0        512.03        491.83         6.64 o
   5   4   0         25.20         33.94         1.12 o
   6   4   0         85.96         88.89         2.35 o
   7   4   0          3.69         10.66         1.26 o
   1   5   0         80.88        103.82         1.94 o
   2   5   0        574.46        580.46         8.21 o
   3   5   0         61.46         94.47         2.23 o
   4   5   0         60.98         70.06         1.29 o
   5   5   0         45.01         44.14         1.19 o
   6   5   0          0.97          4.12         1.50 o
   7   5   0         59.70         47.25         2.58 o
   0   6   0        221.91        183.14         4.37 o
   1   6   0        877.49        941.64        12.69 o
   2   6   0         41.05         35.35         0.75 o
   3   6   0         67.49         45.17         0.97 o
   4   6   0        644.17        591.52         7.94 o
   5   6   0          8.00          7.67         0.64 o
   6   6   0        133.83        146.55         3.18 o
   7   6   0          2.04          2.42         1.29 o
   1   7   0        332.94        293.77         4.11 o
   2   7   0       2288.03       2336.15        32.47 o
   3   7   0         47.91         56.91         1.08 o
   4   7   0         21.71         22.13         0.82 o
   5   7   0          2.40          4.83         0.93 o
   6   7   0         15.50         19.55         1.15 o
   7   7   0          1.11          3.97         1.32 o
   0   8   0         37.29         51.88         1.43 o
   1   8   0          5.94         17.80         0.96 o
   2   8   0        226.94        255.39         4.18 o
   3   8   0        853.04        819.82        10.84 o
   4   8   0        121.65        120.00         2.20 o
   5   8   0         15.04         17.15         0.92 o
   6   8   0         37.12         49.82         1.99 o
   7   8   0         22.91         25.32         1.79 o
   1   9   0        314.64        325.39         5.20 o
   2   9   0         29.80         33.98         1.08 o
   3   9   0         74.12         84.56         1.70 o
   4   9   0         98.16         87.21         1.85 o
   5   9   0         41.69         57.43         1.75 o
   6   9   0         36.53         39.57         2.26 o
   7   9   0          0.60          3.12         1.58 o
   0  10   0       2133.77       2036.00        45.80 o
   1  10   0         19.14         19.46         0.76 o
   2  10   0        286.02        257.94         3.93 o
   3  10   0         28.27         42.69         1.54 o
   4  10   0         23.81         24.44         1.39 o
   5  10   0         11.23         21.35         2.03 o
   6  10   0          7.80          8.90         1.31 o
   1  11   0          1.40         10.28         1.02 o
   2  11   0         40.96         48.33         1.42 o
   3  11   0          0.01          6.28         0.84 o
   4  11   0        200.24        182.65         3.97 o
   5  11   0         11.30         10.09         1.48 o
   6  11   0         25.54         27.27         1.78 o
   0  12   0         48.49         61.35         2.38 o
   1  12   0         85.53         81.49         2.19 o
   2  12   0         54.82         47.73         1.64 o
   3  12   0          2.53          4.22         0.69 o
   4  12   0        187.01        151.62         3.52 o
   5  12   0         17.61         28.71         1.84 o
   6  12   0          2.62          8.50         1.55 o
   1  13   0        334.27        318.08         7.15 o
   2  13   0         90.78        112.44         5.89 o
   3  13   0          0.40          5.79         0.87 o
   4  13   0         25.16         32.27         1.99 o
   5  13   0        115.94        113.70         3.56 o
   0  14   0          4.15          5.26         1.41 o
   1  14   0         64.86         65.75         2.56 o
   2  14   0          0.32          5.13         1.17 o
   3  14   0          0.05          0.74         1.26 o
   4  14   0          0.62          2.79         1.38 o
   5  14   0         10.76         10.92         1.56 o
   1  15   0          7.80          6.30         1.44 o
   2  15   0          8.78          7.46         1.38 o
   3  15   0          6.90         11.15         1.41 o
   4  15   0          0.93          4.57         1.46 o
   0  16   0          8.55          7.85         2.01 o
   1  16   0         22.12         41.35         2.60 o
   2  16   0          4.55          6.52         1.57 o
   3  16   0         19.97         17.65         1.78 o
   4  16   0         99.63        104.44         4.30 o
   1  17   0         27.13         27.10         2.17 o
   2  17   0         39.60         53.35         3.33 o
   3  17   0          4.89          5.28         1.71 o
   0  18   0         27.47         26.71         3.69 o
   1  18   0         14.14          7.84         1.93 o
   2  18   0         12.10         11.07         3.18 o
  -8   1   1         16.77         17.08         1.74 o
  -7   1   1          0.04          1.87         0.95 o
  -6   1   1        205.19        201.54         3.56 o
  -5   1   1        149.46        123.96         2.04 o
  -4   1   1       1380.06       1437.14        20.13 o
  -3   1   1        266.68        217.53         4.42 o
  -2   1   1        190.02        150.47         2.32 o
  -1   1   1        118.26        101.05         2.38 o
   1   1   1        659.86        697.44         9.04 o
   2   1   1        317.98        262.46         3.78 o
   3   1   1        230.52        183.52         2.81 o
   4   1   1        137.91        113.97         3.11 o
   5   1   1         22.48         26.15         0.97 o
   6   1   1        337.42        325.52         5.27 o
   7   1   1          1.64          6.69         1.09 o
  -8   2   1         14.23         20.31         1.81 o
  -7   2   1         48.86         44.76         2.29 o
  -6   2   1         80.83         74.74         1.94 o
  -5   2   1         53.82         56.58         1.24 o
  -4   2   1        112.68        123.79         1.93 o
  -3   2   1        491.90        526.39         6.98 o
  -2   2   1          4.00         25.68         0.59 o
  -1   2   1        160.33        203.41         3.00 o
   0   2   1        516.29        558.26         8.44 o
   1   2   1      10811.31      11519.34       148.35 o
   2   2   1       1584.09       1560.84        20.90 o
   3   2   1          5.53         16.04         0.92 o
   4   2   1        232.03        224.35         3.21 o
   5   2   1          0.15         13.24         0.84 o
   6   2   1          4.91          3.37         0.75 o
   7   2   1         25.20         29.58         1.60 o
  -8   3   1         10.14         11.68         1.61 o
  -7   3   1         37.79         41.09         2.00 o
  -6   3   1        279.50        253.67         4.69 o
  -5   3   1         19.45         19.74         0.79 o
  -4   3   1         50.56         56.68         2.03 o
  -3   3   1        993.07       1047.58        15.30 o
  -2   3   1       1521.70       1563.58        23.57 o
  -1   3   1      25556.20      26969.03       507.13 o
   0   3   1         28.89         78.66         1.73 o
   1   3   1       1960.08       2047.38        30.82 o
   2   3   1          1.42          5.16         0.43 o
   4   3   1        201.26        184.86         2.81 o
   5   3   1        148.64        152.17         2.61 o
   6   3   1         30.97         47.73         1.65 o
   7   3   1         72.75         65.67         2.58 o
  -7   4   1         51.82         64.47         3.73 o
  -6   4   1          3.46          7.06         0.82 o
  -5   4   1        399.29        367.45         5.32 o
  -4   4   1        806.64        716.96         9.85 o
  -3   4   1        304.96        283.81         4.18 o
  -2   4   1       3503.46       3598.05        46.34 o
  -1   4   1         76.83         71.04         1.06 o
   0   4   1        472.13        549.88         8.04 o
   1   4   1       2797.26       2819.68        44.44 o
   2   4   1        124.10        126.71         2.04 o
   3   4   1          0.52          0.90         0.24 o
   4   4   1        313.76        318.14         4.28 o
   5   4   1        437.15        408.34         6.08 o
   6   4   1         15.92         18.48         1.07 o
   7   4   1        355.37        366.42         8.51 o
  -7   5   1         27.86         34.97         2.05 o
  -6   5   1         10.22         12.32         0.94 o
  -4   5   1          2.37          6.00         0.55 o
  -2   5   1        598.31        583.94         7.69 o
  -1   5   1        381.25        441.50         6.50 o
   0   5   1       3252.34       3124.93        49.26 o
   1   5   1        380.93        348.02         5.68 o
   2   5   1       3549.58       3359.50        48.41 o
   3   5   1        438.22        467.73         6.27 o
   4   5   1        344.97        355.83         4.92 o
   5   5   1        163.85        151.88         2.63 o
   6   5   1         37.17         48.24         2.15 o
   7   5   1         80.07         91.53         3.10 o
  -7   6   1         18.60         16.96         1.69 o
  -6   6   1         18.95         16.50         0.99 o
  -5   6   1        165.89        146.39         2.63 o
  -4   6   1        221.91        237.94         4.18 o
  -3   6   1        133.72        128.31         3.30 o
  -2   6   1       7671.43       8449.84       112.67 o
  -1   6   1         27.37         38.78         0.95 o
   0   6   1        816.15        825.07        12.04 o
   1   6   1         13.19         23.96         0.59 o
   2   6   1       1233.88       1489.83        21.61 o
   3   6   1        108.51        105.86         1.67 o
   4   6   1          2.52          6.33         0.61 o
   5   6   1        114.85        113.99         2.40 o
   6   6   1         17.50         13.14         1.01 o
   7   6   1         89.09        113.69         3.61 o
  -7   7   1          1.36          6.96         1.29 o
  -6   7   1        108.95        115.92         4.03 o
  -5   7   1         26.57         27.02         1.09 o
  -4   7   1         95.24        112.98         3.66 o
  -3   7   1       1355.46       1277.84        17.30 o
  -2   7   1       1297.99       1265.02        16.48 o
  -1   7   1       1041.52        987.70        13.30 o
   0   7   1        121.06        130.05         1.91 o
   1   7   1         62.39         69.85         1.17 o
   2   7   1         86.11         74.37         2.53 o
   3   7   1        191.43        173.78         2.62 o
   4   7   1        233.74        218.28         3.45 o
   5   7   1        197.69        192.52         3.67 o
   6   7   1         84.18         87.98         2.46 o
   7   7   1         19.26         23.72         1.74 o
  -7   8   1          1.56          2.99         1.52 o
  -6   8   1         14.36         18.43         1.19 o
  -5   8   1          0.02          3.72         0.90 o
  -4   8   1         31.42         46.99         1.61 o
  -3   8   1        483.24        450.94         6.12 o
  -2   8   1         41.89         77.07         1.74 o
  -1   8   1         55.18         31.68         1.37 o
   0   8   1        100.31        156.03         5.60 o
   1   8   1       1104.37       1060.59        14.32 o
   2   8   1        290.53        310.18         4.59 o
   3   8   1        159.04        167.92         2.72 o
   4   8   1         27.36         20.59         0.84 o
   5   8   1          9.82         21.42         1.26 o
   6   8   1        169.84        140.69         3.80 o
   7   8   1          1.14          4.25         1.46 o
  -7   9   1         24.07         29.56         1.88 o
  -6   9   1         18.54         17.33         1.45 o
  -5   9   1         43.15         44.63         1.56 o
  -4   9   1         19.39         21.49         0.95 o
  -3   9   1        423.22        415.49         5.87 o
  -2   9   1        324.32        317.56         4.69 o
  -1   9   1          3.41          2.43         0.39 o
   0   9   1          7.51          9.24         0.53 o
   1   9   1        162.87        172.32         2.67 o
   2   9   1         17.00         16.55         0.73 o
   3   9   1       1066.28       1006.37        14.84 o
   4   9   1          9.91         19.89         1.21 o
   5   9   1          0.00          1.24         0.74 o
   6   9   1         41.75         56.31         2.53 o
  -6  10   1         43.87         40.75         2.30 o
  -5  10   1          0.28          9.73         1.14 o
  -4  10   1         21.54         21.03         1.35 o
  -3  10   1       1414.14       1409.28        23.81 o
  -2  10   1         55.56         46.39         1.00 o
  -1  10   1          6.47         10.15         1.04 o
   0  10   1         96.94        103.94         2.20 o
   1  10   1          4.40          8.00         0.59 o
   2  10   1          0.59          2.95         0.99 o
   3  10   1        105.48        107.94         3.28 o
   4  10   1          7.75         19.35         1.40 o
   5  10   1         30.14         34.90         1.89 o
   6  10   1         33.67         38.74         2.19 o
  -6  11   1          1.52          2.41         1.34 o
  -5  11   1          0.12          1.54         1.02 o
  -4  11   1        632.92        624.02        11.61 o
  -3  11   1         28.80         28.25         1.29 o
  -2  11   1         20.91         17.72         1.15 o
  -1  11   1          7.45         30.72         0.92 o
   0  11   1          0.48         17.99         1.22 o
   1  11   1         51.32         94.92         1.76 o
   2  11   1         52.13         64.52         1.66 o
   3  11   1         23.20         19.35         1.31 o
   4  11   1         25.83         26.82         1.78 o
   5  11   1         23.24         19.15         1.34 o
   6  11   1         54.59         64.39         2.98 o
  -6  12   1          0.18         11.56         1.57 o
  -5  12   1          1.87          5.19         1.19 o
  -4  12   1         43.72         39.50         1.73 o
  -3  12   1          1.82         15.52         0.99 o
  -2  12   1         26.78         25.67         1.23 o
  -1  12   1         80.71         89.62         3.44 o
   0  12   1         45.26         46.00         1.43 o
   1  12   1         80.94         81.80         1.99 o
   2  12   1        273.15        247.95         5.24 o
   3  12   1          4.84          4.67         0.79 o
   4  12   1          8.86         16.07         1.14 o
   5  12   1          2.60          3.23         1.18 o
   6  12   1         31.06         23.13         1.86 o
  -5  13   1        100.02         92.33         3.80 o
  -4  13   1         43.28         39.88         1.96 o
  -3  13   1          1.34          1.79         0.83 o
  -2  13   1         17.81         57.99         2.50 o
  -1  13   1        118.21        107.93         2.81 o
   0  13   1          7.13         10.76         0.96 o
   1  13   1         45.04         42.93         1.94 o
   2  13   1        211.76        199.81         5.14 o
   3  13   1         51.23         52.70         3.04 o
   4  13   1         27.38         31.10         2.24 o
   5  13   1         27.82         26.98         1.74 o
  -5  14   1         76.44         63.63         3.21 o
  -4  14   1         35.59         32.98         2.02 o
  -3  14   1         50.27         56.32         2.67 o
  -2  14   1         22.53         22.74         1.38 o
  -1  14   1         42.61         41.67         2.11 o
   0  14   1          2.43         13.75         1.32 o
   1  14   1         10.84         15.78         2.16 o
   2  14   1         12.46         19.12         1.60 o
   3  14   1          0.10          1.85         1.11 o
   4  14   1         61.58         58.04         2.78 o
   5  14   1          6.69         12.97         1.71 o
  -4  15   1         24.70         22.50         1.73 o
  -3  15   1          8.46         20.75         2.05 o
  -2  15   1          5.45          4.25         1.21 o
  -1  15   1          8.28         12.41         1.27 o
   0  15   1        176.65        163.83         4.48 o
   1  15   1         29.32         29.17         2.38 o
   2  15   1         11.53         12.77         1.48 o
   3  15   1          0.12          2.48         1.28 o
   4  15   1          4.53         10.69         1.90 o
  -4  16   1         12.23         11.28         1.85 o
  -3  16   1          9.52         10.99         1.84 o
  -2  16   1          3.86          6.45         1.41 o
  -1  16   1          0.63          4.09         1.54 o
   0  16   1         27.04         26.62         2.03 o
   1  16   1         75.89         82.89         4.66 o
   2  16   1          1.12          3.71         1.37 o
   3  16   1          0.50          1.05         1.41 o
   4  16   1          3.03          2.47         2.01 o
  -3  17   1          2.34          2.01         1.99 o
  -2  17   1          2.34          4.03         1.60 o
  -1  17   1         14.26         15.87         1.94 o
   0  17   1        110.55         97.84         4.45 o
   1  17   1          2.79          5.03         1.83 o
   2  17   1         14.53         10.23         1.67 o
   3  17   1          0.62         -1.62         1.62 o
  -2  18   1          5.60          3.55         2.39 o
  -1  18   1         12.07         11.76         2.07 o
   0  18   1          2.68          3.43         1.78 o
   1  18   1          8.65         10.76         2.19 o
  -8   0   2          2.05          6.20         2.16 o
  -7   0   2        256.78        255.89         7.03 o
  -6   0   2          2.83         15.35         1.19 o
  -5   0   2         18.39         19.38         1.10 o
  -4   0   2        184.57        231.07         4.47 o
  -3   0   2       1148.71       1211.23        21.65 o
  -2   0   2        728.33        787.10        15.00 o
  -1   0   2        265.20        229.73         4.79 o
   0   0   2       3014.83       3449.65        65.13 o
   1   0   2       1152.27        931.03        17.61 o
   2   0   2        307.62        196.16         3.95 o
   3   0   2       5246.56       5167.78        91.03 o
   4   0   2         93.89        121.26         2.60 o
   5   0   2        509.41        532.85        11.46 o
   6   0   2        427.53        421.52         9.43 o
   7   0   2         15.36         18.36         2.11 o
  -8   1   2         18.40         23.16         1.87 o
  -7   1   2         10.00         15.30         2.36 o
  -6   1   2         46.30         50.31         1.50 o
  -5   1   2        961.49        919.39        11.80 o
  -4   1   2        624.82        593.82         8.20 o
  -3   1   2       1176.86       1219.83        15.86 o
  -2   1   2       1849.14       1829.81        23.61 o
  -1   1   2       1055.45       1083.20        15.04 o
   0   1   2       8201.80       8430.16       112.41 o
   1   1   2        467.13        488.73         7.51 o
   2   1   2        476.78        521.24         8.37 o
   3   1   2        288.73        300.79         3.97 o
   4   1   2         14.64         38.73         0.88 o
   5   1   2        313.46        274.19         4.26 o
   6   1   2        265.13        263.86         4.61 o
   7   1   2         63.36         71.22         2.58 o
  -8   2   2          1.00          1.62         1.42 o
  -7   2   2         51.33         44.64         1.96 o
  -6   2   2         85.95        130.88         5.68 o
  -5   2   2         25.86         32.52         0.95 o
  -4   2   2        406.67        391.58         6.88 o
  -3   2   2        198.73        154.70         3.02 o
  -2   2   2        341.50        378.61         5.59 o
  -1   2   2       7591.73       7783.60       103.91 o
   0   2   2        339.81        333.25         4.86 o
   1   2   2       1523.07       1302.82        19.66 o
   2   2   2         94.71         72.95         1.13 o
   3   2   2        593.10        624.80         8.57 o
   4   2   2          1.44          1.70         0.35 o
   5   2   2        461.66        427.45         6.38 o
   6   2   2          1.07          0.47         0.68 o
   7   2   2          0.09          4.65         1.48 o
  -8   3   2         64.74         62.23         3.43 o
  -7   3   2          0.37          0.89         1.00 o
  -6   3   2          4.65          3.10         0.72 o
  -5   3   2         17.80         22.80         1.25 o
  -4   3   2         12.68         14.48         0.60 o
  -3   3   2         33.80         70.75         2.13 o
  -2   3   2        288.07        287.98         7.31 o
  -1   3   2        124.02         95.54         1.43 o
   0   3   2        241.45        199.71         3.47 o
   1   3   2         64.83        128.66         3.73 o
   2   3   2       1601.53       1615.85        20.91 o
   3   3   2         51.18         46.78         1.30 o
   4   3   2        847.86        835.85        11.05 o
   5   3   2        430.84        430.96         6.65 o
   6   3   2         83.67         73.79         2.06 o
   7   3   2         16.79         19.05         1.90 o
  -7   4   2         10.63         24.83         1.86 o
  -6   4   2          1.33          2.82         0.76 o
  -5   4   2        994.92        990.00        13.60 o
  -4   4   2        368.47        356.22         5.06 o
  -3   4   2       1000.47        976.28        13.73 o
  -2   4   2        262.60        264.89         3.83 o
  -1   4   2       4760.03       5433.74        75.19 o
   0   4   2         14.01         38.62         1.07 o
   1   4   2        586.49        548.91         8.82 o
   2   4   2          6.06          3.49         0.27 o
   3   4   2        102.12         98.52         2.31 o
   4   4   2         17.10         62.95         1.69 o
   5   4   2         32.22         29.75         1.05 o
   6   4   2         51.79         46.24         1.77 o
   7   4   2         51.93         52.34         2.47 o
  -7   5   2          2.83          3.49         1.16 o
  -6   5   2          0.25          3.85         0.81 o
  -5   5   2         33.31         41.38         1.28 o
  -4   5   2         55.02         60.72         1.23 o
  -3   5   2         17.33         60.33         1.39 o
  -2   5   2         93.61         74.15         1.16 o
  -1   5   2         56.75         90.25         2.69 o
   0   5   2         20.57         13.40         0.44 o
   1   5   2        248.45        231.44         3.85 o
   2   5   2        136.13        134.62         4.88 o
   3   5   2          6.90         11.14         0.59 o
   4   5   2          3.73          6.03         0.46 o
   5   5   2         95.91         74.12         1.62 o
   6   5   2          1.66          2.33         1.09 o
   7   5   2          8.41          5.68         1.32 o
  -7   6   2         12.35         13.79         1.35 o
  -6   6   2          1.79          2.79         0.82 o
  -5   6   2         29.90         21.03         0.90 o
  -4   6   2        141.80        124.11         2.04 o
  -3   6   2       1450.61       1395.49        17.59 o
  -2   6   2       3069.56       3117.62        40.21 o
  -1   6   2        169.90        182.98         2.63 o
   0   6   2         24.41         27.41         0.64 o
   1   6   2         55.01         96.79         1.73 o
   3   6   2         66.31         71.59         1.75 o
   4   6   2         31.21         39.50         2.85 o
   5   6   2         91.74         88.12         1.91 o
   6   6   2          5.74          5.67         0.90 o
   7   6   2         76.31         89.83         3.16 o
  -7   7   2         23.68         24.08         1.77 o
  -6   7   2        123.94        135.48         3.14 o
  -5   7   2         16.57         14.33         0.83 o
  -4   7   2        403.74        385.11         9.67 o
  -3   7   2         45.96         48.97         1.49 o
  -2   7   2        578.78        622.16         8.51 o
  -1   7   2        197.76        185.76         3.12 o
   0   7   2         57.24         74.93         1.33 o
   1   7   2        330.13        345.94         5.46 o
   2   7   2         83.64         63.73         1.56 o
   3   7   2        229.43        245.28         4.51 o
   4   7   2        315.31        279.44         4.46 o
   5   7   2        150.21        157.11         3.33 o
   6   7   2          5.99          9.74         1.17 o
   7   7   2          4.79         10.09         1.68 o
  -7   8   2          4.07         10.22         1.42 o
  -6   8   2         88.00         81.92         2.49 o
  -5   8   2         10.82         22.83         1.11 o
  -4   8   2          0.51          7.59         0.87 o
  -3   8   2        105.44         96.93         1.94 o
  -2   8   2         12.86         37.19         1.02 o
  -1   8   2        911.21        967.53        13.58 o
   0   8   2        589.97        590.88         8.76 o
   1   8   2          4.43          5.68         0.40 o
   2   8   2         47.79         45.18         1.40 o
   3   8   2        493.39        483.23         7.33 o
   4   8   2         37.97         28.80         1.20 o
   5   8   2        134.79        150.98         5.05 o
   6   8   2          1.83          6.88         1.15 o
   7   8   2         19.67         20.15         1.76 o
  -7   9   2         22.04         39.64         3.61 o
  -6   9   2          0.19          2.72         1.09 o
  -5   9   2        138.80        126.62         3.10 o
  -4   9   2         36.20         43.84         1.34 o
  -3   9   2       1981.94       1917.47        26.80 o
  -2   9   2        552.85        516.95         7.77 o
  -1   9   2         82.02         97.64         1.55 o
   0   9   2         28.80         42.12         1.67 o
   2   9   2         22.53         25.36         0.78 o
   3   9   2         43.64         51.06         1.31 o
   4   9   2         22.61         46.98         2.06 o
   5   9   2         76.03         68.73         2.22 o
   6   9   2          0.60          6.18         1.80 o
  -6  10   2         41.19         40.82         2.36 o
  -5  10   2          2.12          4.55         0.84 o
  -4  10   2         10.29         11.10         0.75 o
  -2  10   2         20.70         18.49         0.64 o
  -1  10   2          1.06          2.57         0.50 o
   0  10   2          8.09         16.26         0.60 o
   1  10   2        352.72        342.66         5.51 o
   2  10   2        337.48        309.22         4.63 o
   3  10   2        495.58        466.29         8.74 o
   4  10   2         26.17         35.08         1.61 o
   5  10   2         59.12         59.84         2.38 o
   6  10   2         11.81         24.82         2.02 o
  -6  11   2          1.39          3.94         1.27 o
  -5  11   2          8.83         12.63         1.06 o
  -4  11   2        117.77         96.43         2.57 o
  -3  11   2          1.15         14.79         0.80 o
  -2  11   2         17.45         19.34         0.92 o
  -1  11   2        194.69        204.54         3.88 o
   0  11   2         51.96         55.06         2.32 o
   1  11   2        216.32        214.55         3.65 o
   2  11   2         62.05         62.80         3.52 o
   3  11   2         70.35         71.06         1.88 o
   4  11   2         36.56         35.00         2.99 o
   5  11   2         14.02         15.72         1.29 o
   6  11   2          9.54          8.65         1.51 o
  -6  12   2         24.88         58.42         4.01 o
  -5  12   2         13.70         12.71         1.29 o
  -4  12   2        360.34        305.91         6.11 o
  -3  12   2          7.67         11.47         0.84 o
  -2  12   2         24.48         34.42         1.29 o
  -1  12   2        232.35        202.87         4.09 o
   0  12   2        113.73        132.31         3.19 o
   1  12   2         58.00         59.62         1.95 o
   2  12   2        214.74        196.41         4.45 o
   3  12   2          0.82          5.11         1.03 o
   4  12   2         27.75         26.32         1.65 o
   5  12   2          6.41         16.53         1.48 o
  -5  13   2          3.64          4.22         1.31 o
  -4  13   2        249.88        213.11         4.29 o
  -3  13   2         29.39         29.79         1.50 o
  -2  13   2         27.11         34.50         1.58 o
  -1  13   2         36.84         31.90         1.30 o
   0  13   2          0.03         23.18         2.57 o
   1  13   2          6.02         10.28         1.30 o
   2  13   2         83.81         91.56         3.29 o
   3  13   2         32.18         56.41         4.09 o
   4  13   2        163.32        151.00         4.24 o
   5  13   2          1.31          9.50         1.57 o
  -5  14   2        178.29        189.81         5.32 o
  -4  14   2          0.53          0.68         1.19 o
  -3  14   2         14.86         21.92         1.37 o
  -2  14   2         29.88         36.22         1.90 o
  -1  14   2         11.89         20.86         2.15 o
   0  14   2         16.58         22.33         1.70 o
   1  14   2         27.79         32.23         2.37 o
   2  14   2         13.59          9.85         1.04 o
   3  14   2          0.53          3.38         1.28 o
   4  14   2         10.90         21.30         2.02 o
   5  14   2          0.47          3.74         1.93 o
  -4  15   2         20.18         19.02         1.75 o
  -3  15   2          2.06         21.14         2.68 o
  -2  15   2         22.88         20.74         1.60 o
  -1  15   2         62.28         65.82         3.08 o
   0  15   2         17.23         26.92         2.20 o
   1  15   2        181.22        182.09         6.15 o
   2  15   2          4.47          8.56         1.35 o
   3  15   2          7.69          7.10         1.35 o
   4  15   2         12.63         13.80         1.93 o
  -4  16   2          7.42         11.97         1.82 o
  -3  16   2          1.01          3.16         1.74 o
  -2  16   2         15.64         18.94         1.78 o
  -1  16   2          0.44          6.11         2.36 o
   0  16   2         18.84         26.32         2.35 o
   1  16   2         88.45         72.19         4.24 o
   2  16   2          0.15         25.95         2.60 o
   3  16   2         21.69         25.81         2.08 o
  -3  17   2          0.02         -1.65         1.80 o
  -2  17   2         40.48         52.64         3.05 o
  -1  17   2         26.48         16.37         2.11 o
   0  17   2          1.59          5.64         1.96 o
   1  17   2         27.22         30.24         3.83 o
   2  17   2         25.27         24.41         1.90 o
  -1  18   2          0.35          3.46         2.39 o
   0  18   2         77.03         64.90         4.34 o
   1  18   2          0.00          0.47         2.08 o
  -8   1   3          0.81          8.52         1.53 o
  -7   1   3         25.78         29.97         1.48 o
  -6   1   3        288.40        300.52         5.61 o
  -5   1   3        111.02        113.25         2.02 o
  -4   1   3        156.60        186.89         2.63 o
  -3   1   3       1569.46       1547.05        22.46 o
  -2   1   3        151.09        220.28         3.21 o
  -1   1   3        983.71        989.44        13.26 o
   0   1   3         18.05          7.93         0.33 o
   1   1   3        391.56        341.25         5.84 o
   2   1   3        351.54        443.41         6.08 o
   3   1   3         62.73         60.80         1.08 o
   4   1   3        138.72        134.33         3.13 o
   5   1   3        298.36        274.03         4.42 o
   6   1   3          8.67         12.78         1.12 o
   7   1   3         70.07         54.09         2.95 o
  -8   2   3         19.42         19.15         1.66 o
  -7   2   3         53.83         44.03         1.89 o
  -6   2   3        447.39        435.93         6.78 o
  -5   2   3        462.40        454.69         6.23 o
  -4   2   3        149.17        154.41         3.18 o
  -3   2   3        554.49        636.71         8.69 o
  -2   2   3         45.82         41.44         1.06 o
  -1   2   3        124.25        162.84         2.38 o
   0   2   3        144.53        145.64         2.14 o
   1   2   3        444.24        420.85         7.58 o
   2   2   3          2.12         12.52         0.39 o
   3   2   3          6.79         12.82         0.57 o
   4   2   3       1020.52        940.22        13.34 o
   5   2   3          5.58          5.84         0.93 o
   6   2   3        303.58        288.74         5.01 o
   7   2   3         43.35         50.82         2.91 o
  -8   3   3          1.86          2.71         1.39 o
  -7   3   3          0.20          8.43         1.10 o
  -6   3   3          2.36          5.40         0.68 o
  -5   3   3         15.60         17.25         0.99 o
  -4   3   3        977.15        956.29        13.50 o
  -3   3   3          0.09          0.22         0.24 o
  -2   3   3         13.15         10.45         0.59 o
  -1   3   3         51.56         92.64         1.36 o
   0   3   3        769.08        604.81         8.82 o
   1   3   3         31.30         64.97         1.51 o
   2   3   3        702.00        658.01         9.31 o
   3   3   3        438.35        479.46         7.18 o
   4   3   3          3.38         21.98         0.83 o
   5   3   3        164.64        153.60         2.76 o
   6   3   3        146.13        141.55         2.81 o
   7   3   3         54.34         51.95         2.57 o
  -7   4   3         26.72         43.50         2.28 o
  -6   4   3          0.50          1.71         0.71 o
  -4   4   3        100.24         97.89         1.75 o
  -3   4   3         32.34         34.42         1.08 o
  -2   4   3       1107.17        971.37        13.60 o
  -1   4   3        561.76        647.61         9.46 o
   0   4   3        224.30        249.56         4.35 o
   1   4   3       2002.55       2167.08        38.29 o
   2   4   3          4.96         14.99         0.51 o
   4   4   3        267.89        244.01         3.89 o
   5   4   3          0.03         -0.12         0.53 o
   6   4   3          0.12         10.10         1.14 o
   7   4   3          2.60          1.42         1.32 o
  -7   5   3        372.39        379.14         8.20 o
  -6   5   3         22.64         18.96         1.17 o
  -5   5   3         33.22         42.28         1.25 o
  -4   5   3         66.50         61.47         1.31 o
  -3   5   3        449.30        457.24         6.61 o
  -2   5   3       1292.00       1392.50        20.23 o
  -1   5   3          5.46         10.85         0.59 o
   0   5   3         11.21          4.02         0.37 o
   1   5   3       1219.89       1055.66        16.80 o
   2   5   3        831.97        836.28        12.80 o
   3   5   3       1473.38       1338.54        18.73 o
   4   5   3        657.01        598.62         8.33 o
   5   5   3        177.46        170.98         3.18 o
   6   5   3        122.39        138.73         3.40 o
   7   5   3         18.86         19.70         1.72 o
  -7   6   3         48.76         39.34         2.04 o
  -6   6   3         16.07         20.23         1.71 o
  -5   6   3        126.92        115.25         2.70 o
  -4   6   3          1.61          2.44         0.40 o
  -3   6   3        261.68        258.13         3.75 o
  -2   6   3         20.69         37.31         1.12 o
  -1   6   3        276.10        230.89         4.08 o
   0   6   3         59.95         35.85         1.30 o
   1   6   3       1129.89       1040.38        15.84 o
   2   6   3        117.06        151.79         2.71 o
   3   6   3         62.44         83.72         2.80 o
   4   6   3        503.55        503.94         8.06 o
   5   6   3         33.15         32.80         1.38 o
   6   6   3         83.09         72.25         2.56 o
   7   6   3          0.05          5.25         1.56 o
  -7   7   3         23.29         34.51         2.01 o
  -6   7   3        196.19        185.43         3.93 o
  -5   7   3         64.44         66.06         1.81 o
  -3   7   3        102.43        102.44         1.62 o
  -2   7   3        411.52        506.70         6.98 o
  -1   7   3         29.78         26.18         1.10 o
   0   7   3       1794.13       1700.65        25.76 o
   1   7   3         85.38         85.47         1.59 o
   2   7   3         65.48         59.74         1.21 o
   3   7   3         77.43         92.54         1.87 o
   4   7   3          6.05          6.45         0.63 o
   5   7   3         40.42         52.86         3.56 o
   6   7   3          1.85          0.82         1.08 o
   7   7   3         18.07         20.39         1.81 o
  -7   8   3          8.15          8.46         1.67 o
  -6   8   3         36.61         39.75         2.14 o
  -5   8   3          4.92         10.59         1.05 o
  -4   8   3         89.60         92.63         2.06 o
  -3   8   3          5.88         10.52         0.62 o
  -2   8   3         15.01         12.53         0.53 o
  -1   8   3         11.68         17.68         0.91 o
   0   8   3         35.03         32.48         0.99 o
   1   8   3         40.45         44.32         1.04 o
   2   8   3        460.81        454.03         6.58 o
   3   8   3        269.13        249.98         4.21 o
   4   8   3        185.60        189.34         3.59 o
   5   8   3          0.84         28.35         2.09 o
   6   8   3        105.88        109.27         3.34 o
  -7   9   3          0.55          9.08         2.51 o
  -6   9   3         16.44         12.85         1.44 o
  -4   9   3         22.43         24.88         1.00 o
  -3   9   3        901.55        802.81        11.03 o
  -2   9   3        168.66        155.08         2.61 o
  -1   9   3         11.90         34.87         1.61 o
   0   9   3         30.10         34.51         0.98 o
   1   9   3         24.36         74.19         1.95 o
   2   9   3         79.19         70.88         1.40 o
   3   9   3        117.18        120.79         3.75 o
   4   9   3         65.60         68.76         2.02 o
   5   9   3          0.53          1.47         0.97 o
   6   9   3         24.93         42.99         2.34 o
  -6  10   3         46.95         51.18         3.04 o
  -5  10   3         14.72         12.78         1.09 o
  -4  10   3        150.82        131.61         2.83 o
  -3  10   3        163.62        163.23         3.06 o
  -2  10   3          4.73          6.40         0.50 o
   1  10   3          1.75          6.55         0.52 o
   2  10   3         30.62         81.28         1.61 o
   3  10   3          3.21          6.30         0.71 o
   4  10   3         16.82         26.04         1.83 o
   5  10   3         15.29         13.57         1.22 o
   6  10   3         34.26         36.15         2.12 o
  -6  11   3          9.48         29.97         3.14 o
  -5  11   3          0.00         -0.86         1.08 o
  -4  11   3          0.11          4.17         0.69 o
  -3  11   3          0.96         13.14         1.16 o
  -2  11   3        310.35        287.09         4.72 o
  -1  11   3        457.49        407.31         6.20 o
   0  11   3         50.18         43.21         1.30 o
   1  11   3         60.35         77.68         1.94 o
   2  11   3         47.83         65.10         2.50 o
   3  11   3          1.67         13.77         1.11 o
   4  11   3          7.83         26.02         1.86 o
   5  11   3        215.80        229.13         5.43 o
   6  11   3          0.84          0.51         1.77 o
  -6  12   3         11.96         19.99         2.08 o
  -5  12   3         19.52         19.13         1.40 o
  -4  12   3        360.74        332.96         6.14 o
  -3  12   3         25.90         18.53         1.09 o
  -2  12   3        315.16        304.49         5.59 o
  -1  12   3         28.88         37.87         1.54 o
   0  12   3         43.49         72.26         2.79 o
   1  12   3          1.35          3.87         0.78 o
   2  12   3         61.33         54.40         2.46 o
   3  12   3         86.31         87.05         2.41 o
   4  12   3         53.71         45.53         2.69 o
   5  12   3         66.00         74.12         3.31 o
  -5  13   3         46.50         48.24         2.57 o
  -4  13   3          0.17          6.72         1.11 o
  -3  13   3          0.31          1.06         0.76 o
  -2  13   3         14.99         11.44         0.92 o
  -1  13   3         17.16         23.63         1.22 o
   0  13   3         88.62         86.26         3.22 o
   1  13   3         32.38         58.50         2.41 o
   2  13   3        126.11        117.88         3.24 o
   3  13   3          2.53         12.55         1.54 o
   4  13   3         15.26         15.02         1.43 o
   5  13   3          2.09          3.58         1.91 o
  -5  14   3          6.61         27.85         2.82 o
  -4  14   3         53.48         42.93         2.20 o
  -3  14   3         12.27          8.97         1.15 o
  -2  14   3         65.60         62.35         2.15 o
  -1  14   3          0.09          2.62         0.84 o
   0  14   3        126.22        122.40         5.16 o
   1  14   3         21.79         36.99         2.47 o
   2  14   3          8.30          8.36         1.30 o
   3  14   3          6.79          7.98         1.58 o
   4  14   3         66.63         68.32         2.99 o
  -4  15   3         27.33         29.65         1.84 o
  -3  15   3          0.00          6.72         1.63 o
  -2  15   3          1.00          1.28         1.43 o
  -1  15   3        382.12        368.67        14.69 o
   0  15   3         20.02         19.60         2.27 o
   1  15   3        232.80        211.60         8.07 o
   2  15   3          0.40          3.76         1.45 o
   3  15   3         77.29         71.26         2.90 o
   4  15   3          0.28          1.86         1.63 o
  -4  16   3          1.11          0.79         1.97 o
  -3  16   3          0.10         -0.22         1.42 o
  -2  16   3          2.67         -0.11         1.25 o
  -1  16   3         37.13         39.72         3.61 o
   0  16   3          7.67          6.86         2.09 o
   1  16   3         19.60         23.55         2.32 o
   2  16   3          4.46         12.04         2.90 o
   3  16   3         29.61         21.90         1.91 o
  -3  17   3          0.00         -1.77         1.77 o
  -2  17   3          0.61         10.95         2.71 o
  -1  17   3         27.64         23.16         3.53 o
   0  17   3        104.79         92.03         4.48 o
   1  17   3         15.35         12.19         2.08 o
   2  17   3          0.40         -1.65         1.72 o
  -1  18   3          2.28          9.20         2.60 o
   0  18   3        235.32        215.45         7.49 o
   1  18   3          1.39          2.83         2.15 o
  -8   0   4          0.63          5.97         2.04 o
  -7   0   4         11.70         13.10         1.52 o
  -6   0   4        148.46        145.40         3.53 o
  -5   0   4        647.28        640.63        11.79 o
  -4   0   4        149.13        136.27         2.83 o
  -3   0   4        632.52        577.24        13.27 o
  -2   0   4         66.71        106.44         2.23 o
   0   0   4        468.94        611.28        12.59 o
   1   0   4       1125.25       1267.64        33.44 o
   2   0   4        417.39        535.75        12.28 o
   3   0   4        988.39        897.54        17.24 o
   4   0   4         15.97          9.38         0.65 o
   5   0   4        533.26        548.66        11.78 o
   6   0   4          0.30          1.38         1.16 o
   7   0   4          4.29          6.28         2.45 o
  -8   1   4         28.68         32.22         2.06 o
  -7   1   4         21.97         25.74         1.59 o
  -5   1   4         67.94         77.22         1.45 o
  -3   1   4         17.70         18.98         0.66 o
  -2   1   4       2436.95       2524.06        34.93 o
  -1   1   4        618.90        555.36         7.81 o
   0   1   4       2890.53       3082.43        41.06 o
   1   1   4       1618.91       1485.74        26.25 o
   2   1   4         25.82         21.24         0.83 o
   3   1   4        757.94        680.76         9.31 o
   4   1   4        182.41        181.00         2.72 o
   5   1   4        109.92         91.53         3.28 o
   6   1   4          0.30          4.18         0.87 o
   7   1   4         18.79         21.97         1.89 o
  -8   2   4         23.57         20.51         1.75 o
  -7   2   4         51.26         59.57         3.55 o
  -6   2   4        162.45        140.73         2.55 o
  -5   2   4        131.24        135.21         2.46 o
  -4   2   4        624.95        592.28         8.19 o
  -3   2   4        345.34        470.85        16.03 o
  -2   2   4        320.46        380.13         5.92 o
  -1   2   4        409.17        591.47         8.33 o
   0   2   4       4099.27       3905.36        51.96 o
   1   2   4        596.54        718.82        11.49 o
   2   2   4       3450.66       3367.37        50.70 o
   3   2   4        163.90        168.33         2.62 o
   4   2   4          7.27         16.79         0.91 o
   5   2   4         59.11         68.42         1.72 o
   6   2   4         34.85         30.21         1.40 o
   7   2   4          5.40          7.84         1.35 o
  -8   3   4          0.91          2.05         1.63 o
  -7   3   4          3.21          7.80         1.11 o
  -6   3   4        164.48        151.97         2.79 o
  -5   3   4        308.71        284.93         4.20 o
  -4   3   4         44.72         48.33         1.19 o
  -3   3   4         19.05         25.84         0.92 o
  -2   3   4         36.17         27.67         1.00 o
  -1   3   4         16.28         26.20         1.03 o
   0   3   4        501.44        534.65         8.58 o
   1   3   4         12.56         37.61         1.07 o
   2   3   4        295.81        296.16         5.21 o
   3   3   4          0.01          6.55         0.44 o
   4   3   4        555.95        503.26         7.32 o
   5   3   4          4.10          5.47         0.86 o
   6   3   4         36.72         34.16         2.05 o
   7   3   4         39.87         49.92         2.57 o
  -7   4   4         20.30         17.56         1.31 o
  -6   4   4         21.36         27.11         1.31 o
  -5   4   4          0.30          2.83         0.63 o
  -4   4   4        238.01        237.70         3.69 o
  -3   4   4          7.60          4.51         0.32 o
  -2   4   4         71.27         76.03         4.49 o
  -1   4   4       1579.55       1412.20        18.28 o
   0   4   4          8.86         45.93         1.94 o
   1   4   4         38.99         87.06         3.29 o
   2   4   4        177.16        159.88         3.05 o
   3   4   4        173.36        176.55         2.87 o
   4   4   4        470.66        404.75         6.23 o
   5   4   4          2.29          6.90         0.66 o
   6   4   4         55.06         56.19         2.15 o
   7   4   4         46.70         53.35         2.97 o
  -7   5   4         22.08         22.61         1.51 o
  -6   5   4         41.06         35.13         1.61 o
  -5   5   4        199.60        174.64         3.39 o
  -4   5   4        257.03        248.96         3.86 o
  -3   5   4          0.55          7.46         0.62 o
  -2   5   4        171.17        224.84         6.09 o
  -1   5   4        171.63        251.67         4.33 o
   0   5   4         39.37         90.25         2.26 o
   1   5   4        904.89        934.15        14.95 o
   2   5   4        351.89        393.56         6.19 o
   3   5   4         48.14         51.82         1.21 o
   4   5   4         38.58         50.19         1.65 o
   5   5   4         17.42         20.55         1.41 o
   6   5   4          0.01          0.63         0.96 o
   7   5   4          0.41          2.27         1.51 o
  -7   6   4          1.84          3.96         1.39 o
  -6   6   4          3.80         24.86         1.96 o
  -5   6   4          0.37          1.33         0.72 o
  -4   6   4        221.35        195.85         3.15 o
  -3   6   4        210.63        174.58         2.89 o
  -2   6   4          1.29         19.87         0.66 o
  -1   6   4       1205.73       1074.15        15.02 o
   0   6   4        354.68        394.53         6.17 o
   1   6   4        167.29        160.33         2.79 o
   2   6   4        412.08        442.62         6.94 o
   3   6   4          7.97         13.93         1.36 o
   4   6   4         33.25         69.28         1.74 o
   5   6   4          0.39          1.85         0.74 o
   6   6   4         21.80         23.98         2.32 o
  -7   7   4         13.55         15.25         1.89 o
  -6   7   4         69.29         74.80         2.47 o
  -5   7   4        117.92        109.80         2.75 o
  -4   7   4          6.01          4.89         0.59 o
  -3   7   4        100.97        100.12         1.77 o
  -2   7   4         61.53         79.75         1.69 o
  -1   7   4         37.80         72.01         1.83 o
   0   7   4        146.36        227.78         5.42 o
   1   7   4         49.76         57.12         1.47 o
   2   7   4        130.37        113.27         2.12 o
   3   7   4          0.03          0.14         0.41 o
   4   7   4         32.49         28.75         1.28 o
   5   7   4        104.53        100.42         2.53 o
   6   7   4         11.25         11.51         1.30 o
  -7   8   4          1.25         19.36         2.55 o
  -6   8   4         14.95         17.48         1.51 o
  -5   8   4          1.67          8.15         0.92 o
  -4   8   4         76.56         70.27         1.82 o
  -3   8   4        163.99        155.31         2.56 o
  -2   8   4          6.66         20.43         1.05 o
  -1   8   4        102.85        103.71         1.92 o
   0   8   4        631.09        557.53         9.45 o
   2   8   4        347.04        320.32         4.78 o
   3   8   4        196.19        183.88         3.40 o
   4   8   4         78.55         75.85         2.25 o
   5   8   4          0.09          6.28         1.94 o
   6   8   4        118.31        126.53         3.88 o
  -7   9   4          0.23          9.35         1.76 o
  -6   9   4          3.32          4.32         1.33 o
  -4   9   4         27.52         27.11         1.23 o
  -3   9   4        319.18        329.42         4.97 o
  -2   9   4        500.49        464.44         6.74 o
  -1   9   4        143.58        143.38         3.55 o
   0   9   4        983.90        904.66        14.61 o
   1   9   4        801.36        781.40        10.72 o
   2   9   4         15.82         27.32         1.32 o
   3   9   4        408.78        378.21         6.77 o
   4   9   4        208.07        197.27         4.47 o
   5   9   4         23.02         32.91         2.05 o
   6   9   4          3.31         10.04         2.94 o
  -6  10   4         11.13         14.42         1.67 o
  -5  10   4         41.37         46.92         2.13 o
  -4  10   4        200.86        181.29         3.70 o
  -3  10   4         12.33         12.87         0.79 o
  -2  10   4         35.10         41.26         1.14 o
  -1  10   4        256.72        229.06         3.40 o
   0  10   4         55.06         53.76         1.81 o
   1  10   4          2.58          2.31         0.43 o
   2  10   4         38.01         38.48         1.28 o
   3  10   4         89.37         88.56         2.40 o
   4  10   4          8.21          8.88         1.32 o
   5  10   4          6.48         15.62         1.48 o
   6  10   4         33.13         37.11         2.51 o
  -6  11   4         16.56         32.96         3.68 o
  -5  11   4          0.60          0.43         1.31 o
  -4  11   4         16.31         12.65         0.98 o
  -3  11   4         10.13         12.52         0.88 o
  -2  11   4         81.57         80.12         2.25 o
  -1  11   4         12.72         15.25         0.76 o
   0  11   4          5.89         10.18         0.87 o
   1  11   4        221.94        215.42         4.13 o
   2  11   4        123.20        119.39         4.94 o
   3  11   4          8.08         10.22         1.04 o
   4  11   4          0.50          2.27         1.15 o
   5  11   4          0.18          4.95         1.42 o
  -6  12   4          0.87          2.22         2.32 o
  -5  12   4        106.40        124.60         4.28 o
  -4  12   4         26.20         39.49         2.29 o
  -3  12   4          0.05          8.20         1.09 o
  -2  12   4        156.76        151.93         3.12 o
  -1  12   4        126.47        128.97         4.00 o
   0  12   4        262.12        276.39         5.94 o
   1  12   4         47.97         44.77         1.67 o
   2  12   4        637.70        595.04        11.06 o
   3  12   4          3.31         11.02         0.99 o
   4  12   4         46.28         41.63         2.35 o
   5  12   4          0.04          2.60         1.80 o
  -5  13   4         78.68         65.98         3.35 o
  -4  13   4        121.66        104.95         2.93 o
  -3  13   4          2.42          3.01         0.80 o
  -2  13   4         55.98         48.41         1.63 o
  -1  13   4          2.20          6.54         0.77 o
   0  13   4         32.01         31.38         1.74 o
   1  13   4          0.80         25.44         2.73 o
   2  13   4          2.48          9.94         1.24 o
   3  13   4          2.07          1.34         1.00 o
   4  13   4          1.21          4.75         1.30 o
  -5  14   4          8.11         16.50         1.98 o
  -4  14   4         17.45         21.73         1.68 o
  -3  14   4         18.27         18.39         1.71 o
  -2  14   4         31.89         32.97         1.76 o
  -1  14   4        277.52        247.18         5.37 o
   0  14   4         16.79         24.02         2.08 o
   1  14   4          0.66         21.37         1.98 o
   2  14   4          2.95          0.62         1.02 o
   3  14   4          0.14         13.68         1.96 o
   4  14   4        103.33        111.01         3.75 o
  -4  15   4         23.42         30.46         2.08 o
  -3  15   4          4.60          7.12         1.36 o
  -2  15   4          0.01          4.81         1.41 o
  -1  15   4         10.68         39.93         3.53 o
   0  15   4         10.54         14.92         2.12 o
   1  15   4        109.28        124.70         3.77 o
   2  15   4          4.13         22.15         1.91 o
   3  15   4         33.29         34.84         1.94 o
  -3  16   4          2.34          0.99         1.66 o
  -2  16   4          0.41          6.41         1.54 o
  -1  16   4         13.03         12.06         2.39 o
   0  16   4          1.95         18.31         2.39 o
   1  16   4         28.44         24.96         2.29 o
   2  16   4          1.82          6.29         1.55 o
   3  16   4          5.88          3.99         1.88 o
  -2  17   4          2.50          2.79         1.80 o
  -1  17   4          0.06          6.07         2.33 o
   0  17   4         31.41         56.41         4.51 o
   1  17   4          1.29          4.85         2.72 o
   2  17   4          2.10          4.49         1.71 o
  -8   1   5          0.48          3.35         1.60 o
  -7   1   5         20.38         21.54         1.29 o
  -6   1   5         50.37         45.91         1.51 o
  -5   1   5          3.77          8.30         0.73 o
  -4   1   5         27.80         23.41         0.96 o
  -3   1   5        138.52        176.01         2.70 o
  -2   1   5        398.96        242.02         3.85 o
  -1   1   5       1275.41       1228.31        17.81 o
   0   1   5         26.76         25.31         0.92 o
   1   1   5       1517.14       1486.08        24.85 o
   2   1   5          2.53          8.33         0.51 o
   3   1   5         77.99         83.53         1.66 o
   4   1   5          1.92          3.33         1.05 o
   5   1   5         25.56         29.20         1.20 o
   6   1   5         59.98         53.81         2.68 o
   7   1   5          2.24          0.45         1.83 o
  -8   2   5         20.94         24.27         2.24 o
  -7   2   5         18.37         25.48         1.44 o
  -6   2   5         11.50         16.75         0.84 o
  -5   2   5         40.93         40.04         1.08 o
  -4   2   5          0.94          1.43         0.42 o
  -3   2   5        781.82        688.97        10.19 o
  -2   2   5       1275.20       1345.80        22.63 o
  -1   2   5        133.76         94.14         2.25 o
   0   2   5         17.06         35.76         0.90 o
   1   2   5        155.60        201.68         6.91 o
   2   2   5        172.02        220.24         3.56 o
   3   2   5         14.01         18.95         0.80 o
   4   2   5        148.85        138.58         3.68 o
   5   2   5        141.44        130.79         2.86 o
   6   2   5          8.91         10.29         1.10 o
   7   2   5         71.80         77.74         4.13 o
  -7   3   5        105.71        112.81         3.02 o
  -6   3   5          2.94          2.07         0.55 o
  -5   3   5        169.25        154.47         3.21 o
  -4   3   5        579.46        517.56         7.53 o
  -3   3   5        106.46        114.98         1.84 o
  -2   3   5        224.16        164.84         4.90 o
  -1   3   5       1048.67       1163.86        15.62 o
   0   3   5       1233.68       1374.97        19.09 o
   1   3   5        380.08        476.18         7.06 o
   2   3   5       1847.20       1780.74        29.85 o
   3   3   5         10.64         15.16         0.95 o
   4   3   5         71.62         82.69         3.11 o
   5   3   5          0.06          8.41         1.02 o
   6   3   5         28.62         31.69         1.75 o
   7   3   5         32.01         38.32         2.92 o
  -7   4   5          1.01          1.71         1.37 o
  -6   4   5         40.79         39.58         1.75 o
  -5   4   5         10.31         27.01         1.58 o
  -4   4   5         87.32         90.37         3.44 o
  -3   4   5         38.85         62.91         1.54 o
  -2   4   5        707.02        668.09        10.29 o
  -1   4   5        118.14        192.55         3.04 o
   0   4   5        759.58        701.78        10.73 o
   1   4   5        656.92        549.10         7.80 o
   2   4   5          5.91          8.67         0.68 o
   3   4   5        267.37        247.52         7.03 o
   4   4   5        103.24        121.13         4.46 o
   5   4   5          0.20          2.13         0.72 o
   6   4   5          7.76         23.76         2.39 o
  -7   5   5         15.26         16.06         1.58 o
  -6   5   5        135.03        159.34         3.51 o
  -5   5   5        159.00        138.21         2.83 o
  -4   5   5       1106.44       1092.39        15.46 o
  -3   5   5         32.68         34.45         1.50 o
  -2   5   5          0.74          3.69         0.37 o
  -1   5   5       2083.87       1980.54        26.51 o
   0   5   5         64.93         70.13         1.34 o
   1   5   5        487.69        409.97         6.44 o
   2   5   5        250.62        250.04         3.88 o
   3   5   5        185.16        170.75         2.97 o
   4   5   5        180.59        187.15         4.24 o
   5   5   5        482.40        463.43         8.35 o
   6   5   5        106.07        102.39         3.49 o
  -7   6   5          0.05          5.50         1.45 o
  -6   6   5         44.04         50.35         3.14 o
  -5   6   5         66.42         70.16         3.16 o
  -4   6   5        425.78        381.66         5.72 o
  -3   6   5        171.88        163.14         4.35 o
  -2   6   5        778.62        753.89        10.29 o
  -1   6   5         36.77         42.34         1.14 o
   0   6   5       1159.23       1205.25        18.33 o
   1   6   5       1098.20       1083.50        16.55 o
   2   6   5         18.82         26.96         0.80 o
   3   6   5       1085.65       1014.01        15.59 o
   4   6   5         15.00         15.67         1.41 o
   5   6   5         53.51         50.34         2.37 o
   6   6   5         42.03         53.47         2.80 o
  -7   7   5          5.44          7.77         1.88 o
  -6   7   5         30.01         21.87         1.58 o
  -5   7   5         30.76         25.64         1.51 o
  -4   7   5         60.16         48.13         1.40 o
  -3   7   5        157.44        158.60         4.02 o
  -2   7   5         56.38         69.17         2.97 o
  -1   7   5          5.62          7.60         0.62 o
   0   7   5         84.14         99.64         4.21 o
   1   7   5         19.73         29.62         0.83 o
   2   7   5        748.73        711.56        11.59 o
   3   7   5        139.26        108.90         4.26 o
   4   7   5         29.30         46.73         1.99 o
   5   7   5         53.95         52.78         3.29 o
   6   7   5          9.49         12.64         1.90 o
  -7   8   5         55.04         58.91         3.22 o
  -6   8   5         24.22         25.01         1.94 o
  -5   8   5        191.48        181.31         4.06 o
  -4   8   5          1.73          2.44         0.62 o
  -3   8   5        678.88        664.77         9.94 o
  -2   8   5         61.90         72.48         1.32 o
  -1   8   5          2.06          3.48         0.63 o
   0   8   5        265.69        232.91         3.67 o
   1   8   5        351.91        382.35         5.61 o
   2   8   5          1.46          1.20         0.41 o
   3   8   5         19.22         32.63         1.72 o
   4   8   5         10.34          8.86         0.84 o
   5   8   5         33.51         32.75         3.25 o
   6   8   5         57.18         69.78         4.20 o
  -7   9   5          4.03          8.50         2.00 o
  -6   9   5         70.96         78.43         3.47 o
  -5   9   5         14.01         14.80         1.16 o
  -4   9   5         23.08         39.01         2.59 o
  -3   9   5         84.67         68.28         1.63 o
  -2   9   5         86.93        115.86         5.10 o
  -1   9   5        330.09        304.34         4.74 o
   0   9   5         77.24         77.26         1.53 o
   1   9   5        222.13        232.24         3.76 o
   2   9   5        294.19        262.55         5.63 o
   3   9   5          8.18         28.71         1.26 o
   4   9   5         82.48         65.12         2.34 o
   5   9   5        117.76        123.77         3.73 o
   6   9   5        233.09        215.64         7.17 o
  -6  10   5         16.36         17.55         2.29 o
  -5  10   5         41.72         26.40         1.67 o
  -4  10   5          7.97          9.06         0.85 o
  -3  10   5         16.14         23.81         1.26 o
  -2  10   5        102.51         97.50         2.71 o
  -1  10   5         94.43        137.48         6.21 o
   0  10   5          0.00          9.35         0.63 o
   1  10   5          1.29         10.45         0.77 o
   2  10   5         47.75         41.25         1.32 o
   3  10   5         62.80         69.64         2.00 o
   4  10   5         25.25         28.08         1.60 o
   5  10   5         13.14         33.51         2.63 o
  -6  11   5         11.77         16.11         1.90 o
  -5  11   5          8.97         19.86         2.66 o
  -4  11   5        106.56         85.08         2.54 o
  -3  11   5          0.86          5.79         0.78 o
  -2  11   5        449.39        431.57         7.69 o
  -1  11   5         93.79         89.14         2.14 o
   0  11   5        111.04        118.91         2.73 o
   1  11   5        178.91        166.21         3.18 o
   2  11   5          3.30         11.31         0.79 o
   3  11   5         96.83         88.44         2.53 o
   4  11   5          3.01         13.79         1.33 o
   5  11   5         29.27         32.56         2.28 o
  -6  12   5         29.77         38.16         3.00 o
  -5  12   5         26.95         26.78         2.07 o
  -4  12   5          1.30          2.91         1.10 o
  -3  12   5        139.38        152.91         3.26 o
  -2  12   5         23.55         27.45         1.57 o
  -1  12   5         58.92         78.56         2.34 o
   0  12   5         16.60         17.25         1.90 o
   1  12   5        105.59        103.34         3.68 o
   2  12   5         11.99         34.77         1.63 o
   3  12   5          0.88          1.18         0.89 o
   4  12   5         11.54         19.34         1.59 o
   5  12   5         59.64         61.08         4.15 o
  -5  13   5          1.11          2.23         2.07 o
  -4  13   5         29.69         26.70         2.13 o
  -3  13   5         13.85         23.87         1.99 o
  -2  13   5        115.92         97.73         3.05 o
  -1  13   5          4.02         10.89         1.26 o
   0  13   5          6.11          7.47         1.01 o
   1  13   5          4.52         15.34         1.18 o
   2  13   5          1.91          5.35         1.12 o
   3  13   5          0.12          4.93         1.16 o
   4  13   5         47.95         45.37         2.63 o
  -5  14   5         54.50         51.70         4.27 o
  -4  14   5         55.92         61.05         3.20 o
  -3  14   5         14.08         17.47         1.41 o
  -2  14   5          9.70         12.33         1.54 o
  -1  14   5         46.88         43.34         2.00 o
   0  14   5        196.35        207.57         5.70 o
   1  14   5         30.75         30.13         1.80 o
   2  14   5          7.20          5.63         1.30 o
   3  14   5         23.73         21.03         1.68 o
   4  14   5         16.79         16.28         1.77 o
  -4  15   5          6.82          3.57         1.60 o
  -3  15   5          0.86          1.49         1.32 o
  -2  15   5         13.47         14.79         1.72 o
  -1  15   5         58.13         56.86         3.28 o
   0  15   5         12.34         18.36         2.00 o
   1  15   5         73.44         71.47         3.51 o
   2  15   5         66.13         73.33         3.53 o
   3  15   5         17.52         20.14         1.61 o
  -3  16   5          7.13          7.54         1.74 o
  -2  16   5          8.15          7.71         1.76 o
  -1  16   5          0.00          1.09         2.06 o
   0  16   5         62.15         54.78         3.21 o
   1  16   5          4.47          5.45         1.66 o
   2  16   5          6.05          8.96         1.68 o
  -2  17   5          4.24          4.07         1.80 o
  -1  17   5          0.02          3.11         2.44 o
   0  17   5          7.43          8.02         1.85 o
   1  17   5         11.78         20.27         1.96 o
  -7   0   6         20.81         19.75         2.60 o
  -6   0   6        509.04        492.76        11.74 o
  -5   0   6        542.55        504.09        10.85 o
  -4   0   6        817.25        789.96        16.59 o
  -3   0   6         80.48         65.15         1.49 o
  -2   0   6       2061.51       2244.33        39.74 o
  -1   0   6       3012.50       3414.43        60.26 o
   0   0   6        224.86        340.06         6.65 o
   1   0   6       2586.51       2626.38        65.67 o
   3   0   6         11.45         14.54         1.06 o
   4   0   6        186.60        198.37         7.15 o
   5   0   6         53.61         63.86         3.71 o
   6   0   6         69.43         66.62         5.51 o
  -7   1   6          3.83          4.84         1.00 o
  -6   1   6        162.71        146.22         2.90 o
  -5   1   6        238.97        244.16         3.95 o
  -4   1   6         73.33         75.95         1.56 o
  -3   1   6        463.52        477.36         6.60 o
  -2   1   6        112.05         96.04         1.59 o
  -1   1   6        179.52        217.52         3.23 o
   0   1   6        420.12        405.11         5.76 o
   1   1   6       1107.80       1110.60        18.66 o
   2   1   6        124.58        129.69         3.16 o
   3   1   6       1813.04       1740.96        27.82 o
   4   1   6        398.36        395.53         9.58 o
   5   1   6          1.20          4.08         1.08 o
   6   1   6        120.14        113.44         4.52 o
  -7   2   6        150.50        148.83         3.60 o
  -6   2   6         27.54         30.46         1.78 o
  -5   2   6        164.57        163.67         3.21 o
  -4   2   6         54.00         58.25         1.27 o
  -3   2   6        497.03        410.88         6.27 o
  -2   2   6        324.18        305.60         4.86 o
  -1   2   6        383.47        291.22         4.41 o
   0   2   6         35.70         40.68         0.98 o
   1   2   6        206.89        239.17         4.03 o
   2   2   6        962.72        943.15        13.83 o
   3   2   6        656.17        643.04         9.59 o
   4   2   6        461.21        450.59         9.90 o
   5   2   6        149.19        144.31         4.08 o
   6   2   6         24.92         36.90         2.76 o
  -7   3   6         51.18         52.47         2.69 o
  -6   3   6          5.44          7.29         1.08 o
  -5   3   6        141.47        131.66         2.68 o
  -4   3   6        130.69        138.45         4.99 o
  -3   3   6       1451.62       1458.58        22.22 o
  -2   3   6        163.13        175.68         2.96 o
  -1   3   6       1106.75       1178.04        17.17 o
   0   3   6       1011.10       1072.75        14.99 o
   1   3   6         47.53         56.02         1.31 o
   2   3   6         96.72         96.92         1.83 o
   3   3   6         12.38         16.69         0.94 o
   4   3   6        159.05        148.38         5.34 o
   5   3   6         26.77         26.35         1.57 o
   6   3   6          0.28          3.51         1.58 o
  -7   4   6          6.91          5.29         1.23 o
  -6   4   6         14.19         12.94         1.00 o
  -5   4   6          1.01          3.66         0.63 o
  -4   4   6         40.68         49.20         1.90 o
  -3   4   6          3.12          4.96         0.89 o
  -2   4   6        956.88        943.21        13.85 o
  -1   4   6         29.35         48.64         1.00 o
   0   4   6       1216.80       1135.11        16.53 o
   1   4   6        284.90        288.97         4.83 o
   2   4   6        130.77        117.40         2.14 o
   4   4   6        201.94        179.86         4.40 o
   5   4   6         60.73         55.44         2.30 o
   6   4   6          0.23         -0.03         1.51 o
  -7   5   6         14.25         13.53         1.52 o
  -6   5   6          5.96          4.48         1.02 o
  -5   5   6          1.22          2.36         0.65 o
  -4   5   6         23.61         30.70         1.01 o
  -3   5   6         74.39         78.19         2.85 o
  -2   5   6         39.70         33.05         0.92 o
   0   5   6        180.92        224.80         3.82 o
   1   5   6         17.97         36.82         1.15 o
   2   5   6         69.78        115.66         2.53 o
   3   5   6          1.98          4.57         0.99 o
   4   5   6         10.61         11.63         0.98 o
   5   5   6         27.55         45.07         2.39 o
   6   5   6         25.66         21.62         2.05 o
  -7   6   6          0.19          4.00         1.48 o
  -6   6   6          6.43          9.16         1.13 o
  -5   6   6        101.73        111.35         2.70 o
  -4   6   6         16.01         15.31         0.82 o
  -3   6   6          9.11         20.47         1.21 o
  -2   6   6        510.42        462.09         6.99 o
  -1   6   6          4.49         12.16         0.46 o
   0   6   6        408.93        376.04         5.93 o
   1   6   6         92.87         84.02         2.09 o
   2   6   6        173.34        162.57         4.71 o
   3   6   6         98.65         93.50         2.63 o
   4   6   6         41.48         42.14         1.84 o
   5   6   6        449.29        415.42         9.69 o
   6   6   6         10.10         15.99         1.96 o
  -7   7   6          1.62          2.76         1.56 o
  -6   7   6         16.21         16.63         1.38 o
  -5   7   6         19.20         20.26         1.28 o
  -4   7   6         25.74         22.94         1.10 o
  -3   7   6       1181.16       1094.55        15.46 o
  -2   7   6          8.88          8.38         0.50 o
  -1   7   6        562.34        522.01         6.99 o
   0   7   6         68.98         50.31         1.29 o
   1   7   6          5.09          7.95         0.55 o
   2   7   6         80.02        103.34         2.11 o
   3   7   6         24.81         16.80         0.98 o
   4   7   6         39.70         33.37         2.71 o
   5   7   6         60.26         56.06         2.95 o
   6   7   6          1.08          4.76         1.97 o
  -7   8   6          3.05         20.95         2.57 o
  -6   8   6          0.01         17.29         3.68 o
  -5   8   6         88.12         78.75         2.54 o
  -4   8   6         16.13         18.42         1.35 o
  -3   8   6        233.80        221.03         3.99 o
  -2   8   6        498.45        449.06         6.55 o
  -1   8   6        271.36        265.63         3.86 o
   0   8   6         45.77         40.41         1.69 o
   1   8   6         11.92         23.41         1.11 o
   2   8   6        132.44        122.41         4.41 o
   3   8   6        175.71        194.32         4.35 o
   4   8   6         80.57         77.69         2.40 o
   5   8   6         96.55        103.67         5.54 o
  -6   9   6          5.94          7.27         1.54 o
  -5   9   6         11.03         14.47         1.36 o
  -4   9   6          0.01          9.35         1.31 o
  -3   9   6         58.92         58.43         1.71 o
  -2   9   6         69.57         68.28         2.28 o
  -1   9   6         13.85         13.41         1.04 o
   0   9   6          4.53         13.55         1.17 o
   1   9   6        265.94        250.72         4.22 o
   2   9   6         27.30         29.65         1.35 o
   3   9   6         31.50         32.85         1.29 o
   4   9   6         46.02         51.37         2.04 o
   5   9   6          0.04          6.58         1.71 o
  -6  10   6         77.15         83.97         3.66 o
  -5  10   6         60.24         60.77         2.53 o
  -4  10   6        138.75        152.95         4.63 o
  -3  10   6         18.74         16.83         1.86 o
  -2  10   6        290.49        286.24         4.99 o
  -1  10   6        272.18        270.91         5.81 o
   0  10   6         29.90         35.05         1.41 o
   1  10   6        152.55        146.44         2.86 o
   2  10   6         97.36         90.84         2.04 o
   3  10   6         57.97         48.79         1.69 o
   4  10   6         11.43         16.28         1.39 o
   5  10   6         69.60         66.11         3.81 o
  -6  11   6         15.49         10.26         1.82 o
  -5  11   6         19.58         31.98         2.47 o
  -4  11   6          1.30          2.18         1.03 o
  -3  11   6         26.24         38.87         1.87 o
  -2  11   6         64.17         52.51         1.50 o
  -1  11   6        262.85        248.91         4.23 o
   0  11   6         66.89         68.78         1.84 o
   1  11   6         22.54         21.36         1.23 o
   2  11   6          3.36         10.25         0.88 o
   3  11   6         73.51         71.00         2.18 o
   4  11   6         62.01         64.06         2.77 o
   5  11   6         15.15         24.99         2.44 o
  -5  12   6          5.69          4.78         1.57 o
  -4  12   6          3.69          4.87         1.22 o
  -3  12   6        104.07        107.68         2.87 o
  -2  12   6         26.91         25.47         1.12 o
  -1  12   6          8.21         10.80         0.81 o
   0  12   6         20.54         24.74         1.19 o
   1  12   6          4.29         11.84         0.96 o
   2  12   6          0.25          2.51         1.10 o
   3  12   6          0.94          7.55         1.74 o
   4  12   6         88.62         97.82         3.26 o
  -5  13   6         27.72         37.33         2.74 o
  -4  13   6          2.80         14.14         1.67 o
  -3  13   6          0.54          6.09         1.54 o
  -2  13   6         75.92         65.49         1.88 o
  -1  13   6         53.22         57.59         2.01 o
   0  13   6         37.33         42.62         2.03 o
   1  13   6          0.37          1.11         0.92 o
   2  13   6         21.47         30.25         1.61 o
   3  13   6          6.50          8.80         1.29 o
   4  13   6          0.15          5.61         1.43 o
  -4  14   6          0.44          4.42         1.87 o
  -3  14   6          4.26          7.36         1.41 o
  -2  14   6          5.35         20.27         1.36 o
  -1  14   6        120.45        109.23         3.41 o
   0  14   6          0.09          4.05         1.26 o
   1  14   6         26.33         27.70         2.12 o
   2  14   6          0.87          2.01         1.28 o
   3  14   6          0.01         10.52         1.31 o
  -4  15   6         19.49         20.66         2.05 o
  -3  15   6         35.31         35.43         2.66 o
  -2  15   6         12.80         16.14         1.66 o
  -1  15   6          5.39          8.91         1.75 o
   0  15   6          0.77          3.31         1.36 o
   1  15   6         37.31         40.34         2.44 o
   2  15   6          0.02          9.42         1.56 o
   3  15   6         14.57         17.73         1.86 o
  -3  16   6         97.28         86.70         5.01 o
  -2  16   6         41.50         41.83         3.34 o
  -1  16   6         23.98         17.47         2.15 o
   0  16   6          1.55          4.82         2.19 o
   1  16   6          1.15          0.91         1.75 o
   2  16   6         39.05         32.19         2.19 o
  -1  17   6         38.67         48.16         3.67 o
   0  17   6         17.73         14.37         1.85 o
  -7   1   7         11.97         11.39         1.13 o
  -6   1   7        162.40        159.15         3.73 o
  -5   1   7        200.34        194.41         4.71 o
  -4   1   7        115.54        106.73         1.74 o
  -3   1   7        307.05        271.11         3.90 o
  -2   1   7         72.34         96.21         1.63 o
  -1   1   7        640.44        581.33         7.95 o
   0   1   7       1003.33       1055.21        14.78 o
   1   1   7         17.41         11.81         0.55 o
   2   1   7        441.08        435.65         7.25 o
   3   1   7         12.60          9.04         0.79 o
   4   1   7        191.65        185.39         5.08 o
   5   1   7        151.29        123.49         4.03 o
   6   1   7          0.26          2.38         1.62 o
  -7   2   7         12.66         13.51         1.34 o
  -6   2   7          0.01          9.13         0.98 o
  -5   2   7        348.82        342.57         6.28 o
  -4   2   7         12.56         26.50         0.89 o
  -3   2   7        322.47        305.78         4.80 o
  -2   2   7        517.81        462.11         6.67 o
  -1   2   7        469.01        520.08         8.51 o
   0   2   7       1266.23       1261.49        16.97 o
   1   2   7         73.80         72.20         1.86 o
   2   2   7        715.84        640.30         9.51 o
   3   2   7         76.61         73.52         1.98 o
   4   2   7         10.21         10.16         1.12 o
   5   2   7         19.05         18.27         1.87 o
   6   2   7          4.54          5.10         2.16 o
  -7   3   7        106.40        125.53         3.68 o
  -6   3   7         93.99         76.61         2.15 o
  -5   3   7        184.40        181.87         3.69 o
  -4   3   7         42.71         45.43         1.62 o
  -3   3   7         76.68         78.43         1.64 o
  -2   3   7        142.21        164.82         4.78 o
  -1   3   7        392.61        318.08         4.66 o
   0   3   7         67.14         65.92         1.13 o
   1   3   7          8.49         15.90         1.06 o
   2   3   7        108.07         94.23         1.92 o
   3   3   7        717.94        719.02        13.15 o
   4   3   7        517.57        483.16         9.12 o
   5   3   7        185.39        184.55         6.21 o
   6   3   7         34.53         35.55         3.47 o
  -7   4   7        160.80        157.93         4.52 o
  -6   4   7        205.55        196.41         5.00 o
  -5   4   7         87.28         79.45         2.12 o
  -4   4   7        769.07        727.18        12.59 o
  -3   4   7        183.75        147.72         2.81 o
  -1   4   7         60.12         71.56         1.34 o
   0   4   7        100.14        100.19         1.67 o
   1   4   7       1186.22       1188.52        18.13 o
   2   4   7        185.32        184.20         3.06 o
   3   4   7        711.43        679.91        12.47 o
   4   4   7        259.43        239.69         4.88 o
   5   4   7         89.91         81.39         3.40 o
   6   4   7        209.61        208.04         6.89 o
  -7   5   7         54.75         68.07         4.53 o
  -6   5   7         44.87         48.17         2.13 o
  -5   5   7          6.64         19.46         1.30 o
  -4   5   7        506.21        472.67         8.43 o
  -3   5   7         42.45         72.83         1.63 o
  -2   5   7        753.40        737.29        10.95 o
  -1   5   7        469.15        442.50         6.68 o
   0   5   7        149.63        148.94         2.57 o
   1   5   7       1275.50       1205.38        18.40 o
   2   5   7        751.16        743.62        11.54 o
   3   5   7         23.76         26.16         1.52 o
   4   5   7         93.91         91.02         2.46 o
   5   5   7          6.67         43.78         4.58 o
   6   5   7          0.10          2.57         1.87 o
  -7   6   7          8.73         11.45         1.71 o
  -6   6   7         23.56         34.96         2.00 o
  -5   6   7         32.56         41.34         2.28 o
  -4   6   7        116.86        113.92         2.62 o
  -3   6   7         60.70         73.88         3.17 o
  -2   6   7          0.02          1.81         0.43 o
  -1   6   7         14.88         17.06         0.63 o
   0   6   7         87.51         76.58         1.45 o
   1   6   7        278.91        238.99         4.16 o
   2   6   7         30.33         29.02         1.09 o
   3   6   7         43.17         45.37         1.58 o
   4   6   7        305.28        304.84         6.48 o
   5   6   7          7.61         11.19         1.76 o
   6   6   7        104.54        104.37         6.00 o
  -7   7   7        108.40        110.43         3.99 o
  -6   7   7          1.05          4.18         1.28 o
  -5   7   7        162.74        177.06         3.73 o
  -4   7   7          9.05          4.41         0.84 o
  -3   7   7          4.96         22.11         1.11 o
  -2   7   7         72.83         72.91         2.42 o
  -1   7   7        555.59        518.51         7.50 o
   0   7   7         11.26         11.54         0.68 o
   1   7   7         42.16         39.46         1.23 o
   2   7   7        162.88        154.84         2.78 o
   3   7   7         12.00         30.09         1.47 o
   4   7   7        275.75        254.92         5.68 o
   5   7   7         25.42         29.51         5.76 o
  -6   8   7         11.33         40.15         3.25 o
  -5   8   7         30.47         28.87         1.47 o
  -4   8   7         34.28         59.66         2.43 o
  -3   8   7         87.25         89.05         2.56 o
  -2   8   7         32.18         55.67         4.28 o
  -1   8   7          0.14          8.76         0.55 o
   0   8   7        361.82        338.85         5.23 o
   1   8   7        161.36        184.74         3.13 o
   2   8   7        103.44         97.31         2.16 o
   3   8   7         15.08         14.88         1.08 o
   4   8   7         10.10         39.18         2.87 o
   5   8   7         68.41         54.12         4.12 o
  -6   9   7         12.10         11.39         1.59 o
  -5   9   7          0.03          1.58         1.06 o
  -4   9   7         41.52         50.97         2.22 o
  -3   9   7         36.14         34.00         1.97 o
  -2   9   7        193.37        168.52         3.31 o
  -1   9   7        168.23        168.76         2.76 o
   0   9   7        307.88        292.35         4.82 o
   1   9   7         24.20         24.30         1.07 o
   2   9   7          8.21         14.20         0.81 o
   3   9   7         20.41         32.68         1.57 o
   4   9   7         28.23         26.24         1.82 o
   5   9   7         69.29         78.72         3.63 o
  -6  10   7         17.23         21.10         1.97 o
  -5  10   7          5.27          5.87         2.55 o
  -4  10   7         50.28         44.91         1.83 o
  -3  10   7         28.01         21.51         1.52 o
  -2  10   7         57.74         67.21         2.74 o
  -1  10   7          1.11          8.31         0.71 o
   0  10   7         32.88         41.54         1.36 o
   1  10   7        132.88        134.96         2.58 o
   2  10   7         56.96         53.40         1.68 o
   3  10   7          0.20          2.36         0.81 o
   4  10   7         14.35         21.74         1.64 o
   5  10   7         94.03        115.67         4.47 o
  -6  11   7         40.39         40.42         3.05 o
  -5  11   7         47.69         65.35         5.22 o
  -4  11   7         18.94         19.84         1.39 o
  -3  11   7         34.64         57.17         2.95 o
  -2  11   7         51.22         50.67         1.67 o
  -1  11   7          6.36          7.95         0.86 o
   0  11   7         20.58         39.78         1.41 o
   1  11   7         51.90         45.70         1.52 o
   2  11   7         72.48         81.78         2.14 o
   3  11   7         14.45         16.99         1.28 o
   4  11   7          0.06          1.70         1.37 o
  -5  12   7          1.32          1.30         1.43 o
  -4  12   7         38.57         36.26         2.89 o
  -3  12   7         28.84         25.56         1.81 o
  -2  12   7          1.12          6.27         0.75 o
  -1  12   7        217.79        202.73         3.79 o
   0  12   7        200.62        196.02         3.98 o
   1  12   7          0.40          5.27         1.35 o
   2  12   7          0.32          5.73         0.89 o
   3  12   7          0.44         12.69         2.27 o
   4  12   7          0.49          8.47         1.79 o
  -5  13   7          8.75          9.05         1.92 o
  -4  13   7         67.93         70.43         3.24 o
  -3  13   7          0.01          2.53         1.52 o
  -2  13   7          0.25          2.42         0.89 o
  -1  13   7          5.21         14.07         1.13 o
   0  13   7         44.60         43.88         2.14 o
   1  13   7        219.22        206.98         5.26 o
   2  13   7         97.00         80.83         2.61 o
   3  13   7         73.35         77.29         2.83 o
  -4  14   7         37.95         41.02         5.75 o
  -3  14   7         12.82         12.19         1.79 o
  -2  14   7         32.29         37.05         2.11 o
  -1  14   7         71.26         55.11         2.31 o
   0  14   7         46.57         43.04         2.59 o
   1  14   7         40.04         48.31         2.45 o
   2  14   7          1.71          1.13         1.38 o
   3  14   7         37.73         38.72         2.23 o
  -3  15   7         24.93         21.41         2.16 o
  -2  15   7         10.16         14.97         1.95 o
  -1  15   7          0.41          2.92         1.43 o
   0  15   7         61.30         49.05         3.10 o
   1  15   7          6.37          4.84         1.44 o
   2  15   7         13.23         15.61         1.79 o
  -2  16   7          0.09          1.04         1.83 o
  -1  16   7          2.07          1.23         1.68 o
   0  16   7         75.75         76.46         3.37 o
   1  16   7         13.07         17.15         1.95 o
  -7   0   8          4.35         25.18         2.13 o
  -6   0   8          0.05          1.11         0.94 o
  -5   0   8         11.04         34.87         1.69 o
  -4   0   8        437.03        401.93        10.19 o
  -3   0   8        409.70        385.52         9.30 o
  -2   0   8       1136.80       1081.96        22.44 o
  -1   0   8        871.85        848.84        15.25 o
   0   0   8          0.24         14.26         0.86 o
   1   0   8       1164.06       1128.83        23.34 o
   2   0   8       2801.48       2721.92        61.14 o
   3   0   8       1177.34       1071.53        31.92 o
   4   0   8        350.97        347.74        11.26 o
   5   0   8         89.92         89.85         5.49 o
   6   0   8          0.18         -0.99         2.60 o
  -7   1   8          3.09          2.97         1.25 o
  -6   1   8        296.37        293.70         5.81 o
  -5   1   8        142.96        138.60         2.98 o
  -4   1   8        408.27        382.89         6.19 o
  -3   1   8        359.28        347.77         8.07 o
  -2   1   8         65.03         73.74         2.01 o
  -1   1   8         51.65         76.47         2.33 o
   0   1   8        657.66        643.41         9.13 o
   1   1   8         26.98         28.13         0.89 o
   2   1   8        173.30        176.34         3.45 o
   3   1   8         98.56         91.62         2.80 o
   4   1   8         84.71         73.74         2.62 o
   5   1   8         35.62         26.17         2.11 o
   6   1   8        204.55        207.22         7.09 o
  -7   2   8         16.84         18.95         1.48 o
  -6   2   8         25.65         16.38         1.02 o
  -5   2   8        265.15        265.68         5.05 o
  -4   2   8         40.41         30.39         1.16 o
  -3   2   8          3.22         10.77         0.77 o
  -2   2   8          9.17         11.86         0.56 o
  -1   2   8       1102.19       1059.13        14.89 o
   0   2   8          0.44         17.61         0.81 o
   1   2   8        396.48        400.34         6.35 o
   2   2   8        242.81        233.54         3.89 o
   3   2   8         54.77         50.13         1.90 o
   4   2   8         55.72         45.66         2.16 o
   5   2   8        126.60        139.84         7.13 o
   6   2   8         10.65          7.39         2.00 o
  -7   3   8          4.02          3.75         1.30 o
  -6   3   8         45.56         61.75         2.28 o
  -5   3   8         97.95         97.62         2.61 o
  -4   3   8        239.11        215.95         4.18 o
  -3   3   8         23.02         29.76         1.39 o
  -2   3   8        507.17        484.66         7.02 o
  -1   3   8        177.60        201.16         5.07 o
   0   3   8       1238.69       1178.83        15.91 o
   1   3   8        158.49        151.43         3.87 o
   2   3   8        840.52        777.29        12.10 o
   3   3   8        359.06        354.80         6.44 o
   4   3   8          5.25          9.87         1.50 o
   5   3   8         25.00         25.83         2.15 o
  -7   4   8         45.65         41.73         2.55 o
  -6   4   8         14.22         32.95         1.88 o
  -5   4   8         52.56         42.17         1.73 o
  -4   4   8         38.39         39.01         1.48 o
  -3   4   8         69.79         68.40         2.03 o
  -2   4   8        461.01        425.70         5.99 o
  -1   4   8        403.59        390.07         5.70 o
   0   4   8          0.01          2.73         0.40 o
   1   4   8        120.51         98.86         2.21 o
   2   4   8         26.12         37.80         1.75 o
   3   4   8          1.24          1.93         0.64 o
   4   4   8         32.37         32.87         1.82 o
   5   4   8         12.16         15.11         2.81 o
  -7   5   8          2.33          5.93         1.76 o
  -6   5   8          4.93          9.41         1.31 o
  -5   5   8          5.04          7.52         0.96 o
  -4   5   8         62.75         74.24         2.02 o
  -3   5   8        264.29        239.24         4.57 o
  -2   5   8        138.08        162.23         2.66 o
  -1   5   8         18.91         23.57         1.10 o
   0   5   8          0.13         24.11         1.26 o
   1   5   8        139.94        124.57         2.65 o
   2   5   8          8.95         19.90         1.17 o
   3   5   8          0.26          2.17         0.90 o
   4   5   8         23.99         20.58         1.29 o
   5   5   8         13.75         21.34         1.99 o
  -7   6   8         18.34         14.19         2.79 o
  -6   6   8        132.48        135.30         4.49 o
  -5   6   8         20.10         16.14         1.36 o
  -4   6   8         46.32         53.14         1.84 o
  -3   6   8        434.57        392.04         8.03 o
  -2   6   8        220.04        208.63         3.45 o
  -1   6   8        216.90        201.63         3.32 o
   0   6   8         45.00         39.23         1.03 o
   1   6   8        438.52        433.27         6.90 o
   2   6   8        244.47        261.49         4.89 o
   3   6   8          0.03         17.50         1.35 o
   4   6   8          6.30         16.00         1.30 o
   5   6   8         20.83         20.03         1.71 o
  -6   7   8          3.76         10.21         1.78 o
  -5   7   8          0.13         11.06         1.37 o
  -4   7   8         69.46         67.36         2.19 o
  -3   7   8          8.13          6.29         1.14 o
  -2   7   8         83.15         83.36         1.96 o
  -1   7   8         26.42         28.36         1.16 o
   0   7   8       1545.77       1533.81        23.37 o
   1   7   8         10.89         22.50         1.24 o
   2   7   8        344.15        305.77         6.71 o
   3   7   8        222.30        205.77         4.34 o
   4   7   8          3.53          7.87         1.63 o
   5   7   8         50.84         43.30         2.90 o
  -6   8   8         25.80         31.29         2.66 o
  -5   8   8        119.46        122.14         3.70 o
  -4   8   8         15.99         20.98         1.58 o
  -3   8   8        114.88        125.94         3.29 o
  -2   8   8         78.09         74.37         2.49 o
  -1   8   8        148.26        136.64         2.42 o
   0   8   8        122.43        130.73         2.76 o
   1   8   8        221.86        209.41         3.64 o
   2   8   8         56.44         57.54         1.73 o
   3   8   8          0.75          1.70         0.89 o
   4   8   8         63.34         81.82         4.25 o
   5   8   8          8.34          9.13         1.70 o
  -6   9   8         40.31         36.44         2.88 o
  -5   9   8         16.09         23.77         2.34 o
  -4   9   8        100.98        103.40         4.32 o
  -3   9   8         32.62         32.55         1.90 o
  -2   9   8         49.19         45.99         2.22 o
  -1   9   8          1.95          4.03         0.54 o
   0   9   8         61.56         60.57         2.15 o
   1   9   8        101.39        102.43         2.22 o
   2   9   8         34.05         37.30         1.44 o
   3   9   8        123.85        133.19         3.37 o
   4   9   8         68.98         61.30         2.63 o
  -6  10   8          0.39         -0.90         1.89 o
  -5  10   8        121.68        154.89         5.88 o
  -4  10   8         61.64         65.14         3.18 o
  -3  10   8         82.57         82.72         3.24 o
  -2  10   8         38.33         55.95         1.77 o
  -1  10   8         14.29         17.51         0.83 o
   0  10   8          7.34         24.41         1.34 o
   1  10   8        436.36        400.32         6.82 o
   2  10   8        345.64        348.58         6.39 o
   3  10   8         85.41         78.89         2.91 o
   4  10   8         60.19         58.53         3.28 o
  -5  11   8          1.84          3.56         1.66 o
  -4  11   8         43.43         53.58         3.75 o
  -3  11   8          0.98          0.63         1.98 o
  -2  11   8         47.23         42.59         1.60 o
  -1  11   8          2.65          4.53         0.69 o
   0  11   8        194.18        174.70         3.84 o
   1  11   8          0.34          2.18         1.19 o
   2  11   8         47.52         44.72         1.84 o
   3  11   8         29.16         28.72         2.48 o
   4  11   8         20.93         10.62         1.84 o
  -5  12   8         19.62         19.56         2.08 o
  -4  12   8          6.55          5.76         1.72 o
  -3  12   8          0.13          6.30         1.62 o
  -2  12   8         17.90         22.85         1.23 o
  -1  12   8         57.77         49.74         1.63 o
   0  12   8         65.82         64.41         2.27 o
   1  12   8          0.39         10.72         0.88 o
   2  12   8          1.65          1.98         0.99 o
   3  12   8         40.26         35.28         2.29 o
  -4  13   8        100.47        129.38         5.29 o
  -3  13   8         14.25         14.01         1.83 o
  -2  13   8         17.19         20.65         1.46 o
  -1  13   8          0.40         11.66         1.15 o
   0  13   8          1.30          1.26         1.27 o
   1  13   8          0.02         19.69         1.67 o
   2  13   8         28.35         35.63         1.73 o
   3  13   8         15.77         17.35         1.73 o
  -3  14   8         34.49         25.13         2.32 o
  -2  14   8          0.01          5.17         1.26 o
  -1  14   8         32.60         27.78         1.75 o
   0  14   8         54.46         56.19         3.37 o
   1  14   8          0.06          3.44         1.33 o
   2  14   8          0.30          8.38         1.66 o
  -3  15   8          0.02          0.47         1.83 o
  -2  15   8          4.14         10.89         2.09 o
  -1  15   8         41.73         40.48         2.57 o
   0  15   8          1.22          7.99         2.37 o
   1  15   8          5.95          5.54         1.62 o
  -7   1   9         32.63         52.06         2.89 o
  -6   1   9          6.66          8.42         1.10 o
  -5   1   9          0.92          0.59         0.80 o
  -4   1   9         51.87         57.00         1.75 o
  -3   1   9          7.88         10.83         0.62 o
  -2   1   9       1610.55       1552.04        21.75 o
  -1   1   9         28.20         28.86         1.16 o
   0   1   9        235.93        190.34         2.95 o
   1   1   9          4.56         17.57         0.82 o
   2   1   9          0.32          2.34         0.61 o
   3   1   9          3.47          9.12         1.08 o
   4   1   9          2.99          7.02         1.23 o
   5   1   9          1.83          0.69         1.52 o
  -7   2   9         67.40         67.43         3.18 o
  -6   2   9         21.82         20.70         1.54 o
  -5   2   9         42.93         80.69         2.82 o
  -4   2   9          3.84          7.90         0.74 o
  -3   2   9         43.16         63.23         1.52 o
  -2   2   9        206.35        197.43         3.10 o
  -1   2   9          0.84          3.39         0.40 o
   0   2   9        162.02        147.49         2.37 o
   1   2   9          1.26          2.39         0.52 o
   2   2   9         97.76         95.79         2.24 o
   3   2   9        294.62        273.88         6.42 o
   4   2   9          3.61          0.53         1.38 o
   5   2   9         55.79         61.60         3.52 o
  -7   3   9          0.21          3.32         1.56 o
  -6   3   9         31.05         33.66         2.79 o
  -5   3   9        130.71        121.77         2.88 o
  -4   3   9         34.41         37.56         1.42 o
  -3   3   9        408.55        388.57         6.66 o
  -2   3   9        289.79        294.33         4.65 o
  -1   3   9        167.34        143.21         2.44 o
   0   3   9          9.42         15.34         0.65 o
   1   3   9       1266.39       1213.90        19.49 o
   2   3   9         42.62         30.58         1.13 o
   3   3   9         10.31         12.18         1.20 o
   4   3   9         40.48         42.24         3.13 o
   5   3   9         45.68         40.13         2.93 o
  -7   4   9          4.45          8.63         1.83 o
  -6   4   9         13.52         25.06         2.05 o
  -5   4   9         10.04         11.34         1.04 o
  -4   4   9        142.69        144.30         3.10 o
  -3   4   9        318.37        329.38         6.33 o
  -2   4   9        118.19        122.78         2.13 o
  -1   4   9       1407.24       1372.07        19.26 o
   0   4   9        590.12        592.59         9.70 o
   1   4   9         88.93         88.59         1.84 o
   2   4   9          6.07         12.97         1.28 o
   3   4   9        131.27        132.28         2.94 o
   4   4   9         16.76         22.04         1.79 o
   5   4   9         25.62         26.84         2.32 o
  -6   5   9         76.22         82.99         3.73 o
  -5   5   9          3.03         10.57         1.17 o
  -4   5   9         54.99         43.97         1.81 o
  -3   5   9        357.11        351.04         6.45 o
  -2   5   9        211.53        178.89         3.06 o
  -1   5   9        161.25        156.84         4.10 o
   0   5   9         84.88         82.78         2.24 o
   1   5   9        613.16        601.31         9.91 o
   2   5   9        111.60        101.93         2.22 o
   3   5   9        137.80        119.37         2.74 o
   4   5   9        281.70        302.97         7.79 o
   5   5   9          0.44          0.25         1.83 o
  -6   6   9         38.52         32.82         2.56 o
  -5   6   9         34.68         30.01         1.91 o
  -4   6   9         98.70         89.92         2.88 o
  -3   6   9        159.28        147.12         5.35 o
  -2   6   9          8.90         12.96         1.10 o
  -1   6   9        414.93        386.28         6.79 o
   0   6   9        445.68        429.16         7.16 o
   1   6   9         87.88         83.80         1.88 o
   2   6   9         61.51         61.61         1.80 o
   3   6   9         47.41         53.12         2.95 o
   4   6   9          7.55          8.99         1.29 o
   5   6   9         63.51         62.90         3.91 o
  -6   7   9         35.78         54.28         3.58 o
  -5   7   9        127.44        106.29         4.19 o
  -4   7   9        109.29        121.53         3.46 o
  -3   7   9         47.37         41.74         1.93 o
  -2   7   9          2.41          8.82         0.81 o
  -1   7   9        166.88        175.83         3.51 o
   0   7   9         32.48         35.91         1.14 o
   1   7   9        275.56        244.27         4.64 o
   2   7   9          6.14          6.49         0.83 o
   3   7   9          7.67          9.88         1.04 o
   4   7   9         17.04         23.74         1.72 o
  -6   8   9          1.41          2.45         1.87 o
  -5   8   9         38.54         32.09         2.09 o
  -4   8   9        183.60        179.07         4.92 o
  -3   8   9         82.39         67.71         2.76 o
  -2   8   9        452.17        424.20         7.70 o
  -1   8   9          9.49         26.95         1.20 o
   0   8   9        284.01        265.24         4.87 o
   1   8   9         99.10        103.18         6.00 o
   2   8   9        215.22        200.09         4.27 o
   3   8   9         31.17         40.62         1.98 o
   4   8   9          4.23          9.96         1.45 o
  -6   9   9          7.55          9.74         2.11 o
  -5   9   9          7.54         12.16         1.70 o
  -4   9   9         12.78         23.10         1.71 o
  -3   9   9          6.30         13.72         2.56 o
  -2   9   9        186.05        163.16         3.97 o
  -1   9   9         65.02         74.58         1.73 o
   0   9   9        215.65        194.93         3.79 o
   1   9   9        109.96        105.17         2.40 o
   2   9   9          0.92         16.42         1.63 o
   3   9   9          1.94          6.24         1.55 o
   4   9   9          1.69          2.90         1.61 o
  -5  10   9         40.02         54.14         4.04 o
  -4  10   9         14.20         14.72         1.87 o
  -3  10   9          0.05         -1.16         1.16 o
  -2  10   9          1.82          1.65         0.92 o
  -1  10   9        138.46        142.42         2.86 o
   0  10   9          6.54         16.84         0.97 o
   1  10   9         30.62         45.85         1.88 o
   2  10   9         18.10         20.73         1.20 o
   3  10   9          0.30          1.67         1.24 o
   4  10   9         28.60         28.30         2.27 o
  -5  11   9         18.26         15.47         2.05 o
  -4  11   9         48.03         38.12         2.93 o
  -3  11   9         99.26         89.36         4.11 o
  -2  11   9         26.52         39.46         2.19 o
  -1  11   9        324.16        308.21         5.45 o
   0  11   9          8.63         15.56         1.30 o
   1  11   9         18.70         19.31         1.20 o
   2  11   9         51.20         49.53         1.84 o
   3  11   9         13.68         45.79         3.93 o
  -4  12   9          0.01          7.98         3.22 o
  -3  12   9          0.18          7.22         3.77 o
  -2  12   9          2.58          2.38         0.95 o
  -1  12   9         17.24         24.28         2.43 o
   0  12   9          9.42         11.42         1.19 o
   1  12   9          4.69          7.23         0.86 o
   2  12   9        102.32        104.96         3.00 o
   3  12   9         61.28         57.05         3.32 o
  -4  13   9          0.59          3.54         2.16 o
  -3  13   9         12.76         16.91         2.07 o
  -2  13   9         16.70         17.88         1.23 o
  -1  13   9          3.11          5.84         1.76 o
   0  13   9          3.33          7.75         1.18 o
   1  13   9        111.63        108.08         2.87 o
   2  13   9         23.80         26.84         2.52 o
  -3  14   9          0.18          3.02         1.87 o
  -2  14   9         12.41         11.51         1.71 o
  -1  14   9         11.18         17.62         2.46 o
   0  14   9          3.90          7.70         1.65 o
   1  14   9          2.30          5.85         1.51 o
  -1  15   9          8.66         11.76         2.42 o
  -7   0  10         38.17         39.51        10.88 o
  -6   0  10        122.34        118.56         5.14 o
  -5   0  10         23.56         23.66         2.12 o
  -4   0  10          3.29         29.04         1.88 o
  -3   0  10         14.73         25.54         1.48 o
  -2   0  10        133.72        118.99         3.14 o
  -1   0  10        678.78        651.47        12.68 o
   0   0  10         91.79         95.64         2.33 o
   1   0  10         66.31         68.31         2.64 o
   2   0  10        158.99        170.53         4.72 o
   3   0  10         20.38         25.19         2.45 o
   4   0  10        481.80        488.55        26.56 o
   5   0  10         46.74         60.19         5.29 o
  -7   1  10          2.40          6.30         2.42 o
  -6   1  10         32.06         33.18         2.02 o
  -5   1  10         55.06         49.41         2.60 o
  -4   1  10          0.16          4.78         0.68 o
  -3   1  10        680.00        676.36        10.69 o
  -2   1  10        202.60        183.16         3.09 o
  -1   1  10       1137.01       1125.40        16.47 o
   0   1  10         47.37         47.94         1.12 o
   1   1  10          9.03         11.05         0.75 o
   2   1  10        160.50        156.08         3.13 o
   3   1  10         75.75         82.56         2.95 o
   4   1  10         51.92         57.27         3.75 o
   5   1  10         77.28         99.04         5.55 o
  -6   2  10         18.07         23.36         2.09 o
  -5   2  10         28.08         20.67         1.25 o
  -4   2  10        475.32        459.90         9.36 o
  -3   2  10        581.92        520.65         9.76 o
  -2   2  10        414.78        401.98         5.95 o
  -1   2  10         70.20         47.36         1.24 o
   0   2  10        188.63        220.16         3.27 o
   1   2  10        205.84        206.61         3.95 o
   2   2  10          2.28          7.26         0.79 o
   3   2  10         12.91         15.90         1.26 o
   4   2  10          0.02          0.13         2.23 o
   5   2  10        132.05        126.72         5.12 o
  -6   3  10          0.06         -0.81         1.40 o
  -5   3  10         35.01         35.26         1.79 o
  -4   3  10          6.38          5.76         0.80 o
  -3   3  10        154.50        139.82         3.94 o
  -2   3  10        103.73        100.56         1.91 o
  -1   3  10          3.22          5.07         0.64 o
   0   3  10         46.72         55.33         1.48 o
   1   3  10         81.20         95.25         2.06 o
   2   3  10         43.92         38.26         1.23 o
   3   3  10        172.72        177.13         4.67 o
   4   3  10          2.15          9.69         2.51 o
   5   3  10        201.61        208.68         6.99 o
  -6   4  10          2.17          2.89         1.66 o
  -5   4  10          0.73          4.84         1.34 o
  -4   4  10         60.75         59.55         1.93 o
  -3   4  10        112.22        105.00         2.66 o
  -2   4  10        220.68        225.83         4.34 o
  -1   4  10          7.69         12.66         0.70 o
   0   4  10        260.93        226.57         4.02 o
   1   4  10         54.45         38.86         1.30 o
   2   4  10          0.64          4.81         1.05 o
   3   4  10         20.34         32.86         1.84 o
   4   4  10         53.92         59.94         5.28 o
  -6   5  10          2.81         10.35         2.65 o
  -5   5  10         22.74         20.53         1.60 o
  -4   5  10         80.51         60.71         2.16 o
  -3   5  10        109.41        105.46         2.95 o
  -2   5  10         64.61         55.06         1.78 o
  -1   5  10         13.95         16.80         0.81 o
   0   5  10         61.07         57.16         1.42 o
   1   5  10         99.70        107.06         2.55 o
   2   5  10         26.08         24.62         1.12 o
   3   5  10         21.83         27.11         2.06 o
   4   5  10          0.02          5.34         1.59 o
  -6   6  10          2.25          3.09         1.92 o
  -5   6  10         45.42         50.38         2.75 o
  -4   6  10         62.05         63.18         2.27 o
  -3   6  10         56.31         66.53         2.35 o
  -2   6  10         10.12         10.82         0.90 o
  -1   6  10          3.97          5.05         0.66 o
   0   6  10        812.23        738.28        11.48 o
   1   6  10          6.91          8.95         0.80 o
   2   6  10          4.42         14.30         0.93 o
   3   6  10          9.28         23.07         1.60 o
   4   6  10         13.21         18.54         2.87 o
  -6   7  10         10.02         11.67         2.12 o
  -5   7  10         42.67         51.59         2.86 o
  -4   7  10         56.99         66.22         3.22 o
  -3   7  10         31.55         30.55         1.84 o
  -2   7  10         12.01         29.40         1.52 o
  -1   7  10          7.42         12.97         1.72 o
   0   7  10         49.23         59.00         2.14 o
   1   7  10         47.59         44.50         1.67 o
   2   7  10         14.03         21.15         1.18 o
   3   7  10         13.56         16.88         1.38 o
   4   7  10          0.44          0.88         1.61 o
  -5   8  10          9.27         11.01         1.74 o
  -4   8  10         69.55         86.86         3.67 o
  -3   8  10         13.10         20.38         2.26 o
  -2   8  10          0.62          0.69         1.07 o
  -1   8  10         53.12         52.33         1.70 o
   0   8  10          1.01          0.91         0.60 o
   1   8  10        233.82        234.59         4.29 o
   2   8  10         42.59         59.96         2.61 o
   3   8  10         25.17         33.78         2.04 o
   4   8  10          1.12          5.19         2.34 o
  -5   9  10          3.45          6.72         1.81 o
  -4   9  10        133.34        140.43         5.45 o
  -3   9  10         28.78         30.10         2.01 o
  -2   9  10         17.45         16.09         1.15 o
  -1   9  10        413.41        381.68         8.35 o
   0   9  10         17.25         18.39         1.02 o
   1   9  10         55.29         49.76         1.64 o
   2   9  10         19.52         19.74         1.29 o
   3   9  10          6.05          4.06         1.39 o
  -5  10  10         17.50         24.96         2.21 o
  -4  10  10          2.20          9.76         2.41 o
  -3  10  10          2.36          2.61         1.35 o
  -2  10  10         46.83         45.62         2.17 o
  -1  10  10         48.93         48.56         1.85 o
   0  10  10          1.44          3.02         0.89 o
   1  10  10          0.69          4.49         1.47 o
   2  10  10          1.06          7.95         1.27 o
   3  10  10          3.46          4.68         1.86 o
  -4  11  10          3.03          5.63         1.82 o
  -3  11  10         69.47         70.75         4.27 o
  -2  11  10          6.60         12.83         1.43 o
  -1  11  10        148.42        135.28         3.26 o
   0  11  10          2.01          8.75         1.54 o
   1  11  10          0.50          2.44         0.97 o
   2  11  10          9.24         13.75         1.34 o
  -4  12  10         30.43         40.95         3.20 o
  -3  12  10         98.62         97.94         4.42 o
  -2  12  10        114.91        117.48         4.15 o
  -1  12  10         43.21         40.64         2.16 o
   0  12  10          1.91          4.50         1.22 o
   1  12  10         21.55         19.37         1.34 o
   2  12  10          4.71          8.07         1.30 o
  -3  13  10          3.00          3.86         1.92 o
  -2  13  10         99.45         92.14         3.95 o
  -1  13  10          1.40          6.07         1.34 o
   0  13  10         21.02         16.99         1.50 o
   1  13  10         10.90         16.06         1.26 o
  -1  14  10          5.45          7.74         1.96 o
  -6   1  11         19.10         27.30         2.60 o
  -5   1  11         69.66         65.10         3.77 o
  -4   1  11          1.30          1.97         0.84 o
  -3   1  11         12.14         16.62         1.11 o
  -2   1  11          3.43          0.30         0.54 o
  -1   1  11         11.81         11.91         0.68 o
   0   1  11         99.89        109.97         4.14 o
   1   1  11          7.17          2.28         0.73 o
   2   1  11         40.77         46.46         1.87 o
   3   1  11         28.57         31.98         2.09 o
   4   1  11         42.37         44.20         3.02 o
  -6   2  11         22.24         22.63         2.59 o
  -5   2  11          0.06          3.80         1.39 o
  -4   2  11         86.18         79.90         2.78 o
  -3   2  11          5.16          3.57         0.65 o
  -2   2  11         97.26         84.68         3.30 o
  -1   2  11         28.67         26.82         1.29 o
   0   2  11        119.54        135.92         2.40 o
   1   2  11         60.38         62.69         1.74 o
   2   2  11         31.11         34.51         1.64 o
   3   2  11        231.47        221.45         5.78 o
   4   2  11         41.85         47.15         3.49 o
  -6   3  11         17.08         18.99         2.08 o
  -5   3  11         15.22         22.07         1.62 o
  -4   3  11         14.63         13.80         1.05 o
  -3   3  11          2.77          1.90         0.88 o
  -2   3  11        212.24        184.29         3.16 o
  -1   3  11         45.56         41.26         1.45 o
   0   3  11         12.56         15.70         0.95 o
   1   3  11        107.59        113.60         4.23 o
   2   3  11         51.70         56.64         1.91 o
   3   3  11         75.41         88.48         3.15 o
   4   3  11         95.86        105.26         4.09 o
  -6   4  11         56.21         57.77         3.60 o
  -5   4  11         73.15         76.43         3.20 o
  -4   4  11        111.12         98.57         2.87 o
  -3   4  11        105.28        113.74         3.36 o
  -2   4  11         74.82         74.48         1.83 o
  -1   4  11         55.53         73.75         1.74 o
   0   4  11         54.09         44.11         1.35 o
   1   4  11         11.17         14.61         0.97 o
   2   4  11         74.00         74.64         2.00 o
   3   4  11        230.31        223.43         6.95 o
   4   4  11         11.84         24.10         4.05 o
  -6   5  11         15.00         17.06         2.32 o
  -5   5  11        299.50        282.41         6.99 o
  -4   5  11         94.38         86.96         2.79 o
  -3   5  11        148.89        128.82         3.75 o
  -2   5  11         28.84         41.12         1.65 o
  -1   5  11         96.78         89.78         2.01 o
   0   5  11         24.31         34.95         1.62 o
   1   5  11         81.21         80.47         2.51 o
   2   5  11        140.78        129.15         3.01 o
   3   5  11          9.14          8.17         1.48 o
   4   5  11        364.85        345.64         9.20 o
  -5   6  11          8.63         11.75         1.65 o
  -4   6  11         58.08         56.30         2.75 o
  -3   6  11        172.13        164.36         4.20 o
  -2   6  11         21.25         20.72         1.04 o
  -1   6  11         49.63         51.00         1.70 o
   0   6  11         14.48         21.18         0.99 o
   1   6  11          2.76          2.16         0.82 o
   2   6  11        128.64        130.49         3.23 o
   3   6  11        105.29        126.27         3.87 o
  -5   7  11         20.48         23.50         2.00 o
  -4   7  11        140.73        134.60         4.66 o
  -3   7  11         70.20         70.71         2.99 o
  -2   7  11        181.12        180.64         3.55 o
  -1   7  11          1.37         19.64         1.81 o
   0   7  11         44.64         40.72         1.42 o
   1   7  11         20.83         30.52         1.59 o
   2   7  11         75.03         87.34         2.75 o
   3   7  11         72.31         86.90         3.02 o
  -5   8  11         54.12         48.47         3.92 o
  -4   8  11        107.67        101.14         3.99 o
  -3   8  11          0.02          6.29         1.51 o
  -2   8  11         30.80         27.58         1.50 o
  -1   8  11          1.39          5.90         1.06 o
   0   8  11          6.63          6.88         0.82 o
   1   8  11        131.38        115.50         3.21 o
   2   8  11          0.56          2.65         1.00 o
   3   8  11        111.50        115.26         3.57 o
  -5   9  11         55.51         57.87         4.01 o
  -4   9  11          9.30         13.23         2.06 o
  -3   9  11         12.69         17.96         2.81 o
  -2   9  11          0.18          2.66         1.18 o
  -1   9  11         33.94         42.32         1.92 o
   0   9  11         94.78         96.48         2.98 o
   1   9  11          0.60         -0.45         1.08 o
   2   9  11         12.44         18.30         1.43 o
  -4  10  11         25.10         20.81         2.25 o
  -3  10  11         41.96         42.43         4.00 o
  -2  10  11          0.18         25.71         1.83 o
  -1  10  11        101.43         86.78         3.64 o
   0  10  11          1.08         13.78         2.35 o
   1  10  11          0.90          5.96         1.07 o
   2  10  11          3.72          3.24         1.30 o
  -3  11  11          7.04          5.47         1.80 o
  -2  11  11         10.50         10.57         1.71 o
  -1  11  11         26.91         33.39         2.01 o
   0  11  11        141.80        141.26         4.05 o
   1  11  11          7.55          9.48         1.40 o
  -3  12  11          1.15          4.16         1.86 o
  -2  12  11         14.27         25.29         2.17 o
  -1  12  11         21.96         22.88         1.99 o
   0  12  11          9.15          7.85         2.50 o
   1  12  11         70.57         78.77         2.84 o
  -6   0  12         14.86         17.72         3.66 o
  -5   0  12        137.37        150.50         8.19 o
  -4   0  12          0.70          0.71         1.41 o
  -3   0  12        154.03        141.32         4.58 o
  -2   0  12          2.78          1.20         1.04 o
  -1   0  12         38.54         53.58         2.01 o
   0   0  12          2.25          2.62         0.83 o
   1   0  12        325.05        334.76         9.28 o
   2   0  12         77.16         74.51         4.16 o
   3   0  12         16.63         17.72         2.33 o
  -6   1  12         62.17         64.66         5.33 o
  -5   1  12          0.46          3.39         1.51 o
  -4   1  12        195.68        193.77         4.98 o
  -3   1  12         53.00         58.89         1.98 o
  -2   1  12          0.05          5.68         0.91 o
  -1   1  12        177.51        190.44         3.39 o
   0   1  12        289.76        275.51         4.39 o
   1   1  12          4.68          6.51         0.99 o
   2   1  12        675.50        665.49        15.85 o
   3   1  12          1.25          3.12         1.54 o
  -6   2  12         39.96         35.94         3.19 o
  -5   2  12         31.11         42.57         2.84 o
  -4   2  12         14.28         19.85         1.71 o
  -3   2  12          1.54          9.71         0.96 o
  -2   2  12        269.78        248.64         4.78 o
  -1   2  12         10.05          6.88         0.71 o
   0   2  12         66.25         57.80         1.59 o
   1   2  12        179.01        170.78         3.56 o
   2   2  12         68.02         76.10         2.92 o
   3   2  12        257.33        272.64         6.78 o
  -5   3  12          5.44          7.44         1.59 o
  -4   3  12        104.14        108.03         3.47 o
  -3   3  12         22.56         17.07         1.15 o
  -2   3  12         31.87         27.83         1.46 o
  -1   3  12          4.72          7.15         0.77 o
   0   3  12         25.75         26.43         1.26 o
   1   3  12         40.01         36.17         1.52 o
   2   3  12         79.38         86.20         2.98 o
   3   3  12         74.33         82.32         3.19 o
  -5   4  12         51.54         46.37         2.60 o
  -4   4  12          0.38          2.06         1.60 o
  -3   4  12         40.32         38.20         2.22 o
  -2   4  12         17.26         25.99         1.22 o
  -1   4  12         39.14         47.95         1.55 o
   0   4  12         22.47         30.11         1.33 o
   1   4  12        201.94        216.71         4.72 o
   2   4  12        118.81        124.29         3.77 o
   3   4  12         43.09         52.39         2.76 o
  -5   5  12         11.31         13.77         1.66 o
  -4   5  12          0.00          4.02         1.33 o
  -3   5  12          1.35          5.63         1.43 o
  -2   5  12          6.20          5.29         0.87 o
  -1   5  12          0.14          0.38         0.75 o
   0   5  12          2.63         18.37         1.71 o
   1   5  12          0.75          4.86         1.35 o
   2   5  12         10.11         18.67         2.88 o
   3   5  12         23.14         29.90         2.04 o
  -5   6  12          1.67          0.98         1.62 o
  -4   6  12         73.86         78.16         3.26 o
  -3   6  12          0.64          3.52         1.48 o
  -2   6  12         25.44         26.08         1.44 o
  -1   6  12        105.53        115.09         2.98 o
   0   6  12         77.54         95.87         2.77 o
   1   6  12         72.78         80.66         2.59 o
   2   6  12         39.02         48.53         2.42 o
   3   6  12         10.82         16.60         1.81 o
  -5   7  12         84.48         86.96         4.12 o
  -4   7  12          8.34          8.73         1.53 o
  -3   7  12          8.53          6.66         2.30 o
  -2   7  12          2.19         10.35         1.15 o
  -1   7  12          0.21          2.06         0.94 o
   0   7  12          9.11          7.74         1.72 o
   1   7  12         28.93         33.17         2.72 o
   2   7  12         44.74         41.98         2.25 o
  -4   8  12         22.93         18.13         2.61 o
  -3   8  12          5.91          7.40         1.64 o
  -2   8  12        123.26        119.80         3.46 o
  -1   8  12          5.40         15.07         1.69 o
   0   8  12          9.02         11.37         1.37 o
   1   8  12         12.59         14.23         1.35 o
   2   8  12         35.62         34.14         2.00 o
  -4   9  12          3.41          3.87         1.98 o
  -3   9  12         64.98         66.16         3.97 o
  -2   9  12          8.12          4.97         1.43 o
  -1   9  12         40.37         52.48         2.38 o
   0   9  12        174.01        191.33         5.32 o
   1   9  12         39.98         45.79         3.77 o
  -3  10  12         22.15         23.99         2.34 o
  -2  10  12          0.01          2.63         1.56 o
  -1  10  12          1.35          4.15         1.38 o
   0  10  12          2.28          5.11         1.53 o
   1  10  12        132.01        141.90         4.26 o
  -2  11  12          9.10         12.80         1.84 o
  -1  11  12          0.44          1.36         1.34 o
   0  11  12         50.85         59.56         3.29 o
  -5   1  13          0.85          2.01         2.19 o
  -4   1  13         43.74         50.87         2.68 o
  -3   1  13          0.01          2.56         1.20 o
  -2   1  13         15.93         19.71         1.38 o
  -1   1  13         39.06         47.27         1.68 o
   0   1  13          1.89          2.76         0.82 o
   1   1  13        297.82        316.94         8.08 o
   2   1  13          1.24          1.19         1.29 o
  -5   2  13         47.30         44.95         3.06 o
  -4   2  13        107.11        121.45         5.57 o
  -3   2  13          2.51          1.02         1.18 o
  -2   2  13         73.51         83.75         2.77 o
  -1   2  13        105.01        113.05         2.58 o
   0   2  13          6.54          8.11         0.91 o
   1   2  13         30.47         32.80         2.10 o
   2   2  13          7.37          5.04         1.46 o
  -5   3  13         57.42         60.08         3.66 o
  -4   3  13          2.55          2.48         2.21 o
  -3   3  13          7.08          6.49         1.34 o
  -2   3  13        344.36        364.75         7.68 o
  -1   3  13          3.51          5.24         0.96 o
   0   3  13        335.74        349.68         7.36 o
   1   3  13         98.46         95.05         2.85 o
   2   3  13         17.55         20.85         1.72 o
  -5   4  13         14.16          9.76         2.06 o
  -4   4  13         27.18         32.46         2.02 o
  -3   4  13         39.20         47.18         2.43 o
  -2   4  13         26.58         32.19         2.74 o
  -1   4  13        237.01        226.27         5.15 o
   0   4  13        247.37        243.84         5.47 o
   1   4  13        141.23        135.28         3.57 o
   2   4  13        206.36        221.79         6.30 o
  -4   5  13          3.91          5.24         1.48 o
  -3   5  13        261.98        279.41         8.53 o
  -2   5  13         50.42         49.34         2.27 o
  -1   5  13          8.57          9.68         1.16 o
   0   5  13         57.32         55.70         2.60 o
   1   5  13         85.12         90.74         2.92 o
   2   5  13          0.26          8.64         2.27 o
  -4   6  13         51.15         55.16         3.00 o
  -3   6  13         31.66         34.07         2.44 o
  -2   6  13          9.21         14.23         1.87 o
  -1   6  13        317.81        329.31         7.68 o
   0   6  13         80.95         75.59         2.99 o
   1   6  13        142.77        139.59         3.77 o
   2   6  13        252.96        253.90         7.04 o
  -4   7  13          0.01          1.32         1.69 o
  -3   7  13          8.92         15.58         2.17 o
  -2   7  13         64.08         68.72         2.72 o
  -1   7  13         52.58         46.83         2.48 o
   0   7  13        187.65        196.69         5.25 o
   1   7  13          0.04          3.80         1.26 o
  -3   8  13          7.99         15.53         2.52 o
  -2   8  13          7.06         14.61         1.69 o
  -1   8  13         31.25         25.16         2.53 o
   0   8  13          0.36          5.19         2.05 o
   1   8  13          1.05          2.67         1.71 o
  -2   9  13          2.50          1.98         1.69 o
  -1   9  13         33.92         45.58         2.65 o
   0   9  13         36.07         30.44         2.19 o
  -4   0  14          7.20         11.29         2.26 o
  -3   0  14        653.37        677.56        21.22 o
  -2   0  14         32.70         28.55         2.58 o
  -1   0  14        499.49        500.40        16.10 o
   0   0  14        314.05        323.65         9.18 o
   1   0  14         63.63         63.40         4.00 o
  -4   1  14         22.26         36.38         2.56 o
  -3   1  14         69.78         62.99         2.95 o
  -2   1  14         23.37         27.79         2.38 o
  -1   1  14        209.55        209.78         4.90 o
   0   1  14         77.87         78.37         2.68 o
   1   1  14        120.16        127.98         3.95 o
  -4   2  14          1.48          2.52         1.79 o
  -3   2  14         50.89         53.64         2.82 o
  -2   2  14         76.46         77.42         3.06 o
  -1   2  14         33.03         37.21         2.01 o
   0   2  14        277.05        297.26         6.60 o
   1   2  14        142.48        135.69         4.38 o
  -4   3  14         41.32         43.30         3.55 o
  -3   3  14          4.68          6.88         1.63 o
  -2   3  14        274.69        280.34         6.88 o
  -1   3  14         66.20         62.73         3.15 o
   0   3  14         28.23         38.89         2.45 o
   1   3  14        182.59        180.75         4.95 o
  -4   4  14         20.31         18.95         2.20 o
  -3   4  14          0.40          0.13         1.70 o
  -2   4  14         28.88         25.97         1.66 o
  -1   4  14         16.10         19.87         1.56 o
   0   4  14         61.81         71.84         3.03 o
   1   4  14         28.84         34.02         2.16 o
  -3   5  14         12.14         15.06         1.99 o
  -2   5  14          2.71          4.90         1.71 o
  -1   5  14          0.67          2.20         1.31 o
   0   5  14         51.33         55.60         2.89 o
   1   5  14         49.60         55.75         5.38 o
  -3   6  14         40.12         39.95         2.84 o
  -2   6  14          5.64         22.35         1.89 o
  -1   6  14          2.93          6.10         1.30 o
   0   6  14          3.53          3.93         1.50 o
  -2   7  14         99.47        102.74         3.89 o
  -1   7  14        188.33        198.27         5.46 o
  -2   1  15          3.21          6.86         1.63 o
  -1   1  15         44.72         56.33         3.17 o
   0   1  15          0.76          2.24         1.85 o
  -2   2  15         48.11         48.00         2.99 o
  -1   2  15         29.82         37.27         2.51 o
  -2   3  15          7.81          6.23         1.81 o
  -1   3  15         16.48         20.39         2.22 o
                                                
